# Supplementary material for: Regulation potential of transcribed simple repeated sequences in developing neurons
Source: Hum Genet. 2023 Dec 28;143(7):875–95. doi: 10.1007/s00439-023-02626-1 (PMC11294396; doi:10.1007/s00439-023-02626-1)
Supplement: Supplementary file 13 — Supplementary file13 (XLSX 14 KB) [file 439_2023_2626_MOESM13_ESM.xlsx]

## Sheet: Table S1, PCR-based assays
Table S1. DNA oligonucleotides used in this study
Primer ID	Primer sequence, 5' to 3'	Amplicon	Assay type
MLO3670	TGACTAAACACTGTGCCCCA	CLYBL	PCR genotyping
MLO3671	AGGCAGGATGAATTGGTGGA
MLO3686	GTGAGCTTGCATTCTGCTTG	Genetic boundary between CLYBL and the rtTA-2Lox-Cre cassette	PCR genotyping
MLO1631	GGAAAGTCCCTATTGGCGTT
MLO1295	ATTACATCTGGGCGCTCACC	Mouse Ngn2	PCR genotyping and RT-qPCR
MLO1296	AAGTGCAGCTGTATGGGGAC
MLO413	ATGGGGAAGGTGAAGGTCG	GAPDH	RT-qPCR
MLO414	GGGGTCATTGATGGCAACAATA
MLO3668	ACCGTTACTTGGCTGAGGTTGC	YWHAZ	RT-qPCR
MLO3669	CCCAGTCTGATAGGATGTGTTGG
MLO3643	AGCCGAAATTGCCAGGATCA	Cre	RT-qPCR
MLO3644	TCAGCTACACCAGAGACGGA
MLO3627	AGAACATGTGTAAGCTGCGG	POU5F1 (OCT4)	RT-qPCR
MLO3628	GTTGCCTCTCACTCGGTTC
MLO3629	GAAATACCTCAGCCTCCAGC	NANOG	RT-qPCR
MLO3630	GCGTCACACCATTGCTATTC
MLO3635	GACATCACCTGCTACTTCCTG	NCAM1	RT-qPCR
MLO3636	GGCTCCTTGGACTCATCTTTC
MLO3637	TGGTCGTTGGCTATTCTCATAC	SLC17A6 (GLUT2)	RT-qPCR
MLO3638	ATACTGGCATATCTTGGAGCG
MLO3639	CCCCAATCACAAAGAAATGCTC	SYN1	RT-qPCR
MLO3640	ATGTCCTGGAAGTCATGCTG
MLO3775	CTCCAGAAGGAGCTTTCCAG	XLOC_312995, upstream assay	RT-qPCR
MLO3776	CATGGGCGAGCCTGAGTT
MLO3647	TTCTCTGCTTCCCTTGAGGA	XLOC_312995, downstream assay	RT-qPCR
MLO3648	CCTGCAGGGTTCATTCATTT
MLO3619	CATATGGGTCATGGCTTTGT	XLOC_320267, upstream assay	RT-qPCR
MLO3620	TTCTGTACAGGAAACACACCCTTA
MLO4230	TGCAATGGACAAAAACAAGC	XLOC_320267 downstream, assay	RT-qPCR
MLO4231	ACCTGTGGATAAGTGGCATTG
MLO3890	ACTGGAGTGCCAAGTTGGAG	XLOC_319631	RT-qPCR
MLO3891	GTGCTGGCCTAACCTGAAAG
MLO3894	TCAGGGACCTCACAGATTCC	XLOC_320382	RT-qPCR
MLO3895	ATTGCGTTGCCTACCAAAAC
MLO3898	GGGTCCCTTTCTTGTGACTG	XLOC_039609/KRTAP5-AS1	RT-qPCR
MLO3899	AAGAACCAGACAGCCTGGAG
MLO4118	CCAGATGGCAAGTCTGCTTT	XLOC_185088/CPMER	RT-qPCR
MLO4119	CCTCCCTTTCCTTCTTGCTC

## Sheet: Table S1, RNA-FISH probes
Table S1. DNA oligonucleotides used in this study
XLOC_312995-specific RNA-FISH probe set	XLOC_320267-specific RNA-FISH probe set
GGGTTCATGGCTATCTTACA	CAGCTCAGAGCATTACTCAA
GGGCATGAAAGACTTGAGGT	AAGCAGAGAGGTTCACTGAC
AACTGAAGCACCCAGCACAA	TTTTGGAAAATGTGCTCCCG
AAACATCTCCAGTACTGCTG	TGAACGCTAAGCCTCTTTCG
CAGAATGTGGCAGGCTTTAT	CTAGACAGCTGGTTACAGTA
CCCAACGGCTATGAGAAAGA	AGAAGCACAGCAGAAGCTAT
AGATCAGAAAGGCTCCCAAT	CTTTACGGATTGCTTCTTCT
CCAATGTGCGCTTATTAGAG	TTCGGGAATACAGATTTGCC
CTTACCACAGTGTGCTGAAA	CACTGAAACATGCTGATGCC
TCTGGGTTTCCTGAAGTGAG	GGAAACTAACTTCTGAGTGG
TCCTGATGTCACTCTTTGAC	TGTTTCAAATTGGACCGCTC
AGGTCCAATCCATTGTGTAG	TGACAGGCAGAGGGTCTCAG
ATTGCTTCCTCTCATCGTGA	AATCTTCAGTAGCTGACCTG
ACTGTGCCTAGAATGTTCAG	GGACATCACCTGTACATATT
AAGAGAATCCTGGAAGCCTG	CCTCTATCTACTGACATCTT
GGTCATGGGATAATGAGACC	GGACTGACCTTAAAGACCTG
TACGATCTGACAGCATGTGT	TCTATATACTCTTTCAGTGT
TTGTCCAAAGCTCAGGTGTG	TGGCTTTTCAATGCCAACAA
CACTTGAACCAAGTCCAGAT	CATAGCATATACCTAGGAGA
GTCAGTAAGGCAGGGATTTG	GATGAGAGCATCATATCACC
TGATCTTGTTCCTCTGTGAC	AGTGAGAGGATATCCACAGA
CCAGAACAGAGACGACATCA	CATGTAAGCAGGGCTAGATT
CAGTAGGGTTGAATGCTCAC	CATTAAGGGTCGTATTTGGC
CAGGCTTATAGGACACTGTG	AAAAGTAGTGTTTGCTTCCC
GAACTAAAGGCGTATCTCCA	ACCTTCTACTGAAATCATGT
AGACCATCTCACGGAACTTG	ATCGTATTACCATGGAGCAA
CGATGGCAGACACAAGGTAA	TGTAGATCTTTGCCTCTCTG
TCAGGAGCTGAGAGCATATG	CACACAGAAGACCTGTGGAT
GTTGGGACTGGACCAGTAAA	TCCTGGAATTTAGGAGTCAG
AATAGGTAACCCAGCAGACT	GTCAGGTAAGGAGACAGTGG
AAAGGAGACTCAAGTCTGCC	CTATCCCTGTATGGTTTAAC
CTTTGCTACAGCACACAACC	CACTGTGTATCCTTCTCAAA
CATGTGGTTATGTCTGCATG	GTGCACTGATCTTATAGTCA
TGACTTCACATTGAGGCAGT	TTGTCATTTATAGACATGCT
TGTGGAACATACCCTAGGAG	TAGAGCCTCAAGTTGTCGTG
CTTCCCACAATGGGAAGTCT	CACCCTCAGTTTTACAGTGC
AAGTTACCTACAGTGCTTCC	GTTACTTTAGTTTCTTAGTC
AATTCCATCCTGGACATCAG	CGTGTACAAAGCCATGACCC
CTTCTCTGGGTATCACTGAA	CATGAGGGCTGAAGAGACAG
GAAGCCCCAACCTAAAGAAA	CTTCTGTACTAATTATTGCC
TACCCTCTGCGGACTCTAAA	GTGTGCACTACTTTGTTTTC
CTGTCCTCCTGATTCTCTAG	CCATCAGTAAATCGGTGTCT
ACTAGTTAGTGGATCTGCAG	ACGAGCACTGTATCAGACTT
GGTGTGAAGCAGAAACTTCA	TGTCAGAGTGATTTTAAGCT
CACAGTGTTTTCTCTCGCTC	GGTTGTATTTATGTCTTTGA
GGCCATAAGAGCTAGAATGT	GCTCTTTAACCTTTTCTACT
AATTAGATAGCAAGGCCACC	ATAGGATGCCCTCACTGATG
TGCGTATAGGGAGAGGTATA	ATATTTCCAGAACTTTCCCT
