# Supplementary material for: Regulation potential of transcribed simple repeated sequences in developing neurons
Source: Hum Genet. 2023 Dec 28;143(7):875–95. doi: 10.1007/s00439-023-02626-1 (PMC11294396; doi:10.1007/s00439-023-02626-1)
Supplement: Supplementary file 14 — Supplementary file14 (XLSX 399 KB) [file 439_2023_2626_MOESM14_ESM.xlsx]

## Sheet: Table S2, main set
Table S2. SRS-lncRNA upregulated during neuronal differentiation
SRS-lncRNA ID	Chr	Start	End	Strand	Total length, nt	SRS length, nt	Expression in ESC nucleus, TPM	Expression in ESC cytoplasm, TPM	Expression in NPC nucleus, TPM	Expression in NPC cytoplasm, TPM	Expression in day-14 neuronal nucleus, TPM	Expression in day-14 neuronal cytoplasm, TPM	Expression in day-50 neuronal nucleus, TPM	Expression in day-50 neuronal cytoplasm, TPM	NPC nucleus, log2(FC)	NPC nucleus, FDR	NPC cytoplasm, log2(FC)	NPC cytoplasm, FDR	Day-14 neuronal nucleus, log2(FC)	Day-14 neuronal nucleus, FDR	Day-14 neuronal cytoplasm, log2(FC)	Day-14 neuronal cytoplasm, FDR	Day-50 neuronal nucleus, log2(FC)	Day-50 neuronal nucleus, FDR	Day-50 neuronal cytoplasm, log2(FC)	Day-50 neuronal cytoplasm, FDR
XLOC_000045	chr1	825137	859815	+	34678	843	2.34735	2.93696	5.16068	3.25064	2.10427	3.65863	3.27966	2.80876	0.713861	0.266643	1.26374	0.0856881	0.563749	0.394087	1.38848	0.0456859	0.977938	0.0837183	1.24326	0.0726287
XLOC_000048	chr1	882183	921021	+	38838	1697	0.559747	0.518777	1.07182	0.684888	0.919104	1.7128	0.505537	0.789758	0.517955	0.540394	1.7427	0.0697349	1.42987	0.0123871	2.76186	0.000723109	0.188806	0.865392	2.55684	0.00182668
XLOC_000128	chr1	1600204	1608825	+	8621	1234	0.139165	0.135812	0.0988705	0.137894	0.236012	0.416095	0.429681	0.492957	-0.939759	0.523729	1.30973	0.255964	1.47819	0.164231	2.69884	0.00211115	1.99248	0.0371346	2.92674	0.000563394
XLOC_000184	chr1	2530063	2547460	+	17397	586	0.124663	0.137028	0.15848	0.0478794	0.288659	0.805827	0.0209186	0.00833204	-0.161918	0.9729	0.0595537	0.992922	1.95505	0.395817	3.53339	0.0126136	-2.22158	0.370023	-2.94686	0.122178
XLOC_000223	chr1	3910577	4054147	+	143570	5621	0.0452305	0.0704682	0.0814076	0.009031	0.268385	0.643874	0.290775	0.221172	0.0173882	1	-2.35553	0.223376	3.19516	0.0970943	4.26664	0.000167385	3.13213	0.107725	2.93592	0.0181504
XLOC_000383	chr1	9105641	9198019	+	92378	1947	0.792476	0.996151	1.31697	0.505153	0.65911	0.431297	1.98471	0.773477	0.317195	0.793564	0.33567	0.835306	0.450833	0.656273	-0.137609	0.938963	1.91396	0.00282219	1.52328	0.109311
XLOC_000480	chr1	10349656	10386016	+	36360	303	0.587787	0.599557	1.82154	1.1153	0.991253	1.21644	0.462929	0.340099	1.23751	0.102512	1.89354	0.0107289	1.45705	0.0369039	2.14597	0.00234845	0.00253974	0.999913	0.326982	0.770729
XLOC_001036	chr1	17189782	17197617	+	7835	226	0	0	0.67347	0.103935	0.0317329	0.0425047	0.0451019	0.00171484	7.17899	0.00368202	7.87511	0.00145214	3.90701	0.215758	6.20614	0.0193015	4.52551	0.104805	2.96301	0.379429
XLOC_001226	chr1	21345612	21418482	+	72870	2140	0.0664085	0.0425582	0.488485	0.113394	0.104699	0.143143	0.208032	0.19565	2.64303	0.193113	2.722	0.0527797	1.61255	0.49111	2.90107	0.0294217	2.43496	0.217903	3.81138	0.00166152
XLOC_002143	chr1	33307347	33431079	+	123732	1004	0.179816	0.118177	1.90926	0.840064	0.427646	0.330971	0.464669	0.188551	3.11489	3.85893e-05	4.00649	6.66398e-08	2.04811	0.0147965	2.60583	0.0013452	1.84575	0.0288914	2.15796	0.0113042
XLOC_002299	chr1	36396679	36452134	+	55455	693	2.18783	1.86398	6.675	2.02891	2.4369	1.63616	3.44336	1.61944	1.18267	0.046336	0.976046	0.283062	0.88577	0.159101	0.904085	0.309286	1.10231	0.0603073	1.71517	0.0161461
XLOC_002374	chr1	36795527	37034132	+	238605	3064	0	0.00152775	0.14459	0	0	0.187086	0.0217818	0.0290231	4.11992	NA	-0.391922	0.953062	0	NA	7.15191	0.000594195	2.3946	NA	4.91996	0.0380466
XLOC_002734	chr1	41392678	41464920	+	72242	1552	0.0173174	0.0275719	0.0302168	0.0067312	0.10588	0.0882665	0.317292	0.440109	0.683109	0.86458	-1.5434	0.614562	3.33745	0.0933571	2.5276	0.214893	4.66502	0.00782072	5.2576	0.000871955
XLOC_003522	chr1	58784481	58901109	+	116628	565	0.426353	0.103196	0.327355	0.348271	0.147656	0.108404	0.407656	0.172315	-0.707713	0.737	2.53511	0.0413387	-0.71316	0.710242	1.10868	0.487189	0.707084	0.720878	2.78635	0.0159251
XLOC_003873	chr1	67830095	68232593	+	402498	251	0.0806794	0.0901132	0.195732	0.128798	0.102932	0.113092	0.199517	0.129906	1.18335	0.483381	1.39756	0.36668	1.35479	0.384126	1.42092	0.340034	2.12994	0.100462	2.78019	0.0176437
XLOC_003914	chr1	68679201	69229796	+	550595	283	0.951383	0.842524	8.15442	2.07173	3.1518	1.91129	1.60087	0.907488	2.70806	8.99546e-11	2.22095	0.000242977	2.442	6.81895e-09	2.23499	0.000191336	1.12553	0.0234608	1.61272	0.0122706
XLOC_004199	chr1	72283064	72859013	+	575949	302	0.384117	0.533838	1.91181	0.376205	0.574665	0.384177	0.800352	0.452247	1.85099	0.00541739	0.435415	0.72347	1.23919	0.0903943	0.63387	0.544391	1.39548	0.0442435	1.1776	0.156077
XLOC_005585	chr1	93754070	93857250	+	103180	208	0.0578315	0.0462811	0.177526	0.0854477	0.314385	0.384579	0.454798	0.495553	1.00511	0.385455	1.79486	0.0313222	3.03851	0.000101776	4.10731	7.34267e-10	3.30574	1.12274e-05	4.59982	2.36304e-12
XLOC_005796	chr1	98053145	98399170	+	346025	316	0.465833	0.2836	8.62955	0.955359	0.463366	0.119763	0.453518	0.190213	3.73614	2.1398e-10	2.38331	0.00866717	0.619984	0.500022	-0.163647	0.926493	0.178117	0.899411	0.364602	0.792509
XLOC_006869	chr1	120414845	120469831	+	54986	207	1.69364	2.33858	5.17451	4.03395	1.5157	2.52683	4.13938	1.85596	1.22689	0.0218155	1.69039	0.00522622	0.583241	0.370188	1.19077	0.0741653	1.85351	7.21836e-05	1.27828	0.0426412
XLOC_006922	chr1	121398613	121400738	+	2125	637	0.226764	0.0856747	1.36243	0.272655	0.335809	0.117814	0.296659	0.0978407	2.20914	0.0470039	2.36946	0.1199	1.25432	0.338738	1.6221	0.332506	0.709515	0.662037	1.44215	0.388695
XLOC_008416	chr1	155191554	155205495	+	13941	497	5.96767	3.52597	13.6699	6.00623	5.52743	5.69317	1.70514	0.628674	0.815088	0.133068	1.73653	0.0459618	0.633658	0.265327	1.79055	0.0337807	-1.30836	0.00462297	-0.218628	0.868867
XLOC_010456	chr1	190160853	190494297	+	333444	248	0.0748587	0.0278927	0.346256	0.439864	0.664343	0.950685	0.814876	1.01838	1.17303	0.642382	4.87865	4.7797e-06	4.00705	0.00490326	6.12335	1.15547e-09	3.97265	0.0044885	6.593	3.30947e-11
XLOC_010843	chr1	201653570	201701342	+	47772	1333	0.119365	0.096884	0.31365	0.0701858	0.408929	0.12442	0.849158	0.173609	0.973823	0.113941	0.255207	0.853467	2.49013	1.02585e-07	1.4645	0.0645702	3.31772	8.87326e-14	2.07151	0.00302158
XLOC_013299	chr1	241413692	241468661	+	54969	234	0.414215	0.312149	0.460677	0.21008	0.543779	0.528443	0.267179	0.371614	-0.0920446	0.96991	0.430494	0.808952	1.20779	0.34129	1.83421	0.0904314	-0.0520624	0.982927	2.18184	0.0290972
XLOC_013407	chr1	243917369	244047317	+	129948	997	0.0319045	0.0887796	0.450871	0.151609	0.404837	0.398761	0.120964	0.153144	3.14313	0.168879	1.47806	0.387112	4.30133	0.0223422	3.29478	0.00816769	2.07979	0.387754	2.16434	0.128647
XLOC_013872	chr1	3055441	3404763	-	349322	15583	0.0240847	0.00125364	0.0445407	0.14595	0.478036	1.06618	0.27045	0.154657	0.189992	0.946567	7.83955	6.44542e-08	4.99136	3.78015e-07	10.308	8.52472e-14	4.13692	3.83646e-05	8.4365	2.358e-09
XLOC_014218	chr1	11311374	11339931	-	28557	471	0.017782	0.0112981	0	0.0742034	0.415014	0.263648	0.11893	0.0722367	-0.949563	0.873902	3.49109	0.120129	5.23278	0.0451378	5.56434	0.00259378	3.30549	0.28441	4.28162	0.0313691
XLOC_015481	chr1	31172018	31176625	-	4607	413	0.08497	0.0650752	0.164623	0.0734418	0.426904	0.255394	0.183145	0.105614	0.503566	0.769796	1.06448	0.419509	2.96345	0.000994947	3.03939	0.000743448	1.25203	0.290307	1.61191	0.130434
XLOC_015768	chr1	34755856	34792790	-	36934	378	0.0558565	0.100284	0.566162	0.155346	0.0633441	0.0566202	0.288714	0.0838537	2.96948	3.40377e-06	1.85033	0.0585036	0.930138	0.299541	0.314473	0.842016	2.89714	2.96797e-06	1.60646	0.0965669
XLOC_016213	chr1	41803219	41898646	-	95427	702	0.201596	0	0.291585	0.0734195	0.370552	0.200369	0.616335	0.263981	0.00324002	1	3.93472	0.242492	1.64362	0.538113	6.13746	0.0239396	2.02988	0.427384	6.71453	0.00923805
XLOC_016409	chr1	45577872	45583795	-	5923	1208	0.163744	0.220768	0.196992	0.276811	0.181738	0.369366	0.175076	0.17709	-0.15371	0.941033	1.55382	0.0825242	0.880494	0.456294	1.84719	0.0249126	0.491502	0.743016	1.22124	0.175515
XLOC_018698	chr1	92021475	92064589	-	43114	450	0.200883	0.274012	0.857863	1.18092	0.261654	0.593003	0.322857	0.404562	1.68666	0.0270718	3.2478	4.39469e-07	1.11028	0.190068	2.15553	0.00206295	1.23818	0.128805	2.14058	0.00195816
XLOC_020061	chr1	120468242	120701582	-	233340	645	1.56087	1.76083	2.94217	1.02211	4.92821	3.58573	10.1981	3.80063	0.486095	0.435954	0.0113598	1	2.35099	3.52569e-09	2.11557	0.000102811	3.16679	1.26938e-16	2.47761	2.20381e-06
XLOC_020273	chr1	144112724	144118131	-	5407	942	0	0.00165315	0.0474112	0.0061334	0.0835271	0.030795	0.134521	0.0328765	5.26227	0.0248526	2.27053	0.533063	7.07757	0.000535848	5.38353	0.0330849	7.34852	0.000243847	5.30762	0.0314526
XLOC_020433	chr1	146315924	146401647	-	85723	280	0.114641	0.260166	0.758161	0.401547	0.527618	0.439501	0.499563	0.520706	2.17808	0.0209375	2.21769	0.0433172	2.93061	0.000475175	1.84259	0.104399	2.43762	0.00480412	2.40308	0.0179403
XLOC_023163	chr1	198777860	198937471	-	159611	310	0.195724	0.194105	12.1181	1.40185	3.17024	0.682085	5.47574	1.08036	5.55581	1.46831e-54	3.55418	1.92395e-05	4.73781	1.15416e-39	3.01719	0.000426111	5.2599	2.38962e-49	4.54286	8.57254e-09
XLOC_023272	chr1	201539140	201809489	-	270349	2093	0.0185658	0.103222	0.0833066	0.0729619	0.198673	0.111718	0.229314	0.0810657	1.67656	0.511397	-0.164682	0.961525	3.96554	0.0238385	1.07125	0.592964	4.10573	0.0161375	1.13124	0.537596
XLOC_023678	chr1	207123439	207321776	-	198337	1081	0.0591795	0	0	0	0.0427171	0.035694	0.11772	0.0943246	-2.271	NA	0	1	0.421032	NA	4.49381	0.168887	1.35011	NA	7.00464	0.0104259
XLOC_024770	chr1	226965257	226987544	-	22287	1045	0.382947	0.0643417	1.1164	0.303274	0.287944	0.0732013	0.269428	0.0496434	1.21207	0.272334	2.71511	0.0395114	0.354426	0.813681	1.29609	0.42886	-0.24603	0.890531	0.881212	0.618897
XLOC_024855	chr1	228238240	228280014	-	41774	3614	0.0307819	0.0688489	0.133586	0.312166	0.121518	0.188599	0.141599	0.15252	1.71775	0.235476	3.14442	0.000342455	2.69043	0.0215759	2.47955	0.00765357	2.72017	0.0169965	3.17421	0.000249713
XLOC_024869	chr1	228435256	228444707	-	9451	1064	0.0775061	0.0223245	0.073534	0.18268	0	0.0907591	0.153617	0.136801	-0.417062	NA	4.40446	0.136711	-2.92103	NA	3.13796	0.321974	1.32927	NA	5.86386	0.0200063
XLOC_025741	chr1	245154824	245710103	-	555279	7979	0.0730624	0	0.0150729	0.0307958	0.0708367	0.106626	0.200185	0.152598	-2.69807	0.122356	5.59297	0.0201341	0.718184	0.737174	7.03318	0.00136822	2.13949	0.152518	9.04119	1.03614e-05
XLOC_025886	chr1	248838223	248849517	-	11294	649	0.0094708	0.0242385	0.0638632	0.0377345	0.113249	0.0255519	0.0831992	0.0163069	2.41987	0.342789	1.73208	0.421875	4.3582	0.0250317	1.13014	0.634883	3.57038	0.0826402	0.624803	0.807634
XLOC_026413	chr10	4384245	4410614	+	26369	648	0	0	0.130561	0.103063	0.140343	0.200961	0.0101615	0.005736	4.92552	0.118415	7.14765	0.000870327	6.15299	0.027955	8.19282	6.68171e-05	1.82418	0.689332	3.21369	0.272853
XLOC_027704	chr10	32958338	33082102	+	123764	228	0.793292	0.324766	1.02225	0.53311	0.256081	0.265254	0.484829	0.235973	-0.0515927	0.981521	1.73434	0.0290645	-0.867473	0.404246	0.75887	0.450476	-0.162865	0.922944	1.1407	0.182062
XLOC_028092	chr10	42582530	42645542	+	63012	975	0.0365857	0.00894266	0.376225	0.117881	0.0206747	0.106782	0.0952611	0.171752	2.7102	0.316273	4.47995	0.00379631	-0.122838	0.979462	4.57866	0.00265566	1.7185	0.576568	5.96474	1.79597e-05
XLOC_029717	chr10	78178954	78675109	+	496155	2268	0.57664	0.506119	1.16431	0.293566	0.422776	0.214196	1.83963	0.476005	0.615503	0.679812	-0.233057	0.903026	0.171138	0.923237	-0.161529	0.930674	2.04373	0.0260622	1.42697	0.171895
XLOC_031208	chr10	103588752	103855374	+	266622	2309	0.0637481	0.0318257	0.51994	0.22904	0.356517	0.438989	0.497531	0.506539	2.61076	0.000107694	3.9668	1.59761e-07	3.19526	4.67356e-07	4.82589	4.05706e-11	3.23557	1.90916e-07	4.92208	1.30049e-11
XLOC_031209	chr10	103607129	103610153	+	3024	517	0.0747277	0.0280855	0.373484	0.219917	0.352428	0.627123	0.507127	0.64208	1.91987	0.303198	3.79358	0.00516882	2.93673	0.0538909	5.47283	6.83176e-06	2.96708	0.0465965	5.31682	1.20789e-05
XLOC_032117	chr10	121740444	121953800	+	213356	884	0.352878	0.319835	0.794248	0.377902	0.640039	0.601051	0.854458	0.410066	0.710305	0.603805	1.166	0.289259	1.56451	0.119299	1.91498	0.0330817	1.57296	0.114878	1.57109	0.0918446
XLOC_032120	chr10	121954955	121978905	+	23950	292	0.0267157	0.130874	0.271996	0.108055	0.30704	0.35485	0.295329	0.0676347	2.87492	0.00930971	1.07627	0.550492	4.19507	1.18357e-05	2.49368	0.0573345	3.58133	0.000217681	0.357529	0.858478
XLOC_032505	chr10	131982145	131988995	+	6850	443	0.158596	0.116318	0.438169	0.124354	0.171647	0.0814767	0.417789	0.155347	1.00101	0.276625	1.32829	0.225028	0.820994	0.38275	0.539087	0.698582	1.74988	0.0161182	1.55434	0.107354
XLOC_032533	chr10	132207543	132307727	+	100184	7793	0	0	0.0495136	0.0490007	0.121764	0.039701	0.0247672	0.00878183	3.65968	0.334387	5.54263	0.10796	6.2048	0.0335577	6.04472	0.063379	3.36977	0.358357	4.1259	0.257492
XLOC_032705	chr10	258763	273492	-	14729	1045	0.724981	0.688739	3.11401	1.41763	1.31099	1.13321	2.03531	1.43238	1.61995	0.439822	1.82449	0.157789	1.52164	0.44711	1.79922	0.151626	1.88132	0.318435	3.28004	0.0013384
XLOC_032745	chr10	1189736	1191858	-	2122	225	0.0140231	0	0.174665	0.0490568	0.130946	0.0389605	0.138669	0.0695679	3.2314	0.128203	5.65656	0.0588326	3.93636	0.0397229	6.06999	0.0333008	3.61115	0.0632413	6.76739	0.011917
XLOC_032769	chr10	1498379	1534770	-	36391	4041	0.083377	0.0666878	0.220813	0.0366331	0.158417	0.0524836	0.178955	0.0822342	0.978111	0.254288	-0.289212	0.852914	1.57373	0.0282598	0.72624	0.52799	1.30114	0.0880152	1.37466	0.129169
XLOC_032771	chr10	1535807	1560490	-	24683	3796	0.069336	0.0397102	0.136207	0.0267961	0.103865	0.0478273	0.153006	0.0690714	0.619652	0.539304	0.150793	0.936142	1.30525	0.0864704	1.32157	0.17878	1.43532	0.0506579	1.78487	0.0404574
XLOC_033428	chr10	16625966	16698288	-	72322	206	0.802824	0.714537	0.975702	0.171374	0.519509	0	0.92769	2.40961	-0.192229	0.973798	-1.48315	0.457802	0.0900612	0.98525	-5.90488	0.00828012	0.430477	0.928191	3.14669	0.0142774
XLOC_033875	chr10	25113622	25176588	-	62966	598	0.0155674	0	0	0.0114888	0.0067503	0.00906926	0.108859	0.148726	-1.50241	NA	3.76862	0.263309	-0.362611	NA	3.15724	0.342138	3.28789	0.462239	7.34451	0.00240564
XLOC_034386	chr10	37871938	37946002	-	74064	1307	0.0383741	0.0280726	0.334151	0.0435013	0.208738	0.0718502	0.418215	0.0980941	2.78367	0.0420237	1.12348	0.519466	3.18751	0.012057	2.43832	0.0587044	4.01448	0.000644738	3.02891	0.0105836
XLOC_034799	chr10	46715051	46819536	-	104485	351	0.7617	0.968648	1.25404	0.664499	0.824353	1.21764	1.2018	0.674056	0.313296	0.743474	0.355873	0.752635	0.811167	0.222852	1.43714	0.0420008	1.13406	0.0595014	0.879927	0.260448
XLOC_035127	chr10	55454988	55472376	-	17388	211	0.0396776	0.0172221	0.835008	0.0680622	0.530205	0.0555877	0.543903	0.274574	3.90451	5.52728e-08	2.64053	0.010258	4.38419	3.62648e-10	2.80686	0.0047612	3.90349	3.03353e-08	4.86248	2.64054e-08
XLOC_036539	chr10	84102761	84172093	-	69332	204	0.0093389	0.0349448	0.720606	0.726542	0.0289476	0.0517107	0.018336	0.0567069	5.55498	0.0379961	6.07521	0.000505519	2.05454	0.581212	1.89091	0.478056	1.12035	0.819762	2.5471	0.268243
XLOC_037458	chr10	100667304	100671034	-	3730	240	0	0	0.0153086	0.00331262	0.0442266	0.0401994	0.159726	0.0675886	3.04676	0.367941	2.69617	0.460934	5.6795	0.0144634	6.94866	0.00275874	7.36703	0.000483333	7.63191	0.0006306
XLOC_037498	chr10	101089320	101133473	-	44153	226	0	0	0.015183	0.0247199	0.123033	0.380705	0.0683268	0.04877	1.66253	NA	4.47401	0.105251	5.51827	0.155695	8.44402	8.82252e-05	3.94541	0.376813	5.29669	0.0325759
XLOC_038628	chr10	120734274	120909525	-	175251	966	0.875086	0.826245	2.68809	0.585919	1.69211	1.23046	3.34571	1.65409	1.23427	0.0370006	0.404859	0.715159	1.709	0.00114644	1.63411	0.0165655	2.3949	8.02759e-07	2.11692	0.000714623
XLOC_038936	chr10	127907238	128092380	-	185142	1962	0.0173774	0.00772635	0.64167	0.150288	0.043672	0.0110414	0.0221069	0.0252791	4.8968	0.00010921	4.63657	0.00999849	2.06651	0.201899	1.66478	0.500867	0.31727	0.917075	2.34003	0.299586
XLOC_039115	chr10	132520826	132522449	-	1623	565	0	0	0.155453	0.0246685	0.149415	0.03857	0.0653523	0.0227931	5.33021	0.0561318	4.4003	0.269463	6.3249	0.0129415	5.65579	0.105913	4.65434	0.0971745	4.65138	0.204826
XLOC_039457	chr10_KI270825v1_alt	44356	168968	+	124612	259	0.200783	0.115853	0.114978	0.294208	0.417683	0.323348	0.310064	0.206201	-1.41113	0.549601	2.68064	0.0132192	1.74297	0.271111	2.64185	0.0136611	0.98633	0.621995	2.93577	0.0042204
XLOC_039609	chr11	1571352	1602523	+	31171	1371	0.102163	0.0708882	0.398846	0.166381	0.561879	2.10764	1.15647	1.38721	1.63197	0.20572	2.12994	0.0483826	3.28178	0.00102063	5.94776	8.14975e-13	4.01615	2.00376e-05	5.20582	6.62853e-10
XLOC_040078	chr11	8930262	8979924	+	49662	1226	1.36361	1.9945	1.46709	0.891967	1.16031	1.97595	2.92243	1.49311	-0.293592	0.766277	0.113453	0.947725	0.484127	0.534268	1.06795	0.234193	1.57496	0.00370087	0.910996	0.309767
XLOC_040092	chr11	9004092	9091468	+	87376	362	0.082089	0.100975	0.0470922	0.0425501	0.116063	0.158993	0.232097	0.277172	-1.47927	0.553016	-0.408457	0.819319	1.13314	0.571884	1.72343	0.0969238	1.69395	0.346416	2.77712	0.00164786
XLOC_040189	chr11	10852665	10909481	+	56816	279	0.356546	1.00196	1.32232	1.48394	0.627286	1.05364	1.05273	1.19244	1.47084	0.13377	1.59288	0.0596804	1.51311	0.109571	1.11359	0.227549	1.94927	0.0205266	2.00164	0.00807852
XLOC_040410	chr11	15843509	15860562	+	17053	227	0	0	0.094117	0.0306214	0.0583502	0.057523	0.139264	0.114142	5.27009	0.0604708	5.53969	0.0339019	5.68529	0.0328017	6.97601	0.0029988	6.32951	0.0123353	7.63131	0.000752466
XLOC_040576	chr11	19576567	19620912	+	44345	336	0.0467972	0.0318934	2.06122	0.290421	0.521694	0.20828	0.559411	0.203053	5.02568	1.48837e-29	3.78181	4.47825e-08	4.15328	3.06556e-20	3.78289	3.7376e-08	3.83172	1.88454e-17	3.64813	1.08382e-07
XLOC_041164	chr11	33359499	33395414	+	35915	208	0.283322	0.183447	0.681324	0.0879673	0.32863	0.126244	0.626941	0.19855	0.856248	0.261248	-0.389803	0.818962	0.925155	0.195648	0.547313	0.709268	1.45623	0.018087	0.946673	0.41946
XLOC_042295	chr11	61496404	61506669	+	10265	305	0.0580613	0.0296957	0.229676	0.100093	0.0727647	0.173017	0.39712	0.1544	1.6176	0.577846	2.52853	0.155703	1.06566	0.727124	3.61615	0.0173853	3.58071	0.0780176	3.90992	0.00756192
XLOC_042313	chr11	61845243	61891500	+	46257	625	0.0233968	0.0338837	0.595698	0.184748	0.314011	0.0799853	0.271365	0.056355	4.31478	1.93737e-10	2.99817	0.000577551	4.4952	1.63037e-11	2.32077	0.0123796	4.00388	2.02382e-09	2.33875	0.0106013
XLOC_042721	chr11	66347777	66398669	+	50892	201	1.81538	1.12923	2.70394	1.66814	2.24427	2.28577	2.1045	1.1008	0.15304	0.913449	1.64916	0.0167799	0.996926	0.205075	2.11284	0.000815128	0.367243	0.751403	1.20538	0.0942926
XLOC_043582	chr11	83286119	83423516	+	137397	1519	0.214844	0.132812	1.15934	0.17664	0.0854706	0.0651321	0.222051	0.0691145	2.04	0.00616215	0.994477	0.548294	-0.639735	0.544338	-0.000232469	1	0.460362	0.705574	-0.318385	0.863063
XLOC_044142	chr11	95976336	96343246	+	366910	939	0.0104327	0.00156165	0.10922	0.0217393	0.0028033	0.00621413	0.0182663	0.00540183	2.63627	0.401199	5.19258	0.0485081	-1.05606	0.81276	3.53176	0.228884	0.915059	0.830722	4.65303	0.0735135
XLOC_045760	chr11	123062541	123195019	+	132478	241	2.00626	1.63448	6.10773	1.95911	1.88041	0.888554	2.37827	0.621191	1.19497	0.0282665	1.33962	0.203681	0.604883	0.351661	0.185248	0.912054	0.704104	0.263016	0.870911	0.426411
XLOC_046546	chr11	134378539	134435743	+	57204	1106	0.139086	0.168402	0.978572	0.211191	0.405764	0.174919	0.521124	0.146416	2.38495	9.41836e-07	1.05081	0.294165	2.23815	4.31009e-06	1.14201	0.219956	2.19171	5.81416e-06	0.841646	0.384324
XLOC_046547	chr11	134412283	134506815	+	94532	6198	0.361525	0.547487	2.79873	0.740634	0.97549	0.610993	1.3457	0.524081	2.51296	6.64513e-07	1.23457	0.0949738	2.10959	4.57664e-05	1.22996	0.0878675	2.15618	2.20538e-05	1.19159	0.0893461
XLOC_046601	chr11	194014	198597	-	4583	1172	0.0240244	0.00773057	0.105358	0.017299	0.0629397	0.0124864	0.144366	0.0245454	1.80342	0.297731	1.67858	0.516724	2.2161	0.147295	1.80018	0.45146	3.31653	0.0112498	2.97121	0.127107
XLOC_046683	chr11	856879	859795	-	2916	1178	0.0639082	0.0625365	0.12501	0.133372	0.269572	0.20747	0.130198	0.0586722	0.613987	0.803721	1.94541	0.157986	2.87761	0.0306249	2.71717	0.0230307	1.42808	0.400187	0.845671	0.612018
XLOC_046748	chr11	1995175	2001562	-	6387	1225	0.589068	1.16944	3.56467	5.95529	1.57422	3.58765	13.7988	12.0716	2.35233	0.376794	3.1657	0.00424119	2.20674	0.397658	2.62903	0.023001	5.48986	0.00581749	6.44258	1.14378e-11
XLOC_046788	chr11	2310006	2397452	-	87446	1686	0.799341	0.981889	0.715059	0.245546	0.413606	0.323035	1.20139	0.490619	-0.580337	0.431026	-1.01861	0.22015	-0.237188	0.790437	-0.506075	0.60803	1.16155	0.0419496	0.808436	0.316839
XLOC_047101	chr11	6295233	6394998	-	99765	214	0.0123188	0.0935256	0.252031	0.620534	0.52665	0.345803	0.47703	0.50606	3.84342	0.0242106	3.80807	0.00170759	6.10614	1.88416e-05	2.99466	0.0191739	5.83669	3.91685e-05	3.96294	0.000933627
XLOC_047866	chr11	19712927	20114638	-	401711	1735	0	0.0900727	0.0241011	0.0266264	0.0133047	0.0597508	0.569972	1.05859	2.69499	0.421262	-0.51482	0.819628	3.0415	0.356269	0.315249	0.891147	8.56647	3.48086e-05	6.18287	1.00379e-09
XLOC_047925	chr11	22250981	22338817	-	87836	1306	0.134133	0.0356785	0.389566	0.235075	0.874558	1.20647	1.00523	0.703717	1.11494	0.633423	4.29079	0.00505525	3.46625	0.0154491	6.67	7.93126e-07	3.25201	0.0253958	6.50681	1.38968e-06
XLOC_048145	chr11	29335877	29989385	-	653508	1759	0.00763695	0.0155527	0.0634933	0.0122556	0.0275979	0.076481	0.24078	0.0874348	2.69059	0.146121	0.133816	0.97848	2.60764	0.145343	3.48877	0.0438135	5.63526	4.18584e-05	4.09593	0.00988414
XLOC_048237	chr11	32112035	32343409	-	231374	226	0.0074888	0.0136543	0.0142012	0.162987	0	0.0641707	0.262436	0.278489	0.571397	NA	4.60084	0.0354423	0.115984	NA	3.1349	0.165089	4.63819	NA	6.08723	0.00129683
XLOC_048315	chr11	34179144	34221560	-	42416	339	0.0937403	0.109936	1.54114	0.453795	0.111335	0.0669451	0.114681	0.038899	3.74307	0.000110184	2.63436	0.0389303	1.05147	0.471121	0.449606	0.831474	0.782205	0.629985	-0.266398	0.900094
XLOC_048877	chr11	45387214	45542487	-	155273	488	0	0.0623265	0.0080009	0.114763	0.160878	0.221839	0.080413	0.0842422	1.71513	0.722494	3.11431	0.0524809	6.84494	0.00321937	4.06984	0.0047263	5.53503	0.0254993	3.09311	0.0444681
XLOC_050084	chr11	65795394	65818252	-	22858	373	0.114907	0.113612	0.454756	0.120303	0.227826	0.109049	0.827192	0.153601	1.5183	0.0193981	1.14161	0.17406	1.66744	0.00686118	1.0766	0.191571	3.35531	2.1503e-10	2.01619	0.00270505
XLOC_050088	chr11	65833825	65854222	-	20397	970	1.81738	0.507289	1.095	0.385614	3.07083	0.429673	1.16444	0.128503	-1.10336	0.166051	0.315704	0.859732	1.53834	0.0217337	0.83761	0.519614	-0.109233	0.940354	-0.741326	0.565898
XLOC_050718	chr11	75582160	75594442	-	12282	342	0.0274997	0.0254643	0.208557	0.146702	0.354758	0.202918	0.196988	0.114879	2.47301	0.202355	3.62085	0.00621452	4.35679	0.0039151	4.07297	0.0012243	3.08417	0.0643029	3.56017	0.00629714
XLOC_050724	chr11	75800876	76144219	-	343343	1026	0.125801	0.153333	0.271842	0.114349	0.222431	0.265526	1.00008	0.256417	0.936152	0.606959	1.08615	0.533504	1.70094	0.20307	1.93603	0.162581	3.55631	0.000638505	2.31647	0.071186
XLOC_050913	chr11	79493250	79509415	-	16165	658	0.0249095	0.041725	0.0553367	0.00860807	0.215333	0.0587172	0.180736	0.0628305	0.788199	0.755671	-1.85349	0.311531	3.8234	0.00400867	1.57296	0.345972	3.24296	0.0193002	1.48988	0.363914
XLOC_050933	chr11	79604966	79669958	-	64992	546	0.0195088	0.00965298	0.0471753	0.00601779	0.519661	0.0653061	0.286203	0.11271	0.920617	0.374059	-0.273205	0.918158	5.45506	7.50327e-20	3.86783	0.000646243	4.22786	3.53152e-12	4.50406	3.44946e-05
XLOC_051067	chr11	80054031	80087410	-	33379	203	0.015388	0.00963147	0.0663628	0.00664613	0.274162	0.0445416	0.178155	0.0728232	1.67289	0.0316833	-0.0544613	0.993382	4.84279	1.29515e-16	3.36808	0.0115974	3.79873	1.79338e-10	3.75052	0.00316536
XLOC_051109	chr11	80168618	80515943	-	347325	502	0.0672704	0.0406465	0.190335	0.0402517	0.970394	0.584275	0.9127	0.41809	1.06497	0.405736	0.720567	0.680153	4.5499	6.90877e-09	5.05059	3.97799e-08	3.91095	8.3296e-07	4.78429	2.57417e-07
XLOC_051173	chr11	80270867	80333584	-	62717	275	0.0361097	0.00510735	0.0169352	0.00338585	0.853034	0.0888316	0.313276	0.213954	-1.42931	0.463369	-0.0598547	0.996927	5.29342	2.1478e-10	5.13518	0.0029731	3.39294	0.000116358	6.08171	0.000182711
XLOC_051253	chr11	80531167	80534990	-	3823	280	0.0186546	0.0067897	0.0213117	0.00354116	0.11271	0.0133978	0.0887678	0.0315208	0.0736061	0.991558	-0.736938	0.900994	3.4939	0.0495832	1.92143	0.639922	2.62573	0.180675	2.73087	0.433671
XLOC_051314	chr11	80912318	81252962	-	340644	1777	0	0	1.59595	0.553098	3.98165	0.782235	2.1248	1.47359	3.24482	0.416277	4.34908	0.243639	5.69769	0.0494368	4.67405	0.18043	4.43171	0.160763	5.50598	0.0861471
XLOC_051367	chr11	81023835	81223610	-	199775	1777	0.115148	0.0692693	0.287556	0.0341038	1.01027	0.110641	0.636996	0.264067	0.914921	0.272723	-0.600934	0.739763	3.81796	1.90654e-11	1.72732	0.164229	2.64941	9.16494e-06	2.65589	0.0122529
XLOC_051399	chr11	81507692	81648337	-	140645	970	0.217745	0.163286	0.698625	0.0730089	2.04978	0.242318	1.20425	0.432743	1.2859	0.101356	-0.644679	0.71031	3.9416	2.32931e-11	1.7063	0.157829	2.64741	2.17401e-05	2.27087	0.0344022
XLOC_053894	chr11	125090829	125434410	-	343581	1457	0	0.0065778	0.141066	0.035571	0.128929	0.026212	0.093536	0.0187551	6.67684	0.00142226	2.64436	0.360149	7.62017	0.000116733	2.95114	0.265729	6.70224	0.000906554	2.10099	0.463531
XLOC_053996	chr11	126306569	126355587	-	49018	626	0.142969	0.247617	0.835069	0.876217	0.46472	0.623564	0.419238	0.262348	2.12704	0.00416606	2.95066	0.000158036	2.41963	0.000525824	2.33603	0.00454016	2.04315	0.00402715	1.70273	0.0533266
XLOC_054022	chr11	126920187	126975876	-	55689	1444	0.251382	0.14043	0.273734	0.064405	0.705303	0.20778	1.41799	0.528636	-0.269056	0.797911	-0.676409	0.67998	2.21804	4.15929e-05	1.65248	0.159092	2.74278	1.15574e-07	2.84898	0.00348379
XLOC_054599	chr11_KI270721v1_random	50357	56958	-	6601	1225	0.250819	2.2062	1.71698	8.36581	1.26784	4.70358	7.29981	5.60893	2.24518	0.264123	2.97299	0.00200011	2.92977	0.102442	2.16116	0.0388801	5.56485	0.000208173	4.2047	1.49105e-06
XLOC_054665	chr11_KI270830v1_alt	54543	85130	+	30587	1371	0.166142	0.147223	0.198336	0.0421535	0.309291	0.282494	0.43993	0.375737	-0.172589	0.93813	-1.37868	0.376032	1.56059	0.102738	2.02562	0.10548	1.98797	0.0239814	3.47912	0.000853912
XLOC_054668	chr11_KI270830v1_alt	63799	65023	+	1224	520	0	0.00285695	0.0272219	0.00886695	0	0.240815	0.159626	0.14878	2.06275	0.866108	1.21298	0.790593	0	1	6.56266	0.00474824	6.09103	0.47379	6.23344	0.00707499
XLOC_054779	chr11_KI270832v1_alt	176001	206708	-	30707	2338	1.69723	2.60408	0.541447	0.652411	0.376926	1.0856	1.26369	1.69638	-2.07883	0.139945	-0.894978	0.581827	-1.46343	0.31006	-0.15227	0.945656	0.251221	0.915064	2.31142	0.0365441
XLOC_054813	chr11_KI270903v1_alt	48833	80594	+	31761	1371	0.283135	0.140375	0.0850903	0.0393136	0.575316	0.540271	1.50255	0.605048	-1.96089	0.427795	-0.897988	0.476022	1.90592	0.409078	2.94938	0.000216676	3.12662	0.124441	3.0381	0.000112111
XLOC_054970	chr12	2262125	2298343	+	36218	685	0.268313	0.176097	0.456882	0.0689099	0.356919	0.153757	0.855275	0.389868	0.358248	0.749798	-0.812615	0.561793	1.0954	0.146249	0.817708	0.531121	1.86876	0.00340202	1.97012	0.0410615
XLOC_055885	chr12	14283411	14340330	+	56919	360	0.0220011	0.0222828	0.284428	0.215077	0.0251305	0.0333612	0.00712066	0.0122138	3.29331	0.0506874	4.22058	0.000382523	0.830151	0.751231	1.59905	0.319432	-1.40413	0.569306	0.067225	0.980602
XLOC_056353	chr12	21800754	21916974	+	116220	228	0	0	0.185958	0.0295707	0.116257	0.00562994	0.0494482	0.0021521	5.42846	0.0445737	4.46354	NA	5.8961	0.0220368	2.83745	NA	4.28896	0.131335	2.02408	NA
XLOC_057630	chr12	49232801	49264794	+	31993	886	0.0092854	0	0.0587416	0.0440626	0.257445	0.13707	0.413506	0.14236	2.23119	0.510366	5.80861	0.0123496	5.42352	0.0140085	7.30174	0.000582161	5.7943	0.00687937	7.59943	0.00025952
XLOC_058232	chr12	56493217	56495832	+	2615	1224	0.0494926	0.00885895	0.150063	0.040176	0.133563	0.0755576	0.0860309	0.0162862	1.21183	0.624934	2.99553	0.162134	2.22356	0.238781	4.42401	0.0147867	1.19644	0.622716	2.64551	0.214803
XLOC_058234	chr12	56497066	56500702	+	3636	674	0.0169791	0.0146269	0.285056	0.0755205	0.292464	0.176736	0.159726	0.0691776	3.56661	0.0078976	2.92921	0.046303	4.77002	7.20154e-05	4.6621	0.000181978	3.43207	0.00782611	3.12862	0.0230119
XLOC_058795	chr12	64222336	64397099	+	174763	1690	0.168425	0.207141	0.469823	0.485031	0.444718	0.453361	0.701553	0.445323	1.30096	0.47101	2.30225	0.0234936	2.30151	0.113798	2.227	0.0267993	2.77994	0.0350979	3.06515	0.000692467
XLOC_060214	chr12	89419717	89594878	+	175161	567	0.355131	0.283441	1.21326	0.390895	0.453856	0.268191	0.947434	0.299786	1.43168	0.0486116	1.33761	0.0918086	1.1723	0.120234	0.981731	0.24645	1.95225	0.00222112	1.23959	0.10263
XLOC_060224	chr12	89587929	90112779	+	524850	2537	0.1159	0.129284	0.225453	0.0892369	0.118042	0.109208	0.287483	0.226317	0.576132	0.715872	0.213714	0.910618	0.764293	0.566315	0.951824	0.434011	1.64046	0.114383	2.52054	0.00417446
XLOC_060759	chr12	97386445	97712300	+	325855	852	125.306	87.0229	367.712	177.22	368.633	438.131	355.167	316.707	1.03206	0.132462	2.26802	0.0157446	2.18795	6.7443e-05	3.47272	2.73973e-05	1.86017	0.00104652	4.42663	1.98657e-08
XLOC_061487	chr12	108781932	108857592	+	75660	917	0.0941085	0.0741102	0.0545226	0.0734033	0.142837	0.150925	0.208471	0.300497	-2.37274	0.423554	1.4429	0.48086	1.34787	0.64067	2.10237	0.222152	1.60751	0.570344	3.0927	0.0381361
XLOC_061976	chr12	119906121	119941578	+	35457	1314	0.146652	0.0768365	0	0.13622	0	0	0.539972	0.609042	-1.11037	NA	2.10491	0.625401	-1.19314	NA	-1.82744	0.722616	2.39374	NA	5.6918	0.0399287
XLOC_062011	chr12	120341329	120413107	+	71778	658	0.612065	0.636405	0.286391	0.650783	0.687813	2.38395	0.49941	0.355826	-1.60417	0.0963773	1.62409	0.22771	0.848869	0.429188	3.10924	0.00329952	0.167152	0.925058	1.37061	0.302632
XLOC_062250	chr12	124002460	124039889	+	37429	373	0.0894272	0.193196	1.17497	0.314433	0.616833	0.362088	0.73295	0.147258	3.2542	0.0268964	1.38455	0.454724	3.50143	0.0116548	1.96314	0.211685	3.43055	0.0121079	0.388961	0.861025
XLOC_062252	chr12	124180783	124241522	+	60739	591	0.0205847	0.0997717	0.348199	0.0860428	0.160859	0.249453	0.494677	0.140798	3.70586	0.187284	0.33526	0.930285	3.64524	0.181257	2.45445	0.229235	5.01682	0.0379027	1.35914	0.56451
XLOC_062269	chr12	124777629	124863970	+	86341	411	0.0725611	0.0538127	0.117867	0.345643	0.0823257	0.191723	0.0759006	0.073567	0.172655	0.973347	4.14102	0.000753771	0.849879	0.787928	2.91868	0.0321603	0.395488	0.922351	2.15111	0.142123
XLOC_062285	chr12	124939223	124989112	+	49889	217	0.184541	0.193647	1.22564	0.615302	0.920895	0.384786	0.645689	0.293723	2.39539	0.00286213	2.64444	0.00332899	3.08679	2.68103e-05	1.9776	0.0426882	2.41271	0.00155367	2.56487	0.00376276
XLOC_062414	chr12	128833742	128840415	+	6673	301	0.0729986	0.103752	0.135228	0.0612566	0.102025	0.0398452	0.235907	0.0885575	0.45997	0.769874	0.194959	0.918447	1.14067	0.292186	-0.328178	0.837156	2.01225	0.0217571	1.19172	0.257326
XLOC_062582	chr12	132329827	132335514	+	5687	558	0.144646	0.133379	0	0.0253592	0.235114	0.362533	0.694215	1.05386	-5.11593	0.0246642	-1.61409	0.100603	1.7244	0.224872	2.43817	0.00152078	3.09669	0.00759708	4.08304	2.70608e-09
XLOC_062634	chr12	132921399	132985868	+	64469	1493	0.0816635	0.109696	0.188449	0.212998	0.138699	0.271419	0.312137	0.254072	1.03698	0.607051	2.01655	0.113508	1.75563	0.266389	2.35617	0.0452582	2.7447	0.0401205	3.54279	0.000569939
XLOC_063428	chr12	12355313	12472750	-	117437	1248	0.0403333	0.146075	0.0875613	0.184885	0.129185	0.207109	0.159613	0.36034	0.986425	0.627898	1.20602	0.358662	2.68026	0.0579287	1.54294	0.181115	2.69212	0.0526358	2.52872	0.0092823
XLOC_063981	chr12	27976136	28550166	-	574030	1144	0.249838	0.293043	0.806866	0.332313	0.373286	0.291735	0.712659	0.438965	1.26044	0.24368	0.780337	0.600256	1.35047	0.181221	0.944451	0.475794	2.01442	0.0219547	2.24785	0.023938
XLOC_064170	chr12	30926664	31104799	-	178135	741	1.90394	3.00257	3.55069	1.55143	1.6518	1.1512	4.01668	1.42214	0.414529	0.62922	-0.22297	0.859798	0.463869	0.551694	-0.316193	0.774566	1.3829	0.0143118	0.077567	0.948799
XLOC_064604	chr12	45468619	45610620	-	142001	1721	0.0647048	0.0380465	0.0507183	0.0104815	0.10555	0.114222	0.157235	0.188278	-0.730853	0.871579	-1.22095	0.718136	1.55981	0.576409	2.83225	0.157254	1.7645	0.53129	4.26389	0.0124108
XLOC_064937	chr12	49232789	49264756	-	31967	886	0.0440458	0.0597695	0.104195	0.0540874	0.172347	0.159034	0.741761	0.179259	0.905952	0.747043	0.956679	0.634416	2.66945	0.11608	2.45045	0.0771608	4.63743	0.00083916	3.7392	0.00167902
XLOC_064946	chr12	49281058	49331939	-	50881	333	0.105044	0.246457	0.243371	0.0501503	0.417129	0.158848	0.827908	0.205045	0.790301	0.492094	-1.66101	0.126984	2.76915	9.5244e-05	0.337757	0.828604	3.44815	1.98934e-07	0.908617	0.41988
XLOC_065571	chr12	58514123	58815202	-	301079	216	0.349007	0.0894511	1.47621	0.428745	0.148444	0.204121	0.219238	0.0822229	1.66612	0.232304	3.60893	0.0143703	-0.547233	0.780322	2.27848	0.175142	-0.136308	0.958995	0.810127	0.719742
XLOC_067704	chr12	97462761	97565037	-	102276	258	0.0245241	0.0325564	0.0748014	0.0943878	0.129975	0.146174	0.0570363	0.0468975	1.17864	0.686726	2.61656	0.114024	3.11724	0.102119	3.1463	0.0375291	1.67734	0.481922	3.25686	0.0262628
XLOC_067706	chr12	97644253	98003386	-	359133	3434	0.538804	0.187644	0.243115	0.170361	0.589161	0.48944	0.388457	0.289477	-1.60797	0.217375	0.755387	0.603325	0.828185	0.519039	2.39131	0.0102851	-0.187573	0.925767	2.15973	0.0235045
XLOC_068022	chr12	100740053	101094518	-	354465	484	0.0356295	0.112461	0.0790726	0.0103702	0.185723	0.0745732	0.610426	0.248339	0.417535	0.922073	-2.75597	0.324706	3.10478	0.0805728	0.41339	0.916366	4.37531	0.00519673	2.14599	0.340989
XLOC_068543	chr12	108883304	108902629	-	19325	514	0.0290887	0.0193084	0.197174	0.0157958	0.245651	0.125099	0.384701	0.121293	2.27957	0.0696121	-0.0494752	0.99608	3.70832	0.000295203	3.71083	0.0115146	3.93724	6.90832e-05	3.45823	0.0186908
XLOC_069592	chr12	130144314	130162256	-	17942	286	0.117345	0.322549	1.24837	1.85636	2.52633	4.15506	0.413995	0.147848	3.08402	1.24657e-05	3.49488	3.3467e-06	5.21348	2.20591e-16	4.75041	2.67284e-11	2.34067	0.00123163	1.1278	0.259386
XLOC_070163	chr12_GL877875v1_alt	60451	167313	+	106862	1746	0.125605	0.208138	0.148519	0.0568207	0.636356	0.448266	1.12791	0.690929	-0.612285	0.731103	-0.851802	0.550203	3.10755	0.000558999	2.1875	0.0220414	3.60359	2.90086e-05	2.65411	0.00273558
XLOC_070169	chr12_GL877875v1_alt	126334	130266	+	3932	403	0.0170323	0.0297051	0.0158939	0.0129961	0.0946885	0.0510048	0.163958	0.0753155	-0.415141	0.920106	-0.233194	0.941604	3.30032	0.035847	1.73068	0.304712	3.70646	0.0127216	2.17235	0.149535
XLOC_070388	chr12_KI270904v1_alt	38221	366568	-	328347	508	9.13594	7.61059	27.8823	5.99659	7.6058	2.74131	8.41238	3.52736	1.18159	0.00590183	0.432948	0.646538	0.422301	0.45524	-0.376905	0.68479	0.249446	0.731313	0.257588	0.77808
XLOC_071398	chr13	34200533	34323579	+	123046	370	0.0967162	0.0897118	0.943959	0.203483	0.0581784	0.0263243	0.205215	0.0537251	2.85562	0.0171803	1.78922	0.26076	-0.0865664	0.973882	-0.711713	0.741068	1.65401	0.236364	1.30577	0.417487
XLOC_072668	chr13	54818188	54833958	+	15770	370	0.49948	0.328856	1.96374	0.176285	1.37739	0.161849	0.717938	0.172984	1.56978	0.0766511	-0.330499	0.87009	2.17586	0.00570849	0.0759374	0.976753	0.632545	0.603746	-0.199336	0.911458
XLOC_073521	chr13	71867149	71889561	+	22412	262	0.00673535	0.0124161	0.243325	0.0427131	0.515304	0.271993	0.200587	0.0745077	4.57663	2.67968e-05	3.15932	0.00755711	6.78156	8.00868e-12	5.65108	2.89113e-08	5.01519	1.05325e-06	3.69091	0.000813656
XLOC_074053	chr13	80360363	80902514	+	542151	4290	0.551015	0.15407	3.01514	0.951632	0.456072	0.109097	0.289691	0.18259	2.0761	0.0808864	3.36301	0.00383917	0.370822	0.853384	0.580041	0.77603	-0.451032	0.823499	2.0607	0.120295
XLOC_075652	chr13	111972697	111976259	+	3562	226	0	0.0022137	0.696905	0.117272	0.114762	0.0311406	0.0683029	0.0226187	8.51819	4.42608e-06	6.49748	0.00259498	7.04827	0.000235616	4.91264	0.0355042	6.08532	0.00194274	4.5162	0.0529627
XLOC_075712	chr13	112274483	112321758	+	47275	43339	0.192212	0.0122708	5.35102	1.54955	0.0682352	0.000379622	0.00115052	0	4.29057	0.0367781	8.14928	3.53362e-17	-0.937658	0.768824	-3.7701	0.0405106	-7.05349	0.000308694	-2.89931	0.24932
XLOC_075766	chr13	113468670	113479380	+	10710	888	0.0221662	0.0430726	0.542761	0.351048	0.148393	0.138381	0.0407434	0.0172232	3.60969	NA	4.36785	0.0337623	2.89172	NA	2.83852	0.229854	0.397359	NA	1.25647	0.662285
XLOC_075974	chr13	21283139	21298697	-	15558	1103	0.154598	0.0976081	0.18184	0.239255	0.347443	0.654273	0.659395	0.604782	-0.34222	0.880939	2.85819	0.0389303	1.78574	0.150357	3.70461	0.00288297	2.5778	0.0174251	4.72139	5.32015e-05
XLOC_076058	chr13	22858910	22916369	-	57459	419	0.266349	0.279693	0.623699	0.140613	0.376856	0.341638	0.484833	0.296644	0.859703	0.37734	0.0508869	0.983701	1.27104	0.122803	1.40173	0.113414	1.26146	0.120556	1.73343	0.0346662
XLOC_076075	chr13	23385419	23422646	-	37227	222	0.124129	0.061142	0.364772	0.0583294	0.462322	0.125689	0.861994	0.123308	1.0819	0.279445	0.988292	0.504296	2.59285	0.000332762	2.21218	0.0407584	3.26565	1.36058e-06	2.22199	0.0355484
XLOC_076153	chr13	25172827	25180913	-	8086	251	0.0355321	0.0123377	0.595324	0.395305	0.0496204	0.0362649	0.069687	0.0498977	3.56409	0.0723881	5.88777	0.000103081	1.12855	0.697681	2.48202	0.221883	1.35559	0.623315	3.22681	0.0707425
XLOC_076577	chr13	31846800	32296902	-	450102	1195	0.0878617	0.0831509	0.214118	0.0552239	0.116116	0.0971294	0.48753	0.171624	0.69296	0.644802	0.802148	0.595744	1.11814	0.335162	1.40832	0.235916	3.02004	0.000340118	2.34707	0.0172193
XLOC_076623	chr13	33355205	33676796	-	321591	1114	0.0108134	0	2.14062	0.358356	0.0898983	0.159985	0.172412	0.107778	6.97223	0.000596926	7.85368	0.000604819	3.54726	0.154647	6.30094	0.00987244	4.05736	0.0834313	6.83081	0.00384246
XLOC_076876	chr13	40786047	40922142	-	136095	1240	2.66499	3.23376	7.37923	1.86942	3.93237	2.21378	3.57345	1.68009	1.01736	0.0596568	0.123425	0.934432	1.25004	0.0118388	0.614063	0.51432	0.740608	0.209927	0.595816	0.503063
XLOC_077462	chr13	49980430	50041298	-	60868	894	0.358453	0.335342	1.61176	0.287031	0.3435	0.0786551	0.296918	0.034143	1.78411	0.00220113	0.301444	0.88819	0.657043	0.39687	-0.928269	0.546634	0.0543789	0.96918	-2.35076	0.0440125
XLOC_078434	chr13	67548365	67787876	-	239511	1640	0.183871	0.134523	0.233059	0.0486159	0.593954	0.292296	1.07657	0.686532	0.0234753	0.998373	-1.02629	0.622259	2.36864	0.0679105	2.28688	0.108593	2.9414	0.0115166	4.05922	0.000600646
XLOC_078954	chr13	80115702	80302068	-	186366	288	0.186031	0.102118	2.65972	0.571617	0.091336	0.0392871	0.182673	0.0402914	3.4193	4.77548e-07	3.1335	0.000866149	-0.358592	0.782101	-0.285295	0.875815	0.291159	0.841091	0.890538	0.506537
XLOC_078991	chr13	80271189	80278878	-	7689	288	0.0141483	0.091136	0.795187	0.132327	0.0397489	0.0109977	0.049109	0.0050326	5.40703	8.31505e-06	1.19844	0.504358	2.2292	0.164349	-1.87525	0.231554	1.8987	0.247686	-3.0003	0.0584952
XLOC_079351	chr13	87425602	87674615	-	249013	1444	0.208979	0.163089	0.511155	0.132522	0.929249	0.953188	2.6433	2.33869	0.839006	0.496838	0.597121	0.677243	2.79968	0.000226159	3.6273	2.37064e-06	3.91229	2.18457e-08	4.83725	3.96475e-11
XLOC_080074	chr13	108491411	109140368	-	648957	5621	0.0077876	0.0778709	0.316204	0.321959	0.0528074	0.135784	0.167553	0.152601	4.84967	0.0556603	3.24865	0.0073943	3.33571	0.235521	1.97019	0.165089	4.81693	0.0486515	2.79283	0.0242167
XLOC_080217	chr13	111095959	111305737	-	209778	1992	0.0577453	0.0526057	0.392749	0.331864	1.33425	0.93555	0.536508	0.568838	2.285	0.000160925	3.84081	8.33997e-06	5.20379	1.86427e-23	5.35348	4.09816e-11	3.44926	1.29421e-10	4.33625	1.89605e-07
XLOC_080239	chr13	112056873	112109716	-	52843	825	0.0930075	0.0290399	0.522096	0.57731	0.252484	1.44122	0.245383	0.2628	2.07647	0.32932	6.5921	0.000149863	2.27125	0.24516	7.52915	7.17526e-06	1.59592	0.483859	5.15378	0.00446146
XLOC_080284	chr13	112964834	112969139	-	4305	272	0.10019	0.33759	0.104202	0.295473	0.321339	0.733246	0.258682	0.549954	-0.433738	0.845895	1.10814	0.310324	2.427	0.032862	2.19812	0.00881772	1.71839	0.177985	2.25046	0.00635613
XLOC_080290	chr13	113148400	113155198	-	6798	861	0.0325001	0.0722043	0.0556855	0.0699561	0.0574725	0.148494	0.118852	0.142399	0.410705	0.912171	1.18075	0.391353	1.66724	0.445828	2.04319	0.0639217	2.52024	0.185275	2.60654	0.0092391
XLOC_081140	chr14	26598197	27475881	+	877684	202	0.740194	0.82138	11.1037	2.02333	3.78195	1.93235	6.07013	3.36646	3.50519	2.2495e-17	2.01754	0.000674703	3.06846	1.79858e-13	2.29333	5.85436e-05	3.38575	1.65992e-16	3.45374	8.04381e-11
XLOC_081661	chr14	36679913	37173845	+	493932	297	0.325481	0.323075	0.354262	0.493763	0.233468	0.590078	0.593274	0.513182	-0.289966	0.901123	1.67808	0.0557656	0.300698	0.878894	1.91729	0.019498	1.4959	0.247984	2.30197	0.00263349
XLOC_081812	chr14	41461185	41598025	+	136840	765	1.15897	1.66078	1.91787	0.299995	2.63789	0.375641	1.40977	2.35891	0.387642	0.699356	-2.00454	0.0389137	1.93045	0.00120302	-1.16627	0.296767	0.776525	0.332916	1.41561	0.159084
XLOC_082271	chr14	45890960	46501903	+	610943	505	0	0.0334341	0.104939	0.0251813	0.172764	0.0641555	0.211539	0.305131	2.68411	NA	0.322545	0.955603	4.54992	NA	2.10312	0.50675	4.30075	0.3225	5.40449	0.0124656
XLOC_083913	chr14	76920246	76923850	+	3604	325	0.016012	0	0.225083	0.0829735	0.0894114	0.124827	0.0188729	0.0512155	3.31933	NA	5.65461	0.0392301	3.20462	0.445213	6.13444	0.0186662	1.01276	0.873855	5.39188	0.0453855
XLOC_084135	chr14	82642604	82805494	+	162890	2328	0.666685	0.112985	1.27711	0.284498	0.124121	0.193806	0.18171	0.416413	0.405455	0.904486	1.96812	0.191948	-1.76282	0.407731	1.67051	0.297816	-1.39486	0.559688	3.65829	0.00204595
XLOC_084414	chr14	89349376	89366081	+	16705	2126	0.0331691	0.106997	0.204762	0.0761709	0.224473	0.200272	0.260929	0.346737	2.3202	0.559065	0.676036	0.783583	3.52683	0.253263	2.01361	0.223865	3.43619	0.275377	3.05314	0.0340887
XLOC_084452	chr14	90525210	90816330	+	291120	1882	0.132078	0.0700448	1.44768	0.254694	0.149922	0.062491	0.118344	0.017478	2.99089	0.0293131	2.13476	0.421414	0.881649	0.656648	0.930335	0.772548	0.12635	0.96678	-1.02468	0.747323
XLOC_084454	chr14	90615916	90632441	+	16525	571	0	0	0.880523	0.361037	0.0375602	0.0301161	0.0241441	0.0079337	6.3531	0.0221476	7.69134	0.00160315	2.90663	0.450683	3.8537	0.216671	1.95976	0.650854	2.30342	0.540476
XLOC_085053	chr14	103038078	103064647	+	26569	369	0.103765	0.102457	0.135896	0.0997215	0.140231	0.160849	0.38144	0.223869	0.051434	0.983468	1.16563	0.28764	1.22817	0.208198	1.697	0.068746	2.40206	0.00193235	2.82224	0.000378247
XLOC_085827	chr14	25647303	26143958	-	496655	2241	0.847248	0.835942	23.6952	3.03776	1.27046	0.331944	0.835463	0.437931	4.33313	6.58331e-18	2.48976	0.000164006	1.23896	0.0531316	-0.242198	0.846952	0.206526	0.860245	0.460066	0.648594
XLOC_086138	chr14	32329242	32833964	-	504722	309	0	0.0197043	0.230732	0.000881499	0.00508087	0.0388176	0.0295359	0.00345065	6.20465	0.0413509	-2.96194	0.432161	1.82969	0.662727	2.61708	0.411533	4.00208	0.221222	-0.836978	0.842709
XLOC_087756	chr14	49927570	50105428	-	177858	1129	0.319018	0.335803	0.722933	0.291252	0.368114	0.208523	0.575591	0.268657	0.772311	0.270325	0.368295	0.831666	0.894741	0.163815	0.414091	0.79442	1.15744	0.0521084	2.04858	0.0355854
XLOC_088947	chr14	69183016	69354468	-	171452	445	0.145657	0.221934	0.739811	0.655401	0.791711	0.856282	0.689811	0.485012	1.93928	0.0104405	2.58453	0.000189609	3.1657	1.74137e-06	3.00757	6.12617e-06	2.52178	0.000217647	2.51073	0.000287822
XLOC_089290	chr14	76346006	76761388	-	415382	1769	0.160537	0.139171	2.32007	0.328118	0.235443	0.105251	0.46575	0.1605	3.66406	0.0076091	1.9493	0.341051	1.42776	0.449504	0.691532	0.795418	2.0217	0.209203	1.06978	0.627071
XLOC_089296	chr14	76886376	77000702	-	114326	1807	0.0912267	0.0259657	0.0696847	0.15191	0.0968471	0.0807845	0.172516	0.0567555	-0.583673	0.870177	3.77204	0.00751668	0.543483	0.866557	2.69869	0.0846363	1.14128	0.675076	2.35132	0.152589
XLOC_090318	chr14	97924636	97978124	-	53488	238	0.178757	0.0177327	0.0599387	0.0217177	0.0910669	0.0658101	0.317444	0.265815	-1.84699	0.390681	1.57305	0.53422	-0.117253	0.967794	2.83282	0.121568	1.25638	0.521526	4.95156	0.00099335
XLOC_090602	chr14	101552220	101566786	-	14566	238	0.347526	0.27645	1.08285	0.326655	1.36145	2.36845	0.440476	0.663791	1.17395	0.308053	1.59607	0.114402	2.71026	0.00160411	4.137	5.78594e-08	0.685258	0.619853	2.67573	0.00131017
XLOC_090784	chr14	104371921	104379128	-	7207	373	0	0	0	0.0292153	0.100578	0.284066	0.0455257	0.166789	0	NA	3.31024	0.317214	4.46457	NA	6.92683	0.00263864	3.35085	NA	6.78915	0.00318219
XLOC_090817	chr14	104571833	104586981	-	15148	640	0.0084954	0.00202079	0.0248607	0.00570392	0.0394751	0.00874444	0.152392	0.0369056	1.36147	0.681022	2.15577	0.2066	3.04499	0.204526	3.13503	0.0291926	4.86867	0.0201613	5.37291	1.06247e-05
XLOC_091393	chr14_GL000194v1_random	53197	115057	-	61860	5629	0.342517	0.54431	2.99051	1.91977	1.51312	2.34681	2.38699	1.55027	2.61826	9.55691e-07	2.96551	5.24316e-06	2.76812	1.32226e-07	3.25207	3.20868e-07	3.16991	5.41339e-10	3.2372	3.158e-07
XLOC_091518	chr14_KI270845v1_alt	106795	118317	-	11522	511	0.00795757	0.00224209	0.0132643	0.00215626	0.0080064	0.00303613	0.114838	0.0231997	0.501979	0.933765	0.338915	0.92967	0.745339	0.879963	1.53137	0.510363	4.63595	0.131052	4.91469	0.00131737
XLOC_091522	chr14_KI270845v1_alt	146589	162624	-	16035	209	0.0282859	0.0676053	0.0579195	0.026313	0.156569	0.0858941	0.235259	0.103542	0.577925	0.780052	-0.937544	0.844359	3.1232	0.00379917	1.56845	0.689528	3.33864	0.00136338	1.7396	0.620651
XLOC_091549	chr14_KI270847v1_alt	447705	829001	+	381296	309	0.516479	0.402195	0.977481	0.235604	1.01718	0.955725	1.51405	0.901995	0.495573	0.480564	0.285892	0.803814	1.68724	0.000297118	2.33139	7.45146e-05	2.03947	4.34618e-06	2.54023	9.26353e-06
XLOC_091813	chr15	22664358	22688039	+	23681	282	0.390823	0.226497	1.39822	0.498858	0.275999	0.311589	0.973561	0.640961	1.48734	0.0726105	1.87128	0.0222605	0.246252	0.850133	1.53633	0.0737917	1.79455	0.0153474	2.6158	0.000311541
XLOC_091924	chr15	24281246	24496454	+	215208	215	0.260223	0.214372	5.9591	0.939099	0.650017	0.247063	0.206387	0.0939395	4.06978	6.32428e-09	2.58027	0.0319291	1.98246	0.0182916	1.22483	0.411533	-0.0865584	0.963977	0.192673	0.925381
XLOC_091960	chr15	25241745	25250545	+	8800	8309	0.071825	0.0051949	0.208905	0	1.18598	0.0766953	8.44596	0.717716	0.373803	0.910899	-1.90569	0.671919	4.31376	0.000425136	4.90839	0.0281945	7.08462	1.35928e-10	8.06932	2.64828e-05
XLOC_092068	chr15	28714043	28759204	+	45161	368	0.170267	0.0123447	0.895766	0.273123	0.656869	0.272345	0.76162	0.266288	2.07012	0.369175	4.62089	0.11611	2.50379	0.261669	5.34541	0.0506041	2.67321	0.203598	5.50881	0.0354264
XLOC_092111	chr15	30195585	30374787	+	179202	548	1.83377	0.866667	5.25236	2.44389	1.96779	1.83111	0.7872	0.342855	1.14159	0.16851	2.18664	0.00626612	0.852613	0.334066	2.13421	0.00725153	-0.537129	0.621334	0.684649	0.523068
XLOC_092236	chr15	33866219	34038815	+	172596	352	0.027425	0	1.22124	0.317833	0.0607054	0.03353	0.0999131	0.052712	5.1224	0.00710794	7.49499	0.00210794	1.88057	0.48859	4.76957	0.0925596	2.06355	0.424097	5.20968	0.0547856
XLOC_092246	chr15	34235180	34338005	+	102825	619	0.0175257	0.0131252	0.155386	0.0275449	0.0393011	0.0335695	0.209179	0.03211	2.66791	0.214003	1.18026	0.746153	1.74023	0.470206	2.13133	0.466052	4.23164	0.0164451	2.62434	0.303795
XLOC_093905	chr15	60421399	60644182	+	222783	740	0.6777	0.546207	4.49193	0.561078	0.588458	0.266619	0.674321	0.315499	2.39857	0.000205896	1.10447	0.393749	0.589847	0.542311	0.0460786	0.986879	0.447082	0.682832	0.39783	0.791957
XLOC_093980	chr15	61834681	62062434	+	227753	576	0.00882156	0.0611764	0.00798685	0.00330507	0.0575362	0.0183842	0.185897	0.151643	-0.0803385	0.989835	-3.24166	0.042242	3.39215	0.0391841	-0.236272	0.931649	4.95753	0.000358669	3.81578	0.00324687
XLOC_094748	chr15	77536142	77652292	+	116150	3816	0.0898924	0.0354946	0.193687	0.287634	0.143091	0.102561	0.139259	0.0745532	0.728365	0.817562	4.00847	0.00735708	1.3749	0.563769	2.56259	0.134753	1.01031	0.711535	2.29318	0.183667
XLOC_094935	chr15	81324292	81756686	+	432394	2155	1.24499	1.59284	0.821345	0.195135	0.825951	0.764998	2.11977	1.08644	-1.02864	0.149358	-1.81434	0.0307263	0.118575	0.916722	-0.00524993	1	1.28677	0.0365477	0.876808	0.354994
XLOC_095300	chr15	89470094	89475260	+	5166	532	0.0296247	0.0529537	0.0598142	0.0179488	0.481978	0.305806	0.262217	0.0626406	0.604357	0.739885	-0.776536	0.661978	4.74109	2.84947e-09	3.74559	0.000120877	3.51544	2.20671e-05	1.80757	0.123838
XLOC_095304	chr15	89508960	89510416	+	1456	472	0	0.008846	0.199455	0.0535823	1.23579	1.56356	1.1596	0.516826	4.87185	0.0294547	3.4616	0.169805	8.61596	1.58021e-06	8.7065	2.09524e-06	8.17146	5.51491e-06	6.95414	0.000259483
XLOC_095469	chr15	93089370	93172483	+	83113	433	0.84305	0.241019	5.26088	1.04164	1.3543	0.885615	1.21403	0.352223	2.21826	0.0280046	3.23656	0.00369603	1.35773	0.237761	3.19687	0.00377152	0.736631	0.611504	2.87273	0.0110721
XLOC_095486	chr15	93210119	93984150	+	774031	2712	2.10102	1.62452	44.1837	12.7755	3.86966	3.60977	3.53017	1.72637	3.95071	6.06422e-17	3.89222	5.02126e-10	1.56192	0.00480972	2.29233	0.000870667	0.971891	0.129651	1.97118	0.00524083
XLOC_095573	chr15	95326527	95507865	+	181338	484	0.0232213	0.0245472	0.319261	0.235358	0.0222675	0.00558995	0.0385824	0.0166544	3.33104	0.196758	3.79054	0.0428125	0.675317	0.86928	-1.13845	0.723619	1.1585	0.752784	1.57799	0.50498
XLOC_095941	chr15	101295346	101318357	+	23011	563	0.198111	0.130323	0.423616	0.13461	0.222433	0.150775	0.599185	0.330887	0.735928	0.594377	0.972533	0.397059	0.929249	0.438599	1.24441	0.218428	2.16896	0.0160138	2.43602	0.00256099
XLOC_095955	chr15	101745815	101794302	+	48487	12488	0.391794	0.367964	1.0426	0.417634	0.499366	0.355652	0.785065	0.192563	1.00844	0.0887022	1.08209	0.178263	1.06183	0.0627655	1.07817	0.165395	1.53964	0.0023206	0.746872	0.367387
XLOC_096135	chr15	23486302	23575939	-	89637	789	0.0443011	0.0723418	1.64139	0.683041	1.71459	1.58281	0.720654	0.369161	4.70014	5.02338e-05	4.67384	1.45513e-08	5.96743	5.50761e-08	5.46868	9.88185e-12	4.26365	0.000244265	3.30779	0.000129871
XLOC_096425	chr15	32155974	32343012	-	187038	248	1.1505	1.02588	6.53822	1.76437	1.8357	1.02761	1.04503	0.185021	2.10026	0.000401292	1.61057	0.0955322	1.40569	0.0308839	1.07636	0.310657	0.510514	0.588	-0.144993	0.923551
XLOC_096662	chr15	36579670	36810238	-	230568	213	0	0.0159417	0.33934	0.0331963	0.146984	0.0158753	0.108859	0.0162196	6.5612	0.00712635	1.75353	0.633323	6.58726	0.00555417	1.12311	0.776477	5.56766	0.0250407	1.36073	0.708697
XLOC_097293	chr15	42575638	42718910	-	143272	729	0.00302238	0.0168642	0.244844	0.0119369	0.0238077	0.0105272	0.0300372	0.00860777	5.4542	0.00312157	0.0936955	0.989505	3.36922	0.107147	0.557605	0.871402	3.43137	0.089187	0.426188	0.892435
XLOC_097319	chr15	43133969	43185143	-	51174	457	0.24746	0.228582	0.663362	0.209443	0.519069	0.53697	0.959268	0.34911	0.959433	0.538842	0.629808	0.773811	1.80582	0.118843	2.47922	0.0709147	2.35074	0.022829	1.62027	0.279107
XLOC_098131	chr15	59590542	59672302	-	81760	804	0.432339	0.488343	0.423932	0.538925	0.242904	0.377094	1.66416	0.346649	-0.435438	0.739181	0.43517	0.930118	-0.11936	0.936085	0.711212	0.862989	2.29054	0.000916334	2.43909	0.394008
XLOC_098466	chr15	63504560	63602406	-	97846	203	0.276593	0.289211	1.50811	0.280442	0.681791	0.23166	0.67625	0.391898	2.02584	0.0310317	0.910469	0.461681	1.97738	0.0321598	0.759509	0.544605	1.55708	0.116533	1.54304	0.108815
XLOC_099635	chr15	84102030	84390369	-	288339	914	0.0104928	0.0128369	0.135666	0.162771	0.506007	0.625596	0.661645	0.271211	3.26714	0.20835	4.66414	0.00388786	6.25229	0.00138211	6.67747	4.59647e-06	6.25424	0.00124073	5.37677	0.000390827
XLOC_099658	chr15	84361542	84571216	-	209674	1283	3.74023	4.71277	11.7222	4.014	6.56282	7.27989	8.73194	5.12575	1.23104	0.00433827	0.490894	0.6073	1.5119	0.000171675	1.70916	0.00558953	1.65379	2.5038e-05	1.45291	0.021126
XLOC_099675	chr15	84597808	84633988	-	36180	494	0.108833	0.396971	0.694941	0.538558	0.416274	0.543457	0.457868	0.42013	2.22972	0.0348675	1.63352	0.0871704	2.63953	0.00649366	1.48691	0.120757	2.46102	0.0105626	1.38335	0.143656
XLOC_099975	chr15	90529986	90717182	-	187196	1321	1.42435	0.929369	1.83945	1.37773	1.52435	2.14907	1.34809	1.19653	-0.0953843	0.959729	1.62648	0.0926403	0.813819	0.424552	2.30406	0.00606794	0.425772	0.746383	2.4413	0.00281012
XLOC_100029	chr15	92372789	92393808	-	21019	273	0.0676745	0.0629199	0.311396	0.272363	0.523544	0.529502	0.30394	0.146179	1.78463	0.0776204	3.40986	0.000695917	3.70207	3.20015e-06	4.04941	2.28095e-05	2.71065	0.00122945	2.44759	0.0218105
XLOC_100063	chr15	93718541	94070962	-	352421	2212	0.05057	0.00414738	0.312754	0.220822	0.14064	0.440885	0.0534854	0.118956	2.08912	0.352149	6.34862	0.000919884	2.12663	0.321916	7.81027	1.45745e-05	0.500755	0.882723	6.81975	0.000214741
XLOC_100094	chr15	95186633	95327129	-	140496	583	0.363849	0.159913	1.36281	0.732432	0.395256	0.3553	0.578777	0.443817	1.39876	0.318488	2.98438	0.00364456	0.770335	0.637827	2.27593	0.0398242	0.881203	0.587199	2.62099	0.0114338
XLOC_100152	chr15	96104076	96327621	-	223545	204	0.522751	0.426298	6.59572	1.14725	3.8305	2.36122	5.9829	1.99744	3.17958	6.16512e-11	2.3666	0.00033614	3.53034	1.2711e-13	3.61152	2.16566e-09	3.81185	4.67967e-16	4.00765	1.65153e-11
XLOC_100628	chr15_GL383555v2_alt	0	357601	+	357601	272	0.100232	0.0637667	0.496872	0.121072	0.235384	0.0540445	0.344992	0.0796027	1.97816	0.000546194	1.37283	0.265983	1.98525	0.000404051	0.898297	0.504578	2.17393	6.64771e-05	1.58177	0.14485
XLOC_100637	chr15_GL383555v2_alt	705	357728	-	357023	272	0.585591	0.217011	0.239504	0.055149	0.289737	0.342801	0.664451	0.587974	-1.71494	0.070928	-0.468138	0.784213	-0.28595	0.836278	1.86514	0.0791718	0.634588	0.597693	3.28264	0.000221686
XLOC_100689	chr15_KI270849v1_alt	52306	91187	+	38881	231	0.282092	0.688159	0.458512	0.21163	0.151846	0.546816	0.972915	1.47562	0.49289	0.786155	-1.13257	0.689525	-0.119601	0.955959	0.869603	0.758837	2.40153	0.0183266	3.85975	0.0287707
XLOC_100791	chr15_KI270850v1_alt	231951	303301	-	71350	983	0.484274	0.110077	1.86696	0.716213	0.718334	0.299744	0.300424	0.0987599	1.73451	0.0407182	3.3816	4.58258e-06	1.41312	0.108299	2.60775	0.000776316	-0.103735	0.954594	1.19386	0.203519
XLOC_100875	chr15_KI270905v1_alt	1013612	1034855	+	21243	366	0.0946138	0.199272	0.344106	0.406755	0.210478	0.171476	0.49139	0.212641	1.55086	0.1808	1.78228	0.0955714	1.83083	0.0821986	0.772629	0.568942	2.74308	0.00219823	1.84761	0.0644002
XLOC_100891	chr15_KI270905v1_alt	1193379	1393847	+	200468	1093	0.723377	0.897113	1.50699	1.51427	1.43296	2.57405	2.56139	1.57718	0.686787	0.44093	1.73049	0.00864643	1.73611	0.00726164	2.56596	1.33624e-05	2.52544	1.72045e-05	2.48895	2.26025e-05
XLOC_101131	chr15_KI270905v1_alt	1393455	1941195	-	547740	4680	1.11884	0.952719	0.831449	1.15965	0.282574	0.73096	0.510496	0.763034	-0.85281	0.323296	1.19488	0.132063	-1.3044	0.072694	0.683595	0.452279	-0.7845	0.351864	1.50308	0.0307827
XLOC_101250	chr15_KI270905v1_alt	3769759	4155811	-	386052	827	0.825277	0.943336	1.04326	0.754882	0.835574	1.19766	1.03689	0.904962	-0.0630777	0.967691	0.76967	0.51145	0.77247	0.332965	1.37103	0.140537	0.833195	0.290767	1.81123	0.0291396
XLOC_101286	chr15_KI270905v1_alt	4441295	4592695	-	151400	676	0.729402	0.537479	5.29225	1.42402	1.43921	0.974241	0.529215	0.151883	2.42554	1.89869e-06	2.18375	0.00151155	1.66847	0.00233109	1.95386	0.00534191	0.0529633	0.968547	-0.0890592	0.947884
XLOC_101572	chr16	2339149	2426699	+	87550	405	0.0651392	0.0302005	0.0106102	0.050625	0.047344	0.127591	0.528642	0.339694	-2.353	0.511927	2.04002	0.314535	0.584009	0.873959	3.28548	0.041857	3.70207	0.0776406	5.25862	0.000132661
XLOC_101865	chr16	8691310	8763807	+	72497	841	0.0873499	0.0296174	0.460896	0.0943828	0.507648	0.234696	0.310991	0.0640151	2.0028	0.0655191	2.128	0.209336	3.2811	0.000239661	4.11297	0.0017501	2.20466	0.0246541	2.34818	0.125192
XLOC_101885	chr16	9152138	9153368	+	1230	303	0	0.126659	0.234607	0.139521	0.24873	0.0817539	0.162663	0.0375508	5.18718	0.0580691	0.767189	0.775433	6.3339	0.00985221	0.443619	0.876581	5.18945	0.04527	-0.558447	0.824699
XLOC_102617	chr16	21402141	21410027	+	7886	2823	0.124212	0.0815268	0.0136239	0.0244684	0.0665658	0.0169399	0.396072	0.124814	-3.34858	0.0180743	-0.953404	0.46894	-0.169691	0.924521	-1.20823	0.305316	2.02457	0.0250069	1.77207	0.0656576
XLOC_102860	chr16	25066936	25088680	+	21744	604	1.02821	0.857326	2.03871	1.36843	1.23829	1.42159	2.37981	1.1545	0.634066	0.355633	1.81059	0.00824208	1.02728	0.0715649	1.81608	0.0070731	1.68603	0.000573872	1.68587	0.0123348
XLOC_103335	chr16	30634506	30647877	+	13371	228	0.54155	0.526298	0.708084	0.740821	0.277862	0.720421	0.934608	0.55259	-0.0803958	0.974076	1.5196	0.0734524	-0.21879	0.903838	1.53609	0.0632278	1.39796	0.222246	1.74606	0.0237575
XLOC_103784	chr16	50651696	50673072	+	21376	338	0.0307608	0.0238296	0.0857564	0.0436141	0.262496	0.31327	0.101222	0.0345926	1.13738	0.158278	1.59414	0.0466334	3.83833	8.97024e-12	4.82352	3.81091e-15	2.16107	0.000440563	1.86613	0.0109022
XLOC_103817	chr16	51135981	51547690	+	411709	1197	0.270465	0.388822	3.22398	0.788949	1.20255	0.735091	1.45531	0.230427	3.10852	9.04676e-10	2.00404	0.0230371	2.78883	5.02425e-08	2.02696	0.0185903	2.84569	1.98991e-08	1.64185	0.0652555
XLOC_104062	chr16	56361470	56425422	+	63952	650	0.00443759	0.0164732	0.110728	0.025431	0.0886151	0.00623283	0.0673546	0.0198942	4.26944	0.0979677	1.2268	0.721508	5.02198	0.0335551	-0.329795	0.940241	4.17665	0.0951845	1.56329	0.586438
XLOC_104528	chr16	62036566	62130653	+	94087	270	0.0682583	0.0749551	0.27997	0.0194834	0.243287	0.154139	0.572664	0.262557	1.47511	0.151457	-0.942375	0.44496	2.54408	0.00226159	2.08556	0.0188049	3.38078	1.21884e-05	3.03384	0.000132705
XLOC_104906	chr16	66614016	66696460	+	82444	615	0.0543515	0.0593676	0.679949	0.213037	0.0825481	0.0354114	0.0948787	0.00911093	3.31196	5.82169e-05	2.54774	0.00328876	1.38772	0.189371	0.346375	0.82324	1.52997	0.130414	-0.950207	0.427164
XLOC_105941	chr16	87406129	87516940	+	110811	1345	0.131722	0.521788	0.349994	0.222569	0.298246	0.414988	0.550035	0.369535	1.16217	0.388486	-0.0455062	0.989203	2.10983	0.0523995	0.779697	0.537308	2.56432	0.00937944	0.902856	0.431701
XLOC_106069	chr16	88663297	88687278	+	23981	228	1.50169	1.82246	3.02406	4.38277	2.06266	4.14118	2.97801	2.83666	0.618156	0.450669	2.45139	0.000515914	1.2079	0.0606789	2.23563	0.00178102	1.52548	0.0109824	2.46507	0.000343194
XLOC_106073	chr16	88721537	88792471	+	70934	3349	0.0556258	0.0236969	0.223448	0.0698894	0.108602	0.0886195	0.140234	0.0764351	1.47199	0.491758	3.10287	0.0119172	1.74047	0.363158	2.93805	0.0174345	1.47255	0.478937	3.39305	0.00375562
XLOC_106161	chr16	89926567	89943815	+	17248	365	0.314189	0.0533421	1.0785	0.173241	1.75834	0.86634	0.903204	0.33496	1.32294	0.591318	2.53906	0.275182	3.26137	0.0478326	5.0723	0.003604	2.20459	0.240717	4.04751	0.0275995
XLOC_106507	chr16	4177120	4183627	-	6507	536	0.0710077	0.433777	0.082536	0.0129745	0.0367123	0.0355506	0.353307	0.129179	-0.175342	0.956154	-4.46282	0.00750514	-0.185834	0.945343	-2.85165	0.112862	3.05679	0.0180895	0.0488217	0.98763
XLOC_107590	chr16	27402474	27459359	-	56885	275	0.154764	0.0983776	0.502975	0.138269	0.261132	0.217841	0.184412	0.0945262	1.41948	0.237541	1.29431	0.312168	1.56223	0.163316	2.28331	0.024868	0.613873	0.698741	1.06509	0.394751
XLOC_107842	chr16	31010932	31033597	-	22665	282	0.270597	0.0512416	0.420286	0.094659	0.268721	0.303971	0.608043	0.258054	0.267615	0.886026	2.05715	0.0738168	0.769343	0.528106	3.62366	0.000118148	1.64027	0.0826403	4.33646	1.45666e-06
XLOC_108176	chr16	49312800	49452240	-	139440	645	0.0122066	0.0119888	0.147328	0.0430174	0.0771714	0.134627	0.114917	0.101734	3.03957	0.272507	2.71287	0.215313	3.20456	0.203437	4.6271	0.00810632	3.7273	0.121448	5.02965	0.00281555
XLOC_108309	chr16	51634962	51762085	-	127123	687	0.134664	0.0798619	0.718071	0.494285	0.376615	0.356196	0.162705	0.0652599	1.91244	0.243172	3.46149	0.0061768	2.09578	0.171212	3.12822	0.015092	0.793546	0.720437	1.4502	0.36581
XLOC_108577	chr16	55984008	56192562	-	208554	1824	0.602532	0.429399	2.96119	0.539116	1.84567	1.02285	2.9078	1.54991	1.88063	0.00518409	1.34341	0.103573	2.30706	0.000180933	2.31356	0.000645266	2.58504	1.05992e-05	3.14821	6.18764e-07
XLOC_110106	chr16	80154978	80563354	-	408376	2516	0.168442	0.142576	1.5331	0.345608	0.45476	0.3646	0.555217	0.224644	2.647	0.047611	2.37157	0.0666186	2.14973	0.122122	2.4849	0.0442347	2.0279	0.147403	1.81717	0.16316
XLOC_110358	chr16	86520382	86524689	-	4307	251	0.0524792	0.0433682	0.117656	0.0586091	0.125526	0.116952	0.12199	0.0522399	0.91276	0.680327	1.2307	0.377449	2.0689	0.189015	2.48451	0.0180448	1.44928	0.424645	1.41051	0.249449
XLOC_110529	chr16	88797614	88802278	-	4664	320	0.0718453	0.028989	0.162437	0.0671529	0.144844	0.0686673	0.209296	0.0632103	0.74629	0.646684	2.66178	0.0535201	1.6684	0.152121	2.42005	0.0824656	1.84848	0.0964118	2.85815	0.0263942
XLOC_110603	chr16	89912518	89923161	-	10643	821	0.0691915	0.114813	0.298615	0.227692	0.276481	0.314483	0.204424	0.176219	1.64743	0.112321	2.09447	0.0162026	2.72157	0.00158401	2.54914	0.00162021	1.99787	0.0315239	1.84086	0.0350297
XLOC_110847	chr16_KI270853v1_alt	1092461	1250837	+	158376	320	0.366281	0.653495	1.02271	2.53096	1.39256	3.15416	1.18892	3.66495	1.16959	0.249809	3.34388	3.55066e-05	2.81565	0.000177901	3.28944	4.43124e-05	2.30752	0.00312931	3.78616	1.17357e-06
XLOC_110978	chr16_KI270853v1_alt	789036	791397	-	2361	261	0	0	0.301141	0.0599917	0.0297785	0.0678062	0.0934166	0.0307929	6.50263	0.0114825	6.61396	0.00367867	4.31269	0.145518	6.87111	0.00200047	5.61653	0.0320833	6.26928	0.00565962
XLOC_111090	chr16_KI270855v1_alt	16417	53632	+	37215	2650	0.0812588	0.246455	0.318507	0.354335	0.199498	0.313696	0.319352	0.175868	1.51158	0.262995	1.34374	0.152284	1.90674	0.113177	1.3765	0.127687	2.52116	0.0214382	1.48773	0.0803223
XLOC_111098	chr16_KI270855v1_alt	177139	219119	+	41980	1214	0.147327	0.123926	0.471714	0.165363	0.331005	0.2035	0.394733	0.206282	1.31338	0.114231	1.26267	0.231768	1.88421	0.00931407	1.82806	0.0432236	1.64887	0.0273462	1.63107	0.0724703
XLOC_111367	chr17	4173353	4209949	+	36596	1640	0.00796925	0.0573927	0.111689	0.0727773	0.193279	0.141591	0.408686	0.0931138	3.44148	0.0679968	1.08311	0.450164	5.30291	0.000718839	2.38242	0.0238455	6.37391	1.82496e-05	1.8616	0.0944666
XLOC_111451	chr17	5191996	5248364	+	56368	1337	1.62901	2.21101	2.5586	1.27562	2.00495	2.2354	3.2813	1.85694	0.26207	0.810262	0.188412	0.883691	1.04176	0.120078	1.10251	0.139262	1.39137	0.0205309	1.23917	0.0758538
XLOC_112246	chr17	16377395	16385571	+	8176	683	0.539667	0.675313	0.755432	0.798879	0.540076	1.03286	0.51639	0.646591	0.0941635	0.964021	1.45473	0.106605	0.737889	0.537142	1.72157	0.0382197	0.494925	0.730645	1.19117	0.182532
XLOC_112556	chr17	20983288	20985047	+	1759	965	0.114687	0.182231	1.26443	0.241258	0.374876	0.412598	0.465651	0.220994	2.98097	0.00195686	1.09852	0.380546	2.36171	0.0203368	2.18393	0.0221259	2.35865	0.0167435	1.43384	0.177096
XLOC_112558	chr17	21075361	21092351	+	16990	280	0.12281	0.0330959	0.0759095	0.0154239	0.12465	0.214505	0.561943	0.364764	-0.854244	0.773854	-0.422396	0.900042	0.877175	0.713011	3.90821	0.00558397	2.69158	0.0987541	5.33376	3.46204e-05
XLOC_113685	chr17	43669854	43706709	+	36855	1193	0.0265553	0.109198	0.050472	0.0183167	0.038414	0.0781313	0.355625	0.0435399	0.592211	0.910862	-2.46072	0.336985	1.4841	0.679728	0.438151	0.89598	4.70706	0.0462089	0.529401	0.856313
XLOC_114661	chr17	58301376	58415766	+	114390	319	1.47828	0.582207	1.25896	0.897243	1.62762	1.54377	1.99451	1.39195	-0.545804	0.652981	1.76388	0.0213977	0.926506	0.324212	2.46322	0.000317531	0.725011	0.49403	2.60751	9.96429e-05
XLOC_114895	chr17	63430837	63446310	+	15473	337	0.114565	0.110495	0.7018	0.225923	0.532964	0.100499	0.375025	0.116142	2.3596	0.00985151	1.42385	0.346448	3.04583	0.000251359	0.948933	0.562748	2.04104	0.0267446	1.06529	0.473506
XLOC_115119	chr17	68101558	68194800	+	93242	429	5.04412	5.3464	9.0451	6.96197	5.0178	8.64665	7.72501	7.2174	0.454142	0.467635	1.38442	0.0366061	0.719601	0.167075	1.76673	0.00339041	1.10498	0.0164753	1.60926	0.00783214
XLOC_115680	chr17	79813217	79827704	+	14487	251	0.110647	0.0351352	0.722063	0.194148	0.176469	0.249936	0.26185	0.347952	2.55713	0.0736245	3.60087	0.00176063	1.63932	0.302423	3.87739	0.00052939	1.74645	0.26728	4.05371	0.000205806
XLOC_115913	chr17	83119526	83221442	+	101916	12867	0.0241369	0.012747	0.680672	0.447009	0.0495678	0.172634	0.412632	0.146824	4.12246	0.19032	5.95928	0.0115775	1.62172	0.717947	4.68571	0.0640293	4.57542	0.117238	6.13663	0.00657932
XLOC_115917	chr17	60003	118578	-	58575	2129	0.092349	0.0794336	0.597484	0.349941	0.241698	0.439152	0.300365	0.211535	2.2223	0.0401254	3.1974	3.70286e-05	1.96851	0.0683257	3.66426	9.2924e-07	1.97669	0.063204	2.99932	0.000101238
XLOC_115951	chr17	724789	732161	-	7372	588	0.23756	0.169746	0.315433	0.135208	0.252953	0.195106	0.492538	0.178304	-0.0241958	0.991645	0.605531	0.592068	0.789972	0.304978	1.26311	0.136644	1.38269	0.0294773	1.22388	0.137575
XLOC_116237	chr17	6163892	6375165	-	211273	1845	0.0853385	0.054137	1.31365	1.03301	0	0.063423	0.299414	0.144055	4.07619	0.175175	5.58615	0.000818849	-1.72367	0.720363	1.37764	0.614389	2.5761	0.46572	4.22613	0.0188995
XLOC_116565	chr17	11197882	11565417	-	367535	446	0.532706	0.189566	2.46725	0.147832	0.561912	0.415758	0.751089	0.216563	1.83981	0.0182931	0.0751692	0.980669	0.838645	0.381236	2.17831	0.0498734	0.773498	0.447619	1.27669	0.312732
XLOC_117191	chr17	21650899	21678796	-	27897	318	0	0.0193924	0.0607176	0.00820249	0.0894716	0.189686	0.171592	0.0816296	5.76847	0.00930485	-0.696122	0.74961	7.49554	0.000157952	4.36613	8.11207e-05	8.04828	3.1958e-05	3.35931	0.00389629
XLOC_118644	chr17	45962330	46029153	-	66823	412	0.414527	0.0249899	0.202672	0.0468141	0.0860874	0.163748	0.194857	0.272481	-1.22938	0.518672	1.79304	0.379802	-1.36767	0.436849	3.75044	0.0146206	-0.188979	0.951455	5.0931	0.000385612
XLOC_119559	chr17	61361667	61411555	-	49888	1221	0	0.0396577	1.2266	1.72233	0.051546	0.0186023	0.0608901	0.00366962	6.55694	0.0195655	7.08195	0.0291028	2.64893	0.542607	0.532696	0.933426	3.25943	0.356662	-0.0954623	0.98911
XLOC_119626	chr17	62470061	62614107	-	144046	218	0.550494	0.527879	0.836229	0.578439	0.795442	0.725447	0.754664	0.543185	0.213685	0.840764	1.23409	0.104337	1.24998	0.0347612	1.538	0.0255319	0.805808	0.240833	1.27655	0.0704864
XLOC_119642	chr17	62875525	63395776	-	520251	338	0.3431	0.0659265	0.425006	0.187179	0.609964	0.892095	0.578455	0.287984	0.104278	0.979621	2.27498	0.0523882	1.72689	0.332904	4.83031	1.90993e-07	1.11678	0.603606	3.34262	0.00101184
XLOC_120200	chr17	71494568	71826899	-	332331	4538	0.102548	0.185624	0.110087	0.0324137	0.896518	0.0859712	0.0577333	0.207681	-0.227421	0.942192	-1.10768	0.748722	3.81823	0.00454256	0.258408	0.9524	-0.498907	0.83809	1.02214	0.741827
XLOC_120252	chr17	71952380	72237203	-	284823	1791	0.406064	0.683439	4.23466	2.11443	1.36508	1.59052	3.87704	1.66029	2.94431	0.000105347	2.65555	0.00202773	2.37565	0.00256135	2.34368	0.00776337	3.68037	1.84519e-07	3.61628	4.36227e-06
XLOC_120622	chr17	77805123	77893864	-	88741	4023	0.0541365	0.00147075	0.00639105	0.00665145	0.0143899	0.0125043	0.166493	0.0852844	-2.17545	0.670478	1.5003	0.779185	-0.492378	0.936314	3.56794	0.282363	2.60649	0.527848	6.16883	0.0196851
XLOC_120758	chr17	79549967	79557108	-	7141	831	0.0146405	0.00263785	0.0228314	0.00445586	0.0698316	0.0351668	0.109487	0.0388101	0.336028	0.922659	1.47793	0.630859	3.05848	0.0463441	4.70989	0.0132	3.36378	0.0216766	5.05644	0.00569869
XLOC_120759	chr17	79559726	79571494	-	11768	756	0.0320245	0.0357898	0.103836	0.015774	0.0805748	0.055389	0.230671	0.0921421	1.25864	0.378294	-0.102919	0.97325	1.93744	0.101681	1.61856	0.221886	3.06541	0.0024704	2.50112	0.0263651
XLOC_120761	chr17	79588572	79595039	-	6467	420	0.0133126	0.00436788	0.126642	0.00803233	0.130475	0.0392213	0.274006	0.0932852	2.85178	0.0713463	1.49954	0.503477	4.03299	0.00231662	4.17402	0.00472834	4.7022	0.00018887	5.31987	0.000105093
XLOC_120840	chr17	80260842	80438086	-	177244	5785	1.97488	1.66125	3.43776	1.27345	3.05813	2.92418	3.18274	2.29235	0.373802	0.676332	0.676677	0.544848	1.36533	0.0172137	1.84893	0.0173947	0.996996	0.117158	1.37391	0.0937733
XLOC_121182	chr17_GL000205v2_random	87276	88925	+	1649	786	0.0584892	0	0.160986	0.130123	0.113285	0.161385	0.0735119	0.0214741	1.28479	0.685935	6.87943	0.00263199	1.76491	0.504355	7.28087	0.00106578	0.991879	0.768948	5.62444	0.0187538
XLOC_121539	chr17_GL383563v3_alt	83526	120321	-	36795	2725	5.16625e-87	0.113556	0.258803	0.711364	0.897838	3.45589	1.26221	3.44194	7.21022	8.77234e-05	3.45901	4.8791e-07	10.1363	1.55959e-09	5.89428	3.70255e-20	10.3971	4.13047e-10	6.40975	8.42619e-24
XLOC_122044	chr17_KI270857v1_alt	2548040	2642705	-	94665	1527	0.594995	1.28014	1.32495	1.28496	2.05556	3.90262	2.51839	2.6306	0.705195	0.392043	0.992157	0.296289	2.47337	6.204e-06	2.70774	6.31095e-05	2.56585	1.31606e-06	2.24992	0.00122951
XLOC_122172	chr17_KI270860v1_alt	0	2750	-	2750	271	0.024935	0.025212	0.203523	0.428331	0.191898	0.401062	0.141123	0.0798191	2.73423	0.0798033	5.44968	2.09499e-09	3.79355	0.00485483	5.0504	3.58736e-08	3.20548	0.0219777	3.25894	0.00119394
XLOC_122173	chr17_KI270860v1_alt	2969	25098	-	22129	1409	0.0677832	0.0639273	0.281834	0.559264	0.354131	0.521378	0.353068	0.198954	1.56301	0.0584804	4.42773	4.59192e-09	3.03914	4.65379e-06	4.1379	5.05585e-08	2.90185	1.05429e-05	3.68767	1.6668e-06
XLOC_122209	chr17_KI270861v1_alt	2327	59783	-	57456	909	1.89196	0.622536	0.95971	0.673443	1.71104	1.1826	2.3702	1.032	-1.52934	0.0913215	1.7612	0.157328	0.61434	0.583344	2.10756	0.065013	0.76165	0.487181	2.38428	0.0247967
XLOC_122238	chr17_KI270862v1_alt	42762	224427	-	181665	21898	1.68868	2.51717	1.08734	2.48614	1.68777	3.99036	1.46989	3.33263	-0.97177	0.246947	0.927862	0.308428	0.759349	0.371001	1.73984	0.0150648	0.19342	0.886133	1.41036	0.0565822
XLOC_122318	chr17_KI270908v1_alt	596661	730545	+	133884	981	0.061462	0.207571	0.457844	1.11589	6.54242	23.0536	4.45962	18.0234	2.53382	0.0869146	3.19683	0.225143	7.49209	2.82386e-11	7.81103	6.7205e-05	6.30828	3.76018e-08	6.97065	0.000435912
XLOC_122539	chr18	109052	123721	+	14669	2601	0.321476	0.339076	0.494614	0.253461	0.447167	0.317327	1.03929	0.436233	0.135424	0.95416	0.204142	0.922856	1.06761	0.417875	0.928029	0.484661	2.22895	0.0279578	1.87704	0.0698499
XLOC_122707	chr18	5887486	6138257	+	250771	474	0.223736	0.192939	5.14643	1.10643	1.21717	0.609029	1.00669	0.344751	4.06538	9.71911e-23	3.32849	1.89771e-10	3.10625	2.00786e-13	2.75261	2.6152e-07	2.60496	1.25518e-09	2.29489	3.10447e-05
XLOC_122907	chr18	10124587	10162045	+	37458	508	0	0	0	0	0.187864	0.0244893	0.0723971	0.175428	0	NA	0	1	5.38859	NA	3.93812	0.270642	3.49038	0.48239	6.88795	0.0134043
XLOC_123211	chr18	21529037	21600950	+	71913	1018	0.0328383	0.0162696	0.410108	0.0228578	0.135695	0.0272058	0.025458	0.00543909	3.31197	0.0223308	0.567788	0.908743	2.80465	0.0599335	1.65293	0.643888	-0.0615994	0.986107	0.0250921	0.996592
XLOC_123486	chr18	26655443	27190698	+	535255	4098	0.208495	0.180765	0.65861	0.199787	0.680423	0.507958	0.970907	0.770221	1.30449	0.234678	1.20661	0.302545	2.47455	0.00377519	2.5398	0.00326828	2.74523	0.000519036	3.73566	1.97756e-06
XLOC_123574	chr18	27921621	28191157	+	269536	1190	0.155183	0.104428	0.462289	0.101615	0.317662	0.107692	0.341514	0.153329	1.20206	0.119092	0.844772	0.4738	1.80491	0.006517	1.07876	0.299122	1.46583	0.0364789	1.39865	0.130315
XLOC_124196	chr18	43115746	43169595	+	53849	290	0	0	0	0	0.0108121	0.0334643	0.217281	0.227331	0	NA	0	1	1.8449	NA	4.73133	0.104733	5.62434	0.162421	7.48468	0.00202417
XLOC_124394	chr18	46363967	46420873	+	56906	724	0.0697002	0.0526027	0.703233	0.188421	0.526496	0.289523	0.507722	0.109851	2.91602	4.39849e-14	2.51358	0.000817772	3.62708	6.40433e-22	3.57417	2.37157e-07	3.22939	1.20924e-17	2.02533	0.00860263
XLOC_124410	chr18	46667790	46802449	+	134659	561	0.0332247	0.0620083	0.177495	0.0120384	0.157379	0.137613	0.427507	0.246437	1.99288	0.175302	-1.30747	0.395032	3.01129	0.0099694	2.36401	0.0252646	4.04184	8.69555e-05	3.44302	0.000201773
XLOC_124538	chr18	49814022	50055360	+	241338	469	83.3353	21.1307	99.2906	32.892	42.0152	38.4885	51.9956	13.4342	-0.219087	0.848269	1.54937	0.0873907	-0.302862	0.754252	1.89515	0.0219715	-0.138104	0.91549	1.59899	0.057451
XLOC_124909	chr18	55589903	55886594	+	296691	676	3.36179	3.06761	9.89507	2.99835	4.29824	2.56491	2.42621	0.946886	1.18399	0.0114524	0.810312	0.300555	1.11132	0.0173461	0.817119	0.272246	0.0417552	0.969648	-0.534358	0.501942
XLOC_125855	chr18	69097040	69121993	+	24953	361	0.0205705	0.0207724	1.25047	0.159789	0.0562378	0.0080303	0.0747485	0.0122152	5.50562	2.67883e-18	3.40199	0.00419688	2.11779	0.00533665	-0.279954	0.904713	2.04225	0.0060286	0.0824297	0.972025
XLOC_125956	chr18	70464962	70784755	+	319793	704	0.14085	0.0395985	0.397141	0.052989	0.512196	0.148681	0.364493	0.358388	1.17699	0.634859	0.717772	0.847507	2.7134	0.122065	2.88616	0.19904	1.8446	0.342579	4.34397	0.0235543
XLOC_126238	chr18	76528651	76670281	+	141630	3542	0.674512	0.731242	3.74249	3.07897	0.336632	0.316859	0.452862	0.342106	2.09998	0.0630506	3.22677	3.50005e-05	-0.225263	0.909928	-0.167673	0.921783	-0.235319	0.914595	0.0956061	0.95214
XLOC_126611	chr18	2650718	2833065	-	182347	236	0.542937	0.420434	1.01419	0.565937	0.599461	0.736506	0.794586	0.76134	0.569777	0.726849	1.85041	0.0788216	0.870749	0.510662	1.92829	0.0564688	1.08988	0.3881	2.33652	0.0123287
XLOC_127155	chr18	12407927	12439464	-	31537	2084	0.0292953	0.0181458	1.23905	0.309145	0.448167	0.106712	0.228697	0.0551626	5.13455	0.00123118	4.40957	0.00837667	4.73554	0.00292865	3.64601	0.0380185	3.26436	0.0662287	3.04092	0.104977
XLOC_127291	chr18	21140451	21449572	-	309121	337	0.0321061	0.067251	0.234604	0.278249	0.570537	0.642097	0.385567	0.373494	2.43796	0.466255	4.19285	0.0471367	5.0297	0.035241	4.75872	0.0162909	3.98391	0.122369	4.28429	0.0319654
XLOC_127647	chr18	24923080	25034429	-	111349	774	0.175089	0.0678468	0.292251	0.220603	0.232498	0.0975535	0.169067	0.0681488	0.277117	0.971005	2.49668	0.0255107	1.06081	0.842777	1.60112	0.202423	-0.109466	0.988996	1.07214	0.431767
XLOC_128783	chr18	41268263	41632649	-	364386	1412	12.9859	12.1323	94.9809	20.2011	24.4685	12.0747	30.1939	13.3032	2.45376	2.63636e-11	1.35361	0.121241	1.62323	3.12163e-05	1.05739	0.246481	1.67703	1.35661e-05	2.0826	0.0042201
XLOC_131065	chr18	76779362	76822319	-	42957	1043	0.497609	0.55885	1.19463	0.746616	0.924649	1.07985	1.09029	0.750537	0.829477	0.370219	1.41692	0.0721508	1.60536	0.0246201	2.04845	0.00279656	1.55161	0.0288982	2.10088	0.00177458
XLOC_131138	chr18	79570768	79679745	-	108977	9086	0.26282	0.875614	1.47944	2.1249	1.49637	1.99673	1.47319	1.30264	2.19448	0.0150306	2.42747	0.00141499	3.33652	2.3664e-05	2.18016	0.00488369	3.09391	8.7262e-05	2.14557	0.00493399
XLOC_131508	chr19	742605	771109	+	28504	980	0.216883	0.133724	0.314709	0.160985	0.363198	0.430793	0.269415	0.202811	0.118405	0.964395	0.92844	0.57294	1.41266	0.277104	2.76382	0.0114086	0.663326	0.702061	1.66248	0.177615
XLOC_131725	chr19	3287063	3302041	+	14978	494	0	0.0738686	0.221864	0.0638118	0.14435	0.113587	0.225356	0.111764	4.65806	0.121816	1.02281	0.725482	5.12416	0.0675023	1.6514	0.485073	5.53397	0.0391014	1.49898	0.518494
XLOC_131834	chr19	4769030	4785077	+	16047	207	0.102257	0.123509	0.28377	0.18345	0.464477	0.787833	3.05012	1.68387	0.691412	0.667941	1.52305	0.17046	2.93025	0.000287284	3.71802	6.38367e-06	5.57622	2.35255e-15	5.93869	8.40989e-15
XLOC_132032	chr19	8026557	8030160	+	3603	297	0.0235085	0.0182597	0.288746	0.0415329	0.165515	0.0715244	0.0981251	0.046399	3.11154	0.0190903	1.99158	0.201869	3.48554	0.00505735	3.02805	0.0201343	2.34992	0.0909761	2.46917	0.0709223
XLOC_132191	chr19	9853797	9936404	+	82607	599	0.0570036	0.0081959	0.173518	0.0541651	0.158718	0.0722749	0.129084	0.0521827	1.24101	0.58299	3.32207	0.188299	2.23416	0.192384	4.37768	0.0485148	1.65267	0.388248	3.82915	0.0892343
XLOC_132195	chr19	9956538	9977283	+	20745	2153	0.0549511	0.0295824	0.0775737	0.0195016	0.0932894	0.033276	0.343913	0.13487	0.0980012	0.962707	0.175056	0.940727	1.45239	0.128577	1.32667	0.295385	3.07249	3.27487e-05	3.3935	0.000282248
XLOC_132196	chr19	9977363	10010541	+	33178	598	0.0161699	0.0174954	0.0597008	0.0117775	0.0168767	0.00855125	0.648705	0.579592	1.64206	0.591328	0.655568	0.822639	0.87094	0.811521	0.0680525	0.98948	6.1188	0.000193164	7.05694	2.15301e-08
XLOC_133148	chr19	24147139	24180260	+	33121	683	0.160577	0.0936328	1.47614	0.302404	0.877266	0.433222	0.98002	0.354765	2.83162	2.46173e-11	2.33213	0.0022092	3.1871	1.65797e-14	3.27741	2.69203e-06	2.94909	1.31571e-12	2.8574	5.67549e-05
XLOC_134446	chr19	40818167	40835146	+	16979	266	0.0665344	0.0761537	0.468189	0.247369	0.254234	0.317887	0.329695	0.141546	2.45647	0.000924384	2.60407	0.000281554	2.66489	0.000175295	3.21619	2.20325e-06	2.82857	3.77393e-05	2.36778	0.0010125
XLOC_134552	chr19	42397110	42791534	+	394424	1902	3.97851	3.73251	5.56551	5.65372	3.17381	4.18248	2.73217	1.75672	0.111891	0.925511	1.87354	0.0186413	0.384118	0.639009	1.29636	0.139035	-0.0991298	0.935252	0.602854	0.559851
XLOC_134716	chr19	43645609	43670206	+	24597	213	0.144226	0.206294	0.390198	0.0965966	0.580742	0.197815	0.786048	0.171979	0.978111	0.588543	-0.193813	0.945016	2.64322	0.0279329	0.971556	0.576464	2.75824	0.0164295	1.02815	0.534991
XLOC_134747	chr19	44203326	44205885	+	2559	580	0.0224048	0.0238738	0.0447994	0.0293276	0.0889129	0.0562769	0.208353	0.0536576	0.539861	0.893948	0.625398	0.862862	2.70984	0.187335	2.13398	0.371648	3.86437	0.0313882	1.90657	0.419559
XLOC_134952	chr19	47239879	47248355	+	8476	311	0.0607255	0.0194378	0.0430947	0.0269809	0.107921	0.144636	0.165969	0.0699433	-0.480269	0.92879	1.65772	0.574086	1.97196	0.504585	4.10404	0.0427648	2.39146	0.404598	4.22165	0.030882
XLOC_134983	chr19	47469909	47501597	+	31688	566	0.275696	0.43759	0.46805	0.867553	0.27967	0.527545	0.317854	0.208075	0.2374	0.927128	2.06032	0.0248065	0.575062	0.764605	1.29714	0.212092	0.446504	0.840813	0.70452	0.554294
XLOC_135394	chr19	51964715	52008215	+	43500	890	0.193554	0.143304	0.434766	0.0878285	0.499177	0.317654	0.311513	0.225994	0.678099	0.693787	0.0151245	1	2.00652	0.0769967	2.16545	0.0296375	0.749521	0.643673	1.6767	0.111533
XLOC_135400	chr19	52031377	52052413	+	21036	1198	0.16039	0.253369	0.935597	0.690743	0.432063	0.68529	0.330384	0.329202	2.11082	0.00379066	2.36166	0.0139323	2.14696	0.00191349	2.64742	0.00374964	1.43971	0.0551527	1.62101	0.112015
XLOC_135624	chr19	55216560	55258496	+	41936	1077	0.425417	0.320478	0.981791	0.343674	0.509833	0.447065	1.44819	0.669161	0.709203	0.599488	1.44497	0.218729	0.949568	0.403605	1.5131	0.173832	2.20168	0.0106538	2.83513	0.00172213
XLOC_135694	chr19	56221156	56365316	+	144160	4553	0.129692	0.0181716	0.245933	0.0576508	0.0462646	0.167245	0.254724	0.151734	0.652829	0.841416	2.50719	0.197177	-0.594629	0.854813	4.27033	0.0058976	1.70926	0.454505	4.51491	0.00270744
XLOC_135838	chr19	58431950	58440144	+	8194	815	0.0656937	0.185257	0.431177	0.429959	0.317121	0.640563	0.267728	0.277116	2.32608	0.0172266	2.26456	0.00294587	3.02945	0.000533498	2.83016	7.05592e-05	2.33119	0.0114012	1.62828	0.0450608
XLOC_135850	chr19	58558527	58606079	+	47552	1790	3.20116	7.18146	6.79157	11.6527	4.68278	9.19709	4.73355	5.3038	0.683239	0.26083	1.81078	0.00721586	1.28972	0.00818214	1.41107	0.0494897	1.09009	0.0334977	1.15771	0.112891
XLOC_135929	chr19	561611	572364	-	10753	1892	0.883842	1.18811	1.61549	3.78777	0.344662	0.442687	0.225814	0.305533	0.450718	0.84476	2.91274	0.00462985	-0.621426	0.767761	-0.325376	0.863675	-1.31788	0.425755	0.239207	0.892258
XLOC_135940	chr19	671538	683385	-	11847	752	0.124153	0.124763	0.18957	0.0737753	0.248917	0.170511	0.648842	0.276444	0.133404	0.943464	0.445999	0.767499	1.70973	0.0505894	1.46046	0.143994	2.8957	9.9088e-05	2.66784	0.00113755
XLOC_136208	chr19	3647415	3703315	-	55900	4077	0.653243	3.92146	11.3026	5.64483	4.61217	8.30036	0.948649	1.79301	3.71329	0.0046298	1.72508	0.0968093	3.61162	0.00462285	2.0894	0.0277923	1.10058	0.57145	0.734464	0.553132
XLOC_136399	chr19	5860158	5865356	-	5198	201	0.0912455	0.05336	0.145945	0.0513064	0.0208576	0.0162387	0.359586	0.0790068	0.278824	0.910739	0.654981	0.772815	-1.45424	0.371232	-0.568925	0.802078	2.80526	0.0168109	3.78262	0.00224939
XLOC_136544	chr19	7522215	7534090	-	11875	220	0.0848077	0.0203214	0.196801	0.23405	0.245578	0.391703	0.410849	0.203167	0.766113	0.850415	4.46429	0.0113624	2.91601	0.220176	5.27616	0.00138708	3.45964	0.113716	5.06782	0.00209188
XLOC_136631	chr19	8346155	8353203	-	7048	222	0	0.0480503	0.180502	0.0374494	0.102344	0.0323414	0.185411	0.0564076	5.2474	0.0504934	0.257273	0.948258	5.57046	0.0285228	0.540726	0.859111	6.3778	0.00765486	1.45036	0.51354
XLOC_136856	chr19	11459420	11469526	-	10106	777	0.249055	0.262078	1.19312	0.244407	0.695542	0.691848	0.710834	0.316425	1.92949	0.0598814	0.46192	0.82583	2.2427	0.0172575	2.52947	0.033052	1.97769	0.0386168	1.70658	0.187241
XLOC_137755	chr19	27670839	27680257	-	9418	1790	0.120967	0.0505411	0.987719	0.141678	0.0653075	0.0589623	0.816585	0.240231	2.77526	0.0503377	2.07859	0.254872	-0.0133897	0.998416	1.37387	0.495725	3.43352	0.00707086	3.4896	0.0156325
XLOC_137848	chr19	29286911	29527033	-	240122	8235	0.0361316	0.0840651	0.0840947	0.0183081	0.0888844	0.0811806	0.237089	0.197977	0.918835	0.801941	-1.49968	0.463268	2.13553	0.37743	1.19156	0.499176	3.20412	0.112985	2.87641	0.0260237
XLOC_137870	chr19	29686886	29697879	-	10993	2269	0.0370731	0.029695	0.102169	0.0278133	0.0640879	0.024466	0.111361	0.0304699	1.09129	0.358069	0.587821	0.736948	1.53539	0.12545	0.757504	0.623372	2.17153	0.0129532	1.05314	0.420064
XLOC_138233	chr19	36178239	36184525	-	6286	973	0.112821	0.123583	0.321787	0.151259	0.290569	0.313264	0.255169	0.269675	1.13223	0.578382	1.28005	0.401957	2.11575	0.166545	2.53004	0.0304234	1.71609	0.292743	2.33373	0.0465655
XLOC_138468	chr19	39997073	40022196	-	25123	1843	0.279169	0.223594	1.32418	0.15396	0.481266	0.154056	0.43796	0.152689	1.81565	0.000718519	0.0326759	0.995233	1.47712	0.00803424	0.555012	0.706004	0.956437	0.130872	0.4604	0.741694
XLOC_138580	chr19	41217768	41262324	-	44556	224	0.0450567	0.245298	0.087688	0.0415461	0.157937	0.0825364	1.44352	0.356838	0.5414	0.704273	-1.19033	0.364099	2.53567	0.00106009	-0.509196	0.747749	5.47349	1.76862e-17	1.74159	0.0964959
XLOC_138641	chr19	41960909	41980730	-	19821	506	0.0149062	0.0222702	0.0720377	0.0315327	0.111448	0.052169	0.116209	0.0479639	1.99755	0.36867	1.32243	0.608507	3.73952	0.0236157	2.39148	0.233906	3.4476	0.0390091	1.93205	0.359084
XLOC_138738	chr19	44103006	44113183	-	10177	748	0.122264	0.189161	0.386915	0.308561	0.185331	0.46919	0.156665	0.285793	1.20047	0.446079	1.90678	0.0624627	1.28883	0.360175	2.29858	0.0142519	0.66848	0.714176	1.75263	0.0789192
XLOC_138828	chr19	45251358	45303747	-	52389	2241	0.910689	0.00423149	1.03862	0.257231	0.306901	0.349536	0.244088	0.170858	-0.535011	NA	5.43536	0.0310903	-1.05253	0.845995	6.71112	0.00374626	-1.58871	0.7608	5.14118	0.0339435
XLOC_139329	chr19	51682421	51705483	-	23062	611	0.00816202	0.029957	0.0112029	0.0249252	0.0373419	0.0392699	0.103604	0.0536107	0.0189422	1	1.23957	0.491018	2.89607	0.0922195	1.43524	0.377867	4.13823	0.00493404	2.36301	0.0799129
XLOC_139419	chr19	53197116	53215079	-	17963	1046	0.00772725	0.00436737	0.0601266	0.0129904	0.108062	0.0124123	0.0241892	0.00685117	2.57834	0.330866	2.31376	0.486257	4.37164	0.0415066	2.53642	0.405594	2.06922	0.451985	2.20981	0.469315
XLOC_139692	chr19	56545565	56588448	-	42883	1365	0.0155217	0.175457	0.191523	0.238185	0.16326	0.409669	0.386897	0.410007	3.51479	0.0386815	1.72298	0.123514	4.44371	0.00289816	2.36717	0.0155723	5.30767	0.000122272	2.33171	0.0155991
XLOC_139785	chr19	58278974	58340589	-	61615	909	1.45786	3.68754	2.83399	6.85932	2.32206	6.41488	1.63381	2.44619	0.658868	0.549949	2.10108	0.00761683	1.52639	0.0592388	1.83482	0.0232884	0.751778	0.471895	1.01217	0.273351
XLOC_139792	chr19	58401517	58420058	-	18541	1421	0.0617965	0.0652708	0.672007	0.251194	0.215445	0.139037	0.34392	0.0880868	3.07925	0.000517969	2.53205	0.0144445	2.53124	0.00536876	2.20531	0.03829	2.96906	0.000449269	1.90631	0.0818422
XLOC_139793	chr19	58403032	58408484	-	5452	1162	0.474426	0.617694	0.480093	0.850298	0.217478	0.880779	0.441975	0.601395	-0.378213	0.791662	1.61078	0.0454475	-0.317561	0.814827	1.53525	0.0555155	0.471297	0.723941	1.53744	0.0472159
XLOC_140065	chr19_GL949746v1_alt	321955	343345	+	21390	509	0.276503	0.530256	3.49879	1.23613	2.67668	2.41838	1.71009	0.693309	3.30152	2.61063e-06	2.33912	0.0588014	4.06784	1.23735e-09	3.41136	0.00157843	3.3571	8.6338e-07	3.46734	0.00104914
XLOC_140071	chr19_GL949746v1_alt	355668	369688	+	14020	335	0.652118	0.102303	0.0666945	0.0431742	0.139338	0.0368698	0.0645229	0.172872	-3.90687	0.00020045	-0.184861	0.973275	-1.63159	0.175466	-0.312062	0.940479	-2.72021	0.00782805	4.20827	0.0468283
XLOC_140501	chr19_GL949752v1_alt	320122	341544	+	21422	509	0.128654	0.222674	0.627202	0.55573	0.8331	0.626029	0.175606	0.217143	1.66546	0.509461	2.44497	0.0152221	3.32015	0.0893142	2.48907	0.0113843	0.914707	0.771758	1.85568	0.0762171
XLOC_140504	chr19_GL949752v1_alt	353842	366859	+	13017	335	0.132782	0.0242961	0.0258761	0.0317874	0.0515555	0.0401859	0.123235	0.0746303	-2.65991	0.159981	0.903182	0.650847	-0.561457	0.821581	1.75334	0.248007	0.777644	0.754559	4.02946	0.000489496
XLOC_140575	chr19_GL949752v1_alt	342389	368484	-	26095	335	0.315224	0.124182	0.309128	0.119938	0.135892	0.174626	0.407132	0.125445	-0.309513	0.844792	0.683325	0.561595	-0.416072	0.75815	1.60158	0.0611909	0.645422	0.61283	1.77879	0.0274421
XLOC_140665	chr19_KI270866v1_alt	8880	43156	+	34276	4098	5.0694	8.46923	6.20981	2.64449	2.2848	2.41917	8.68923	5.05588	-0.139266	0.901414	-0.758395	0.543966	-0.435086	0.571312	-0.719904	0.551222	1.21859	0.0333999	0.0224914	0.990008
XLOC_140746	chr19_KI270938v1_alt	397716	419150	+	21434	509	0.524513	0.984891	3.25669	10.1828	2.54313	7.14344	1.67222	10.0266	2.20094	0.0113584	4.60234	0.0322917	3.02834	0.000110368	3.92048	0.0771464	2.38912	0.00370087	6.47465	0.00058246
XLOC_140835	chr1_GL383519v1_alt	82355	95494	+	13139	1222	0.119523	0	0.285373	0.133101	0.415461	0.11478	0.563651	0.485906	0.784152	0.576729	8.92305	0.000634427	2.53609	0.00539022	8.78048	0.000715362	2.83755	0.00117137	12.9295	5.84505e-08
XLOC_140859	chr1_KI270706v1_random	1296	84478	-	83182	3232	0	0.00387748	0.270287	0.0121433	0.0791508	0.0159055	0.129499	0.0129949	5.83944	0.0327664	2.15313	0.673872	5.2862	0.0563367	3.27753	0.429931	5.56996	0.0372221	4.85338	0.173217
XLOC_140968	chr1_KI270712v1_random	66653	104697	-	38044	5918	0.0216293	0.0122057	0.041165	0.00245981	0.112066	0.0472291	0.159854	0.0765895	0.391442	0.85083	-1.67324	0.449043	3.07985	0.0014152	3.09866	0.0144445	3.26551	0.000350675	3.79919	0.0013383
XLOC_141024	chr1_KI270759v1_alt	34896	407881	+	372985	6461	0.236447	0.171426	0.16799	0.0637004	0.331365	0.162094	0.55211	0.610026	-0.826492	0.374583	0.105351	0.969211	1.22192	0.0960163	1.11856	0.418569	1.51796	0.0268758	4.01199	2.30514e-05
XLOC_141077	chr1_KI270762v1_alt	18661	56791	+	38130	641	0.0164502	0.021705	0.062249	0.0480146	0.133574	0.104796	0.353486	0.167773	1.39273	0.582017	2.0259	0.312731	3.76298	0.0175119	3.10471	0.0631231	4.8329	0.000860146	3.63014	0.019335
XLOC_141079	chr1_KI270762v1_alt	81865	89963	+	8098	586	0.0123349	0.0128958	0	0.00343959	0.110926	0.0320434	0.189726	0.094501	-3.71508	0.130376	-0.00447436	1	3.84498	0.00027565	2.57712	0.1494	4.19145	3.44286e-05	3.98204	0.00896312
XLOC_141109	chr1_KI270762v1_alt	184470	193981	-	9511	259	0.0679084	0.057157	0.0933217	0.0647134	0.246718	0.0877658	0.268529	0.0554591	-0.0197998	0.995255	1.51196	0.16064	2.561	4.15898e-05	1.66432	0.101232	2.35798	0.000161504	1.62501	0.0995426
XLOC_141160	chr1_KI270763v1_alt	132124	330629	-	198505	286	2.39873	2.00195	8.02006	1.04431	3.66561	1.43322	2.96953	0.871499	1.25858	0.0210542	-0.326681	0.83774	1.2717	0.0165895	0.676822	0.588253	0.669541	0.311378	-0.123776	0.935888
XLOC_141161	chr1_KI270763v1_alt	342645	872407	-	529762	1936	0.933795	0.633452	2.53793	0.45901	1.07807	0.997854	1.50163	0.950918	1.05388	0.148224	0.203534	0.91908	0.88349	0.237322	1.79044	0.0888954	1.12645	0.110733	3.23136	0.000215977
XLOC_141203	chr1_KI270765v1_alt	72218	146443	+	74225	328	0.0976786	0.100823	0.163564	0.0687833	0.202756	0.254302	0.303016	0.265872	0.411981	0.812533	0.452168	0.752635	1.84788	0.0643976	2.42364	0.00254879	2.07469	0.0265088	3.14055	2.87517e-05
XLOC_141255	chr2	316439	409188	+	92749	10175	0	0.0305802	1.37061	0.483569	0.021112	0.0121387	0.0686417	0.0279889	7.82661	0.000244399	5.20949	0.00020695	2.97803	0.366091	-0.525259	0.871556	4.42929	0.0760596	1.18911	0.579322
XLOC_141465	chr2	5932542	6035215	+	102673	342	0.0678369	0.150236	3.66086	2.75376	3.28926	4.28297	1.77136	1.65566	5.23795	4.31103e-20	5.35504	1.33873e-19	6.22673	1.19222e-28	5.91027	6.20195e-24	4.92702	3.72437e-18	4.72463	2.2717e-15
XLOC_141505	chr2	7128478	7162402	+	33924	496	0.247072	0.146779	0.985173	0.0997615	0.154337	0.0281498	0.116555	0.0419493	1.55142	0.00154952	-0.0626566	0.981212	-0.00650169	0.996951	-1.29439	0.225121	-0.751881	0.216011	-0.730885	0.536915
XLOC_141509	chr2	7180389	7218425	+	38036	1005	0.171767	0.105387	0.794884	0.0964824	0.131798	0.0337102	0.104962	0.0338465	1.81057	2.65659e-05	0.375268	0.822403	0.326463	0.637691	-0.555086	0.699483	-0.333699	0.651722	-0.718348	0.564896
XLOC_141522	chr2	7278075	7279887	+	1812	277	0.0464902	0.0394919	0.802883	0.0856106	0.0311827	0.0470803	0.0621641	0.0199386	3.7896	0.0346899	1.70512	0.647628	0.254845	0.946552	1.62158	0.650498	0.827765	0.785753	0.956697	0.796662
XLOC_141647	chr2	9405683	9423522	+	17839	552	0.171876	0.0324052	1.03131	0.262306	0.504108	0.0756072	0.208629	0.0561894	2.27406	0.0673123	3.64386	0.0246826	2.29709	0.0570305	2.36354	0.199021	0.542926	0.788076	1.80253	0.357764
XLOC_141720	chr2	10925258	10926977	+	1719	256	0	0.0108778	0.149592	0.0571174	0.0421231	0.0189158	0.145748	0.0396868	5.07582	0.0899069	3.29996	0.247567	4.28211	0.170009	2.0317	0.534222	5.8197	0.0326614	3.12717	0.242098
XLOC_141782	chr2	11833017	12702913	+	869896	3425	0.243268	0.0234202	7.44443	1.97946	0.0382575	0.0912442	0.205637	0.141861	4.51984	0.00010754	7.24422	3.40827e-09	-1.66529	0.409304	2.98345	0.0587756	0.19481	0.946132	4.07109	0.00392807
XLOC_142322	chr2	24414065	24494994	+	80929	616	0.832091	0.399498	1.92614	0.200603	1.36792	0.326178	1.38149	0.283558	0.809013	0.353397	-0.314395	0.875795	1.42127	0.0415066	0.848862	0.561498	1.21412	0.093411	0.44747	0.775399
XLOC_142644	chr2	29190055	29227212	+	37157	250	0.0438447	0.0148523	0.38418	0.0641799	0.158451	0.0296528	0.285872	0.044157	3.08085	0.00336518	2.62362	0.144393	2.918	0.00524936	2.16003	0.24429	3.40805	0.00050604	2.48053	0.14599
XLOC_143130	chr2	39740745	40452095	+	711350	710	0.588942	0.814837	2.52522	0.380523	1.824	0.671872	0.803082	0.352419	1.84125	0.0790332	-0.0219867	1	2.47114	0.00770542	1.03116	0.576069	1.04047	0.396193	0.0831606	0.973282
XLOC_144043	chr2	58427798	59279400	+	851602	1404	1.71213	1.13788	1.05736	0.264784	2.85837	1.77941	2.86926	1.87512	-1.17614	0.127592	-1.4967	0.103688	1.38663	0.0361527	1.73823	0.034018	1.02767	0.159617	1.89786	0.0147727
XLOC_144453	chr2	65435765	66200373	+	764608	1646	1.25755	0.788166	0.977832	0.451797	0.615395	0.334902	1.52415	0.945661	-0.771677	0.42343	0.0123081	1	-0.306727	0.797112	-0.176409	0.898453	0.570529	0.585468	1.63226	0.0265964
XLOC_144524	chr2	66573997	67319704	+	745707	1615	0.323933	0.176478	5.98615	1.19826	4.5889	1.66158	9.50068	4.5156	3.79686	8.13064e-15	3.46402	9.41777e-08	4.51659	3.39141e-21	4.34822	3.09771e-12	5.20794	8.50545e-29	5.8492	5.36261e-22
XLOC_145063	chr2	74120339	74147917	+	27578	775	1.3438	1.33142	2.07076	1.89504	1.29682	2.26007	1.52819	1.3063	0.180757	0.868136	1.54077	0.0388018	0.630661	0.370954	1.90565	0.00530677	0.653083	0.364857	1.12805	0.142141
XLOC_145817	chr2	87349496	87383267	+	33771	7304	0.300983	0.101016	0.69987	0.131111	0.489816	0.215227	0.511048	0.251568	0.905042	0.300031	1.35128	0.10946	1.52643	0.0317913	2.16622	0.00202913	1.23899	0.10158	2.52222	0.000171975
XLOC_145830	chr2	87365879	87370521	+	4642	649	0.0560454	0.0520664	0.377319	0.0476232	0.268434	0.0713249	0.217143	0.0828933	2.37218	0.0310522	0.448845	0.881804	2.98702	0.00247541	1.69949	0.384525	2.42757	0.0179535	2.34814	0.165941
XLOC_145939	chr2	88765346	88806612	+	41266	5782	1.35173	0.708086	1.7609	0.223671	0.823107	0.461978	3.53582	4.0553	-0.0315551	0.98952	-1.20004	0.327121	-0.0609372	0.966687	0.425192	0.782126	1.79782	0.00884567	4.36411	3.68089e-08
XLOC_146520	chr2	103873990	104101403	+	227413	463	0.186867	0.0683335	27.4836	5.27243	0.416786	0.206054	0.365074	0.120845	6.82052	6.08446e-33	7.23129	8.636e-30	1.90476	0.00866262	2.63775	0.000383079	1.42109	0.0619018	2.18936	0.0059644
XLOC_146571	chr2	104430129	104532747	+	102618	405	0.0445973	0.0820844	1.49182	1.64975	1.42737	2.27984	1.04233	1.10974	4.58483	4.53003e-05	5.36826	1.54578e-11	5.66343	9.79798e-08	5.86907	6.9895e-14	4.75483	1.11176e-05	4.76506	3.23064e-09
XLOC_147279	chr2	114833427	114850938	+	17511	1425	0.0215385	0.0195022	0.0278882	0.00474037	0.266607	0.0283902	0.337562	0.134876	-0.0844498	0.973625	-1.53141	0.404754	4.27283	3.84241e-08	1.66989	0.287706	4.14337	8.07764e-08	3.66501	0.00241847
XLOC_148014	chr2	127107335	127139259	+	31924	907	0.0231416	0.0189688	0.0867394	0.0767565	0.0926624	0.201846	0.151979	0.0943882	1.49101	0.586941	3.01519	0.01728	2.71215	0.187911	4.44445	6.13348e-05	3.35184	0.0770814	3.96095	0.000495185
XLOC_148472	chr2	131647989	131768987	+	120998	4564	1.49409	2.07261	3.62416	2.4265	1.49093	2.02162	2.5739	1.93103	0.788095	0.272408	1.2166	0.0897151	0.646663	0.377867	1.017	0.166096	1.18137	0.05459	1.32745	0.0429553
XLOC_148858	chr2	144384439	144521477	+	137038	234	0.215337	0.0885888	0.634073	0.332666	0.179498	0.573967	0.19989	0.114943	1.05977	0.649843	3.31706	0.0185342	0.387206	0.88972	3.88912	0.00325048	0.248158	0.938785	2.00882	0.210511
XLOC_149773	chr2	160272150	160493508	+	221358	1457	0.286345	0.250587	1.23089	0.33983	0.405992	0.236308	0.549326	0.135785	1.65164	0.0279019	0.99779	0.440297	1.16241	0.155338	1.01348	0.405903	1.35673	0.0772666	0.196269	0.90244
XLOC_149981	chr2	164840593	165274338	+	433745	243	0.0935992	0.081202	1.37153	0.477062	0.200083	0.0928486	0.589036	0.176974	3.47599	4.5036e-05	3.22127	0.000542075	1.79362	0.0732997	1.34153	0.26865	3.01014	0.000335083	2.43361	0.0122395
XLOC_150035	chr2	165957187	166390771	+	433584	319	0.160074	0.116259	0.263268	0.0409203	0.273177	0.123361	1.27226	0.118039	0.306119	0.904268	-1.15153	0.676353	1.33008	0.401357	1.18513	0.635841	3.35951	0.00255478	0.932826	0.700856
XLOC_150660	chr2	178646152	178664278	+	18126	3769	0.233293	0.142762	3.08044	0.275175	1.52436	0.161108	2.30076	0.837299	3.23603	7.14278e-11	1.51511	0.256356	3.35087	7.93411e-12	1.26162	0.348949	3.64015	2.75164e-14	3.27813	0.000957658
XLOC_151356	chr2	192195040	192205700	+	10660	204	0.0161278	0.0349493	0.200707	0.0303198	0.0939456	0.0571011	0.239301	0.0660728	3.43251	0.0259099	0.741155	0.72662	3.58597	0.0111584	1.87394	0.20286	4.56599	0.00046527	2.20903	0.100725
XLOC_151444	chr2	193897565	194188386	+	290821	2844	0.514371	0.382787	2.69344	0.308098	2.12472	0.338732	1.57306	0.691744	2.01017	0.000474652	0.33775	0.831591	2.77034	2.05411e-07	0.900514	0.429649	1.8422	0.00137284	1.66523	0.0681944
XLOC_152431	chr2	216672344	217426754	+	754410	1186	0.34514	0.327785	7.05505	1.25218	0.73427	0.314995	1.06151	0.412045	3.9028	7.00444e-16	2.88016	1.74326e-05	1.74639	0.00198285	1.0647	0.2315	1.96193	0.000208829	1.51755	0.0493703
XLOC_152827	chr2	221418087	221736849	+	318762	726	0.345524	0.234293	1.34794	1.17377	0.112525	0.234697	0.2029	0.120089	1.77413	0.181559	3.79463	0.000273736	-0.690088	0.690693	1.09518	0.4633	-0.174966	0.944591	0.28472	0.878281
XLOC_152940	chr2	222298146	222406995	+	108849	343	1.31061	0.539515	1.68815	0.631269	2.50592	2.65909	1.26257	1.10056	-0.148538	0.933755	1.17157	0.207817	1.63438	0.0520479	3.38446	3.37048e-07	0.477155	0.715137	2.16668	0.00287934
XLOC_153369	chr2	231378469	231395102	+	16633	887	0.0847453	0.0868389	0.317398	0.262863	0.189808	0.142667	0.0583374	0.042418	1.59891	0.217068	2.84311	0.00472465	1.94385	0.103372	1.73018	0.136644	-0.260738	0.907489	0.387199	0.813734
XLOC_153586	chr2	234682413	234746547	+	64134	670	0.461204	0.0902726	0.276119	0.21037	0.248998	0.389817	0.163639	0.135405	-1.17491	0.638425	2.42622	0.0907385	-0.196428	0.95121	3.211	0.0110368	-0.873209	0.747135	1.29063	0.419264
XLOC_153673	chr2	236328395	236392388	+	63993	3155	0.288691	0.20882	3.45905	0.720939	0.692786	0.368194	0.34032	0.0925186	3.20235	8.88771e-07	2.62044	0.00138327	2.03399	0.00486589	1.87541	0.0365414	0.603358	0.580117	-0.139627	0.930176
XLOC_153976	chr2	241508821	241521637	+	12816	970	0.3206	0.182692	0.289386	0.0825895	0.22505	0.0955756	0.666699	0.180408	-0.587467	0.592059	-0.305727	0.832534	0.210849	0.866742	0.148248	0.922887	1.56192	0.0290271	1.45493	0.0787552
XLOC_154012	chr2	241910733	242174048	+	263315	26559	1.00295	1.39754	1.55794	0.485413	1.07033	1.40032	1.79482	1.61421	0.189445	0.867453	-0.662013	0.611107	0.751259	0.287566	0.991863	0.357676	1.30616	0.0290907	2.32582	0.00448563
XLOC_154029	chr2	387774	394487	-	6713	3454	0.00394608	0.00957217	0.145905	0.10571	0.00465204	0.110303	0.0270341	0.0495839	4.84483	0.0918061	4.66672	0.00026022	1.14241	0.81203	4.60226	0.00029343	3.1601	0.33648	3.49	0.010743
XLOC_154162	chr2	2697489	3129400	-	431911	18839	0.123155	0.0910639	0.258981	0.235161	0.344268	0.284103	0.466234	0.329128	0.718326	0.698422	2.51715	0.0170576	2.24699	0.0560541	2.68966	0.00768826	2.20592	0.0579319	3.70513	5.67691e-05
XLOC_154185	chr2	3131580	3153175	-	21595	1854	0.0892536	0.0685548	0.519287	0.0544483	0.214145	0.163181	0.427142	0.167205	2.10623	0.0770059	0.829654	0.705419	1.92806	0.103206	2.24292	0.133109	2.31842	0.0378868	1.9057	0.201853
XLOC_154268	chr2	5601802	5692205	-	90403	279	0.346873	0.244165	2.09968	1.00825	1.12435	0.761735	0.565292	0.51918	2.41465	0.0399777	3.04801	0.000369665	2.65297	0.0153502	2.78623	0.00129957	1.3769	0.319687	2.41687	0.00830607
XLOC_154603	chr2	12681586	12716739	-	35153	233	0.075125	0.0796127	0.386802	0.366351	0.216013	0.100872	0.194058	0.207941	1.92485	0.124498	3.12577	0.000868515	2.17686	0.0671851	1.4008	0.240327	1.47813	0.2676	2.21715	0.0277248
XLOC_154604	chr2	12780592	13007029	-	226437	660	0.34215	0.258207	18.5134	6.62033	0.337127	0.145377	1.71754	0.612525	5.39624	3.2599e-29	5.21843	2.5975e-14	0.722968	0.354255	0.208107	0.893688	2.76635	5.99462e-08	2.71356	0.000348615
XLOC_155982	chr2	27564861	27582935	-	18074	2250	0.244618	0.169809	0.882265	0.396871	0.959982	0.895467	1.6242	0.671583	1.43976	0.00254046	2.33461	0.000460131	2.69968	6.364e-11	3.50561	9.39673e-09	3.14194	5.23583e-15	3.08445	6.08618e-07
XLOC_157139	chr2	47190732	47345088	-	154356	486	2.63999	2.8286	4.54571	1.77736	3.75398	3.27055	3.64324	1.76102	0.35254	0.63347	0.297001	0.801053	1.21337	0.0124743	1.26719	0.0826023	0.880642	0.102534	1.08777	0.136385
XLOC_157754	chr2	57289293	57722265	-	432972	974	0.104939	0.106073	0.146817	0.0135446	0.413795	0.259608	0.7206	0.452603	0.0686231	0.983801	-2.18729	0.1024	2.69971	0.00514667	2.38786	0.0150796	3.17349	0.000445485	3.29925	0.00020006
XLOC_159745	chr2	87267975	87348754	-	80779	328	0.266625	0.139475	0.878672	0.270638	0.766009	0.461949	1.10005	0.582031	1.33004	0.0161061	1.7749	0.0438975	2.23251	2.54732e-06	2.80468	0.000203536	2.49001	5.25183e-08	2.93815	7.15919e-05
XLOC_160541	chr2	104656134	104853569	-	197435	862	0.432214	0.869476	57.9117	79.6139	15.9636	30.2678	8.63428	9.62032	6.59351	6.28173e-35	7.48813	1.51973e-25	5.87528	8.02199e-28	6.06893	6.57646e-17	4.63972	1.60112e-17	5.08349	5.47255e-12
XLOC_160801	chr2	110375102	110384767	-	9665	601	0.0448572	0.261396	0.110713	0.135201	0.240951	0.594956	0.498172	0.799458	0.662674	0.768298	0.153684	0.942161	3.20214	0.00477751	2.23743	0.0177477	3.80434	0.000326847	2.97037	0.000570308
XLOC_161003	chr2	113578176	113603739	-	25563	805	0.344371	0.337392	0.645146	0.379697	0.611103	0.615407	0.889563	0.463396	0.50723	0.651503	1.43016	0.178677	1.61115	0.0275626	1.8714	0.0479808	1.9496	0.00415563	2.16833	0.0138322
XLOC_161005	chr2	113605866	113627683	-	21817	1457	0.403803	1.35842	2.35732	2.13324	0.669439	1.6334	1.1464	2.41477	2.14399	0.274872	1.81628	0.0355184	1.51227	0.470206	1.32364	0.155323	2.30991	0.22475	2.87982	9.33499e-05
XLOC_161405	chr2	116544432	117798676	-	1254244	9449	8.04276	4.41061	35.4754	3.92711	14.7459	2.82869	8.76083	2.40622	1.70168	3.08679e-05	0.4315	0.709962	1.55736	0.000147497	0.430221	0.69499	0.448818	0.467125	0.281459	0.794894
XLOC_161987	chr2	124011242	124025173	-	13931	248	0.0508931	0.0168354	0.0948136	0.00322786	0.29858	0.281501	0.839996	0.666625	0.379615	0.856047	-1.15912	0.668708	3.29603	0.000157297	5.20396	1.91628e-05	4.46713	2.77748e-08	6.25445	8.71314e-08
XLOC_162195	chr2	129235596	129318835	-	83239	1713	0.568641	0.319363	3.31588	1.35246	1.08798	2.79123	1.82139	2.44859	2.19998	0.00110571	2.92228	0.00113707	1.70633	0.0147852	4.17827	3.89816e-07	2.04759	0.00194324	3.64172	1.3441e-05
XLOC_162300	chr2	130723406	130727647	-	4241	325	0.0212847	0.0352521	0.0268366	0.0181528	0.0600063	0.0556297	0.178491	0.132624	0.0128693	1	-0.185469	0.942576	2.21986	0.163831	1.71267	0.172621	3.4509	0.0100522	3.65009	0.000203713
XLOC_162382	chr2	132023433	132038720	-	15287	1700	0.0233414	0.0166403	1.90389	0.625098	0.100158	0.104054	0.056918	0.0287887	6.84083	9.54994e-07	6.46239	4.97802e-13	3.76156	0.021355	3.75658	0.000147552	2.79269	0.116976	1.85926	0.128106
XLOC_164659	chr2	176956537	177212662	-	256125	270	1.35423	0.626647	2.892	0.795385	0.974652	1.03105	2.71807	1.15602	0.660806	0.510768	1.32766	0.136985	0.213526	0.864614	1.80674	0.0213545	1.51925	0.036326	2.7251	8.67066e-05
XLOC_166601	chr2	203235492	203298541	-	63049	1498	0.0746624	0.154072	0.167212	0.148441	0.115038	0.244671	0.135296	0.119435	0.757856	0.595245	1.04718	0.279301	1.39025	0.201538	1.74273	0.0269767	1.38248	0.202663	0.953569	0.297137
XLOC_167009	chr2	209424041	209734389	-	310348	321	0	0.0063642	0.01641	0.0253592	0.11424	0.084909	0.0554363	0.0388959	3.12882	0.366042	3.13683	0.0784409	6.94057	0.00415012	4.82956	0.00125512	5.94771	0.0183562	3.82306	0.0158768
XLOC_167409	chr2	217792748	217796927	-	4179	471	0	0.002419	0.080553	0.0609468	0.048234	0.00269136	0.115881	0.0227684	5.31648	0.0410855	5.02699	0.0887067	5.57493	0.0256819	1.1626	0.813571	6.60029	0.00440557	5.42822	0.0472159
XLOC_167450	chr2	218900574	218961903	-	61329	837	0.377366	0.352852	0.235262	0.0756896	0.33755	0.251344	0.528465	0.463049	-1.27306	0.232304	-1.01935	0.329144	0.563501	0.621827	0.559174	0.632756	0.842844	0.417218	1.8314	0.0203604
XLOC_167616	chr2	221214899	221372655	-	157756	3530	0.125541	0.302135	1.62495	0.355223	0.0433792	0.0383411	0.192429	0.0494765	3.48066	3.43388e-05	0.926297	0.65652	-0.61706	0.65914	-2.03473	0.193381	1.01401	0.396822	-1.02709	0.591438
XLOC_168030	chr2	225681332	226185643	-	504311	1996	0.0162991	0.0313942	1.28142	0.188141	0.125559	0.0395971	0.298509	0.0715527	5.86897	0.00646298	3.12654	0.196693	3.60928	0.152354	1.48663	0.621455	4.53145	0.0465269	2.47377	0.319559
XLOC_168439	chr2	229932831	230050995	-	118164	1911	0.0114706	0.0212	0.529287	0.0453388	0.328999	0.04245	0.391229	0.0451527	4.53557	0.0382436	1.75117	0.686606	5.04938	0.0124165	2.39502	0.507664	5.04774	0.0100152	2.89733	0.373906
XLOC_168557	chr2	231700647	231731076	-	30429	368	0.26738	0.19005	0.55576	0.20257	0.32968	0.185236	0.45519	0.179634	0.636135	0.373206	1.10399	0.208154	1.01989	0.0850018	1.02619	0.234178	1.22505	0.0274989	1.72353	0.0165146
XLOC_168653	chr2	234134380	234191936	-	57556	277	0	0	0	0	0.0294201	0	0.111522	0.191552	0	NA	0	1	2.0066	NA	0	1	3.22407	NA	6.80929	0.0366834
XLOC_169039	chr2	240435917	240468131	-	32214	292	0.13029	0.141519	0.153508	0.114982	0.410077	0.667654	0.421335	0.389082	-0.132044	0.960013	0.660344	0.632037	2.43859	0.0210869	3.31181	2.67714e-05	2.1605	0.0460833	3.00249	0.000190362
XLOC_170303	chr20	8019179	8043512	+	24333	429	0.0154082	0	0.0539584	0.0253395	0.194227	0.0358018	0.209472	0.0895493	1.12824	0.744407	5.52105	0.0251729	3.98852	0.0415285	5.9434	0.0116618	3.81702	0.0467991	7.78208	0.000284194
XLOC_171122	chr20	25696930	25762731	+	65801	239	0.534931	0.649955	1.93253	0.620258	1.69052	1.27567	2.48537	1.82014	1.3626	0.048775	0.940292	0.310207	2.35045	4.88651e-05	2.06329	0.00273226	2.61741	2.56684e-06	2.71455	2.13927e-05
XLOC_171131	chr20	25955794	26087724	+	131930	6858	0.622636	0.653168	1.9135	0.610773	1.48249	1.41065	3.26232	0.934338	1.15762	0.147088	1.00639	0.299911	1.89826	0.00389708	2.19243	0.00263335	2.79563	2.66115e-06	2.30284	0.00114785
XLOC_171622	chr20	34128473	34136501	+	8028	402	0.0138792	0.0237165	0.114855	0.25479	0.0677018	0.29933	0.0638837	0.112734	2.67098	NA	4.4557	0.00186603	3.04112	0.407883	4.70379	0.000744766	2.45717	0.55168	3.81926	0.00933219
XLOC_171789	chr20	37411770	37426229	+	14459	1322	0.0884477	0.00910535	0.156202	0.0701019	0.0635791	0.134519	0.0331294	0.0605287	0.499042	0.92378	4.55576	0.0878323	0.293484	0.952279	5.35877	0.0286601	-1.0608	0.80734	4.38447	0.083274
XLOC_172290	chr20	41185112	41317571	+	132459	578	0.00822035	0.0107358	0.370784	0.103594	0.0831338	0.0181106	0.0201824	0.00516035	5.11697	0.0141547	3.75192	0.147026	3.99162	0.0713511	2.02887	0.507981	1.33695	0.690009	0.0975331	0.983446
XLOC_173640	chr20	63177570	63195013	+	17443	1244	0.0141035	0.0152039	0.784941	0.211495	0.471841	0.132995	0.424135	0.128394	5.39079	2.77837e-21	4.58475	6.00471e-11	5.77218	1.2045e-24	4.21081	2.44874e-09	5.26092	9.33131e-21	4.11499	5.72998e-09
XLOC_173647	chr20	63240702	63272270	+	31568	1988	0.0485409	0.0393501	0.196687	0.12816	0.160216	0.251849	0.129004	0.111938	1.6261	0.0629378	2.83983	0.000533431	2.47932	0.000815182	3.69332	1.47345e-06	1.98201	0.010277	3.27552	2.71407e-05
XLOC_173757	chr20	308219	354864	-	46645	229	1.26305	2.93979	2.64804	3.64675	1.56194	1.76479	1.85922	1.83453	0.697113	0.340091	1.44459	0.0447494	1.05052	0.0891191	0.360423	0.73515	0.963613	0.129988	0.774821	0.33743
XLOC_173882	chr20	1729037	1894681	-	165644	1521	0.559729	0.483787	1.19825	0.288789	0.72618	0.268667	1.16753	0.369383	0.683377	0.372576	0.318833	0.827913	1.10849	0.0793801	0.210992	0.887817	1.46078	0.0100603	1.5241	0.0752013
XLOC_173940	chr20	2664279	2692414	-	28135	316	0.0578154	0.101804	0.491321	0.417068	0.500761	0.446682	0.680078	0.329904	2.88183	0.195948	3.23146	0.00605626	4.04813	0.0322359	3.24851	0.00504001	4.24355	0.0207897	2.97238	0.0118434
XLOC_174211	chr20	10006380	10368867	-	362487	848	0.151706	0.106619	0.223829	0.253356	0.288121	0.217391	0.322496	0.210151	0.231439	0.931536	1.9773	0.0814169	1.62421	0.255528	2.09719	0.0480418	1.49556	0.313777	2.19877	0.031771
XLOC_175008	chr20	25762383	25868225	-	105842	6292	0.150603	0.220442	2.0834	1.51868	2.23561	3.12402	4.52979	1.7977	3.37582	2.43113e-07	4.02229	2.06179e-07	4.60733	5.9526e-14	4.8441	1.01051e-10	5.41302	1.56787e-19	4.99716	1.84495e-11
XLOC_175572	chr20	37407235	37445534	-	38299	2332	0.0692353	0.0716924	0.0906041	0.0783741	0.136488	0.164044	0.132732	0.106471	-0.0723628	0.981814	0.901756	0.48607	1.71943	0.155963	2.27171	0.0117478	1.26781	0.347506	1.95957	0.038028
XLOC_176245	chr20	44656450	44746059	-	89609	237	0.169976	0.536313	2.80476	1.06215	0.770179	1.36391	3.27584	2.39703	3.63939	3.17787e-05	2.20735	0.0256037	2.91878	0.00144847	2.45259	0.00863714	4.87491	6.42717e-10	4.48152	3.03621e-08
XLOC_176545	chr20	48661557	48669106	-	7549	818	0.173704	0.121557	1.21492	0.521895	0.150113	0.118406	0.136277	0.0333029	2.48087	0.000867465	2.70541	0.00298538	0.547694	0.638521	1.0631	0.376041	0.218599	0.889016	-0.932596	0.455653
XLOC_177369	chr20	63162606	63180903	-	18297	670	0.0440046	0.0389981	0.607096	1.34875	0.10904	0.172276	0.0123131	0.00828274	3.49692	0.00263603	6.44546	4.18e-17	2.08435	0.131684	3.20406	0.000179845	-1.36272	0.410264	-0.554099	0.711253
XLOC_177382	chr20	63316644	63332903	-	16259	397	0.0532107	0.0210895	0.121365	0.0462224	0.191752	0.0747682	0.370246	0.171496	0.867533	0.808323	1.39854	0.544982	2.55099	0.288808	2.84073	0.105287	3.13626	0.176698	3.7984	0.0144294
XLOC_177393	chr20	63475081	63486828	-	11747	405	0.0553473	0.00553557	0.0545305	0.0152987	0.0681944	0.134312	0.113497	0.174517	-0.495899	0.85938	2.76247	0.0982997	1.04286	0.539318	6.18018	1.44192e-06	1.30966	0.429665	6.35784	5.30384e-07
XLOC_177397	chr20	63503305	63511413	-	8108	390	0.0552314	0.0490388	0.152974	0.0651988	0.124563	0.0688822	0.248071	0.0792299	1.10671	0.300558	1.08164	0.36847	1.89365	0.0256266	1.53778	0.132714	2.65256	0.000396601	1.87446	0.0451585
XLOC_177398	chr20	63511646	63516597	-	4951	377	0.115898	0.158218	0.440883	0.15152	0.27582	0.316091	0.713033	0.364798	1.33425	0.493471	0.944046	0.571385	1.85416	0.252563	2.16159	0.0727982	3.03528	0.024736	2.5056	0.0255512
XLOC_177523	chr20_KI270869v1_alt	8406	54999	+	46593	2394	0.00984525	0.0780834	0.205253	0.494949	0.165718	0.344262	0.120017	0.170007	4.05584	0.000969415	3.96891	4.2111e-08	4.88949	2.01045e-05	3.2186	1.67656e-05	4.23651	0.000280491	2.37338	0.00286316
XLOC_177571	chr20_KI270871v1_alt	182	58659	-	58477	5872	1.20997	1.41694	1.72819	1.28203	1.39231	0.920049	0.879808	1.26038	0.174639	0.873261	0.534308	0.699046	0.976599	0.118482	0.397431	0.777144	0.0439324	0.973848	1.98527	0.0194934
XLOC_177592	chr21	5618140	5728310	+	110170	591	0.0168091	0.156396	0.985531	0.0997372	0.00235212	0.0219407	0.00785235	0.100372	5.36896	0.00955443	1.07659	0.781417	-1.28722	0.739441	-0.960672	0.802593	-0.0896585	0.98588	0.580184	0.877269
XLOC_177939	chr21	15928295	16647081	+	718786	3322	0.75328	0.817405	88.0298	15.3341	60.6718	19.917	62.7295	14.4883	6.38943	8.33605e-44	4.95479	5.8916e-21	6.95801	3.35133e-52	5.68744	1.15092e-27	6.68412	2.0975e-48	5.52006	4.74459e-26
XLOC_177942	chr21	16365359	16440445	+	75086	598	0.0165149	0.0153617	1.77025	0.20406	0.997456	0.151338	0.966893	0.318132	6.36903	1.29227e-13	4.26429	7.86478e-05	6.65688	4.85586e-15	4.40377	3.4965e-05	6.21027	2.68578e-13	5.4247	9.2772e-08
XLOC_178550	chr21	29641756	29940016	+	298260	236	0.00634335	0	0.199837	0.0393688	0.0709859	0.0262043	0.039042	0.0251765	4.69816	0.0816209	5.80227	0.0507024	4.27755	0.115264	5.75453	0.0485869	2.88589	0.359568	5.49833	0.0578709
XLOC_178739	chr21	32772056	32955640	+	183584	541	0.449927	0.29515	1.26482	0.472863	0.44308	0.513165	1.15183	0.526192	1.03799	0.263809	1.87871	0.0352448	0.665147	0.516172	1.90785	0.0277369	1.70824	0.0231283	2.62655	0.00079708
XLOC_179254	chr21	42009193	42055130	+	45937	1338	0.300167	0.0505331	0.0598998	0.0962497	0.088984	0.0743941	0.226094	0.105548	-2.84787	0.0785353	1.73102	0.28569	-1.09073	0.55499	1.54108	0.339776	0.104736	0.971615	2.6552	0.0409653
XLOC_179460	chr21	44530171	44533145	+	2974	290	0.0385104	0.04164	0.164855	0.104671	0.137882	0.149091	0.183734	0.187168	1.69233	0.369891	2.77654	0.0353133	2.54139	0.100085	2.92282	0.0213598	2.60246	0.0829425	3.22703	0.00768372
XLOC_179519	chr21	45288005	45311619	+	23614	516	1.81216	3.14462	1.94672	2.46397	2.81064	6.41402	3.40649	4.8666	-0.303885	0.696641	0.903327	0.337289	1.37269	0.00342502	2.10149	0.00246326	1.38288	0.00300939	2.18766	0.00119287
XLOC_179672	chr21	6215290	6217681	-	2391	616	0.0160229	0.0720409	0.656803	0.180389	0.237265	0.185654	0.1426	0.105617	4.73675	0.00131987	1.73331	0.270339	4.32973	0.0035608	2.3994	0.0775759	3.32592	0.036614	1.73671	0.229519
XLOC_179775	chr21	8209436	8446725	-	237289	15549	265.834	824.099	423.742	366.841	2445.45	2100.52	54493.8	86741.6	0.215712	0.878907	0.288306	0.938394	3.91213	2.89437e-10	2.39917	0.227607	8.3969	7.51887e-47	9.63201	8.24329e-12
XLOC_180140	chr21	16948850	16979122	-	30272	2359	0.0302987	0.0302818	0.0275441	0.0063032	0.124423	0.0146379	0.109172	0.315887	-0.673	0.858488	-1.8363	0.509185	2.58747	0.196153	-0.00186653	1	2.16116	0.309549	3.88522	0.0267181
XLOC_182055	chr21_KI270872v1_alt	5349	45880	-	40531	5377	0.522961	0.640043	0.382479	0.129966	0.13279	0.128108	0.144087	0.432343	-0.930864	0.325935	-1.42915	0.350369	-1.25475	0.126284	-1.13598	0.466146	-1.48441	0.0476037	2.49842	0.0354934
XLOC_182303	chr22	19036279	19122445	+	86166	955	0.0091526	0.0150156	0.12447	0.0306379	0.0717202	0.026591	0.108878	0.0243783	3.30928	0.0613749	1.89801	0.293447	3.60191	0.0306036	1.81355	0.300735	4.05075	0.0101162	2.12764	0.188138
XLOC_182306	chr22	19088183	19124826	+	36643	229	0.0669175	0.0106155	0.0445801	0.271566	0.737847	0.0776875	0.0623675	0.129899	-1.10079	0.846011	6.11148	0.0383166	3.85625	0.190551	3.59089	0.297562	0.444967	0.936521	4.10736	0.204728
XLOC_182882	chr22	26632227	26808418	+	176191	1766	22.8693	44.4937	57.0258	40.2524	49.2388	79.0385	40.9106	21.5697	0.875566	0.230949	1.02054	0.219465	1.8337	0.0014152	1.92657	0.00347726	1.43495	0.0199064	0.614057	0.481966
XLOC_182897	chr22	26842352	27066200	+	223848	1511	0.22914	0.227238	2.47755	0.577835	0.307882	0.291463	0.693696	0.22351	3.05764	1.15299e-06	2.48817	0.00281248	1.14116	0.166877	1.51476	0.115118	1.99968	0.00293474	1.24475	0.206662
XLOC_183192	chr22	32205114	32287359	+	82245	286	0.751325	0.861158	1.42293	1.3688	1.44749	3.30495	2.25019	3.27544	0.535367	0.520861	1.88694	0.0266629	1.72202	0.00202287	2.98564	5.23212e-05	2.09901	6.9626e-05	3.93963	1.65998e-08
XLOC_183213	chr22	32316749	32326198	+	9449	358	0.0336079	0.00968767	0.0532154	0.0120748	0.0541314	0.0378011	0.116912	0.0620848	0.284572	0.907234	1.16087	0.487354	1.42911	0.306733	3.0364	0.00794084	2.05967	0.0943449	3.64295	0.000701365
XLOC_183402	chr22	36703074	36776126	+	73052	757	0.0726148	0.04472	0.03888	0.062141	0.569476	0.607887	1.53903	0.989933	-1.35083	0.196758	1.20768	0.329863	3.71858	2.34388e-09	4.93187	2.13599e-11	4.76572	5.37065e-16	5.79711	1.0329e-15
XLOC_183766	chr22	42090930	42141201	+	50271	957	1.2821	1.363	2.84612	1.56319	3.51405	3.92168	2.98917	2.54658	0.73461	0.287672	1.25548	0.142918	2.17556	9.0175e-06	2.63721	8.57708e-05	1.73318	0.000631627	2.86816	1.15268e-05
XLOC_183953	chr22	45867728	45895104	+	27376	930	0.304528	0.113857	1.26297	0.473061	0.88328	0.584948	0.402002	0.165772	1.70471	0.02112	2.90224	0.000170445	2.31083	0.000489269	3.35594	6.05066e-06	0.70326	0.473843	1.51897	0.0922278
XLOC_183963	chr22	45979253	45982818	+	3565	1392	0.0090011	0.0121906	0.107654	0.0223346	0.167171	0.108101	0.04112	0.0244943	3.29142	0.119078	1.87821	0.380474	5.01149	0.00447915	4.1997	0.00666106	2.53849	0.251788	1.84679	0.347068
XLOC_183984	chr22	46049595	46116526	+	66931	1003	0.230129	0.256922	0.406118	0.217543	2.00889	1.85676	2.04399	1.09438	0.4321	0.553506	0.364333	0.800938	3.83155	6.55881e-21	3.79972	7.89548e-08	3.55537	3.10301e-18	3.62026	3.26301e-07
XLOC_184303	chr22	50756641	50805164	+	48523	2068	1.90793	6.06692	4.92176	8.02426	2.91415	6.62031	3.87238	6.49883	1.00508	0.147886	1.53288	0.0417674	1.38929	0.0223641	1.18043	0.139076	1.57647	0.00646034	1.73494	0.0121115
XLOC_184860	chr22	23856426	23886335	-	29909	638	0.176405	0.35568	0.64488	0.414759	0.101527	0.631982	0.494773	0.791941	1.5821	0.740189	1.44243	0.30679	0.0492058	0.995061	1.89771	0.123481	2.32147	0.589559	3.15537	0.00225694
XLOC_184927	chr22	25419068	25447980	-	28912	243	0.170897	0.598101	0.516643	0.210692	0.447097	0.41807	0.798499	0.543209	1.24166	0.489457	-0.63243	0.710076	2.04142	0.116715	0.621342	0.692895	2.5537	0.0297473	0.86454	0.518862
XLOC_185183	chr22	29883164	30121789	-	238625	361	0.0867925	0.0384744	0.278695	0.117318	0.0748726	0.0165056	0.0283024	0.0172751	1.41709	0.263089	2.55917	0.012515	0.509169	0.757686	-0.185312	0.925617	-1.1086	0.420495	-0.168231	0.92421
XLOC_185753	chr22	39502280	39520425	-	18145	242	0.0668736	0.0395631	0.101527	0.0912095	0.0907991	0.0405304	0.151834	0.0384957	0.247036	0.908931	2.34309	0.0136871	1.15362	0.368387	1.1316	0.33707	1.7756	0.112749	1.55111	0.133099
XLOC_186351	chr22	50185921	50198526	-	12605	276	0.0230233	0.0230331	0.022874	0.065158	0.188036	0.251735	0.0970022	0.105422	-0.447644	0.943074	2.6059	0.14581	3.83281	0.126932	4.42784	0.00233478	2.72251	0.342348	3.75464	0.0131624
XLOC_186525	chr22_KB663609v1_alt	2058	73904	+	71846	931	0.389151	0.321768	0.727347	0.741059	1.31972	1.74936	1.24583	1.26701	0.402566	0.749443	2.23693	0.012493	2.42654	0.000518794	3.52068	7.82499e-06	2.20261	0.00196293	4.46719	3.08397e-09
XLOC_186614	chr22_KI270733v1_random	122142	179772	-	57630	8793	3.75301	4.46589	2.31985	1.01609	34.6907	28.4182	583.2	1234.11	-1.10796	0.527156	-0.794937	0.805681	3.94403	0.000699981	3.74739	0.0536074	8.17582	2.81642e-15	11.4191	5.64215e-14
XLOC_186715	chr22_KI270876v1_alt	59670	263649	-	203979	313	5.50901	9.27103	10.8268	9.67914	7.56192	11.915	8.06414	7.24638	0.594205	0.30984	1.01362	0.3648	1.1714	0.0114255	1.4549	0.127053	1.02463	0.034119	0.43568	0.724424
XLOC_186799	chr22_KI270879v1_alt	23332	73458	+	50126	924	1.66907	3.43368	2.52203	12.5464	3.99259	14.7	0.92161	3.13619	-0.0864218	0.994781	3.12498	1.85677e-06	1.79823	0.699418	3.19431	8.57814e-07	-0.441575	0.949816	1.03465	0.218931
XLOC_186996	chr2_KI270768v1_alt	21484	71265	+	49781	3444	0.404609	0.370469	1.10787	0.536687	0.534578	0.246421	0.750307	0.34008	0.977968	0.126691	1.75325	0.0309517	1.06626	0.0788205	0.56075	0.620745	1.26251	0.0270103	1.22319	0.153127
XLOC_187009	chr2_KI270768v1_alt	98978	110086	-	11108	240	0.0309912	0.041541	0.0928924	0.0177123	0.0386947	0.0256047	0.130621	0.0400036	1.27831	0.3202	-0.736341	0.771256	1.08983	0.401794	0.214421	0.943047	2.463	0.0106806	0.611389	0.783415
XLOC_187040	chr2_KI270770v1_alt	12979	52874	+	39895	5186	0.0331476	0.0727427	0.17101	0.0993878	0.023629	0.0915256	0.22224	0.190377	1.58288	0.492403	1.4099	0.305752	0.109643	0.974593	1.43492	0.271091	3.12461	0.0568854	2.759	0.00785351
XLOC_187278	chr2_KI270893v1_alt	18835	24246	+	5411	315	0.202698	0	0.174345	0.0372737	0.0647643	0.0500404	0.130973	0.00241535	-0.587415	0.687775	7.16608	0.00334567	-0.962157	0.422191	7.91432	0.000735446	-0.228601	0.899245	5.79157	0.0227321
XLOC_187945	chr3	13650695	13748783	+	98088	4706	0.0786398	0.0638585	0.10049	0.258089	0.147241	0.214881	0.0709424	0.095126	0.150691	0.979759	3.02805	0.0311706	1.71525	0.563335	3.10268	0.0223069	0.0450901	0.993529	2.1798	0.141281
XLOC_188921	chr3	27797551	28095497	+	297946	1036	3.33617	4.30109	11.4252	4.75974	3.14818	2.56747	2.26276	1.81743	1.32541	0.0118829	1.17489	0.167435	0.605749	0.351177	0.297285	0.80674	-0.0868541	0.939968	0.412458	0.691876
XLOC_189393	chr3	37176461	37209821	+	33360	211	0	0	0.246247	0.25613	0.077925	0.161936	0.248704	0.181677	3.74523	NA	6.20748	0.0115417	3.24069	NA	5.63275	0.0250957	4.81257	0.221002	7.02859	0.00212521
XLOC_189881	chr3	43994718	44123965	+	129247	517	1.48106	1.22465	0.34743	0.130048	0.591472	0.479697	2.85084	1.03899	-2.50119	1.0559e-05	-2.6963	0.00174144	-0.606055	0.428657	-0.271823	0.864316	1.21549	0.0492584	0.610365	0.617686
XLOC_190058	chr3	47016428	47248689	+	232261	268	1.64796	1.43077	2.64946	1.8487	1.07527	1.14536	2.09778	1.32801	0.253122	0.783442	1.48302	0.0479924	0.0631388	0.952869	0.784931	0.376777	0.729638	0.256298	1.59541	0.0219996
XLOC_190176	chr3	48746505	48851981	+	105476	3001	0.265167	0.355769	0.428171	0.0935456	0.151034	0.280819	0.657706	0.442543	0.196162	0.932897	-0.781548	0.601883	-0.129682	0.952393	0.640292	0.671341	1.93988	0.0917895	2.25784	0.0220575
XLOC_193159	chr3	123283465	123447979	+	164514	367	0.0133633	0.00616953	0.0158812	0.045028	0.2528	0.100549	0.16851	0.0297913	0.28689	0.950868	4.09582	0.055298	4.73501	0.0060472	5.01719	0.00802194	3.98923	0.0256768	2.94593	0.16583
XLOC_193169	chr3	123585291	123713554	+	128263	585	1.05382	1.17304	8.32282	3.03723	2.63849	2.39798	3.12476	1.23794	2.52649	7.56201e-07	2.58145	0.000222668	2.01889	0.000129757	2.18028	0.00259012	2.02615	9.08067e-05	1.51568	0.0543481
XLOC_193202	chr3	124110389	124146823	+	36434	211	0.25731	0.177237	1.14624	0.170909	0.854086	0.29825	0.633476	0.234564	1.72174	0.00435966	0.48055	0.740134	2.40556	1.2296e-05	1.83808	0.0451923	1.47054	0.0176531	1.31172	0.175767
XLOC_193310	chr3	126006390	126210169	+	203779	1150	0.2377	0.337306	0.234557	0.381563	0.348466	0.549354	0.834396	0.586058	-0.234148	0.897929	1.36318	0.170397	1.42603	0.14967	1.76726	0.0454034	2.50649	0.00233106	2.28287	0.00435605
XLOC_193558	chr3	129315391	129347677	+	32286	694	0.532836	1.17595	1.68891	1.36207	1.06129	1.15012	0.293087	0.196746	1.24895	0.0381812	1.31085	0.12506	1.71193	0.00143918	0.981023	0.277592	-0.323147	0.734835	-1.22059	0.137792
XLOC_194016	chr3	139389760	139859894	+	470134	639	4.58824	5.0896	15.4966	7.0604	6.4485	5.04254	9.80076	4.79271	1.33693	0.00180666	1.31382	0.0450328	1.18927	0.00606052	1.08167	0.112596	1.48239	0.000272877	1.15323	0.0731363
XLOC_194347	chr3	144231641	144486860	+	255219	528	2.14128	1.52562	8.40178	1.14066	2.06078	0.329557	2.4743	0.668833	1.54842	0.00168422	0.0446672	0.990569	0.615964	0.328759	-1.10258	0.372274	0.502671	0.478147	-0.21095	0.895538
XLOC_195552	chr3	165206928	165846519	+	639591	1069	0.328902	0.0899241	0.573803	0.0723173	0.822152	0.525739	3.13966	2.03914	0.46401	0.749521	0.126834	0.968181	2.05312	0.0117588	3.65467	0.000866063	3.69248	6.55537e-08	5.89209	2.71443e-09
XLOC_195745	chr3	168249521	168934957	+	685436	2269	2.42121	1.76122	41.275	8.69526	5.36227	2.45945	5.88927	2.52113	3.63025	1.38792e-10	2.9994	1.56509e-07	1.77072	0.00603781	1.52396	0.0228044	1.46305	0.0323552	2.01038	0.00100091
XLOC_195750	chr3	168836206	168845265	+	9059	218	0.0909447	0.0606353	2.6096	0.213174	0.247107	0.0289938	0.299372	0.0744742	4.43593	2.63673e-14	2.41787	0.024934	2.1371	0.00136437	0.0524822	0.985981	1.9874	0.00271337	1.36846	0.257972
XLOC_195889	chr3	170908856	171469705	+	560849	753	1.20947	1.03124	1.92177	2.36472	0.519472	0.533643	0.581383	0.645621	0.22156	0.881556	2.28792	0.00359337	-0.530199	0.633895	0.139038	0.930657	-0.68674	0.514661	0.317974	0.799729
XLOC_196243	chr3	180982909	181836880	+	853971	3449	18.3155	8.06568	77.6833	21.4644	29.2294	15.1882	18.4812	8.89723	1.72559	0.000397851	2.38644	0.000344903	1.4168	0.00490216	2.07995	0.0023554	0.527464	0.45792	1.68234	0.0175803
XLOC_196426	chr3	184712146	184776275	+	64129	2212	0.676435	1.66765	2.02917	2.07445	1.30727	1.82862	1.55268	1.24768	1.22175	0.101634	1.12083	0.146038	1.68597	0.0104243	1.20707	0.0992608	1.73613	0.00695611	1.29307	0.0610771
XLOC_196448	chr3	185499139	185552973	+	53834	733	0.116497	0.0915304	0.119308	0.0198536	0.0598912	0.123576	0.455044	0.351294	-0.436913	0.893097	-1.18334	0.508059	-0.463643	0.874814	1.56778	0.251912	2.42197	0.138944	3.64951	0.000418668
XLOC_197281	chr3	195614946	195626610	+	11664	813	0.0525614	0.0213944	0.195681	0.0931311	0.195718	0.140028	0.150113	0.155894	1.60291	0.472024	3.00069	0.0657022	2.59941	0.144567	3.7497	0.0104121	1.98076	0.312071	3.66954	0.0119643
XLOC_197319	chr3	196347865	196453374	+	105509	1218	0.105473	0.0671452	1.63163	0.360342	0.597436	0.267713	0.982566	0.172711	3.74618	0.000519983	3.0887	0.00600945	3.39806	0.00148276	3.02407	0.00723661	3.69663	0.000314153	2.29837	0.0579977
XLOC_197325	chr3	196439217	196503807	+	64590	2901	0.279065	0.143259	1.4877	0.410596	0.374063	0.351701	0.526889	0.235197	2.01683	0.0208643	2.16596	0.0301436	1.11502	0.270126	2.36345	0.0134314	1.21212	0.224473	1.71374	0.0951352
XLOC_197435	chr3	109706	409409	-	299703	2055	0	0	0	0	0.273143	0.12369	0.19501	0.140986	0	1	0	1	5.42644	0.105995	6.00589	0.0296848	4.74834	0.177722	6.61892	0.0118162
XLOC_197638	chr3	6861189	7791070	-	929881	651	0.5352	0.0357419	0.116845	0.0248185	0.0394274	0.0547323	0.263458	0.10449	-1.98778	0.298069	0.0290447	1	-2.41757	0.180245	1.77486	0.350604	0.324519	0.91766	3.17645	0.0397968
XLOC_198166	chr3	17860898	18072509	-	211611	221	0.333868	0.106856	0.0490008	0.0062209	0.671397	0.0418146	0.545869	0.429616	-2.61656	0.454482	-3.30286	0.252149	1.86636	0.492373	-0.183005	0.960185	1.57039	0.59905	3.80072	0.0203356
XLOC_198771	chr3	34651148	34921044	-	269896	1897	0.0286469	0	0.678255	0.245952	0.249294	0.357939	0.169555	0.208013	4.13918	0.154018	6.79497	0.00155111	3.96115	0.16427	7.53402	0.000266181	2.91974	0.364369	6.81657	0.00126772
XLOC_198888	chr3	37452390	37984413	-	532023	279	1.04489	1.17423	6.68884	3.57135	3.69166	2.16845	3.64205	1.97638	2.26923	1.57817e-05	2.59336	4.66197e-05	2.52644	6.68235e-07	1.93677	0.00434682	2.0905	5.73956e-05	1.86946	0.00559628
XLOC_198989	chr3	40038869	40453329	-	414460	1589	2.45578	2.19868	7.14159	1.86394	1.99717	1.34585	3.15756	1.23203	1.12676	0.0459869	0.673272	0.43823	0.414566	0.574416	0.350393	0.726931	0.74776	0.234884	0.597657	0.459102
XLOC_199551	chr3	49139645	49160851	-	21206	909	0.513467	0.457509	1.63877	1.3001	1.49557	1.53797	2.50329	1.36559	1.30136	0.0443556	2.39243	0.00124474	2.29517	2.13866e-05	2.79226	7.86521e-05	2.88933	1.66515e-08	3.67486	3.72336e-08
XLOC_199822	chr3	54057678	54125377	-	67699	301	0	0.0155978	0	0.0141152	0.136428	0.285218	0.182114	0.421458	0	1	0.554162	0.880431	5.63945	0.0512903	5.30677	0.000634342	5.68386	0.0469017	6.18213	3.16353e-05
XLOC_200825	chr3	75619044	75671810	-	52766	204	0.63131	0.70959	3.80656	2.34944	1.31388	1.72257	2.53209	2.37978	2.23182	6.36945e-05	2.96115	1.51472e-05	1.83165	0.0014209	2.34558	0.00105077	2.4028	7.44179e-06	2.90462	1.68635e-05
XLOC_200827	chr3	75632752	75636488	-	3736	204	0.0898643	0.0627862	0.595845	0.149949	0.279447	0.103033	0.54221	0.166864	2.26276	0.00798291	2.00416	0.0971635	2.28494	0.00583943	1.84547	0.126329	2.81253	0.000225213	2.43091	0.0240055
XLOC_201267	chr3	89570377	89629130	-	58753	1077	0	0.0787034	0.206349	0.0945974	0.613276	0.444658	0.543185	0.353068	4.58663	0.0984984	0.655497	0.821196	7.32231	0.00107873	3.81377	0.0123691	6.54668	0.00423338	3.3687	0.0297664
XLOC_202045	chr3	106367978	107298943	-	930965	2741	2.51493	3.02999	1.94691	0.501427	1.67519	0.951427	5.53026	3.58282	-0.805989	0.251808	-1.61006	0.0196224	0.103527	0.923806	-0.55662	0.548764	1.42241	0.0103612	1.50405	0.0228097
XLOC_202307	chr3	110588027	111071554	-	483527	591	1.25425	1.37547	13.891	8.64468	3.16797	3.73003	4.63252	2.66176	3.09606	5.41571e-14	3.61741	3.32789e-10	2.0829	1.44003e-06	2.52074	3.39981e-05	2.44415	5.592e-09	2.77702	2.68331e-06
XLOC_202573	chr3	116752616	116855602	-	102986	495	0.085381	0.0462836	0.181113	0.0205414	0.703242	0.0736976	0.881842	0.328673	0.659292	0.41303	-0.717432	0.688886	3.71108	1.60148e-13	1.76316	0.165479	3.59247	8.03616e-13	3.58623	0.000421563
XLOC_202581	chr3	117367426	117997629	-	630203	714	1.78522	0.960076	2.41665	0.778721	8.51693	4.84227	10.9906	7.04505	0.00248229	1	0.675536	0.411914	2.92693	4.75673e-14	3.39083	4.62954e-11	3.03995	3.07036e-15	4.37047	2.94672e-18
XLOC_202929	chr3	127385104	127537817	-	152713	938	0.0198565	0.0192034	0.458539	0.0217225	0.27274	0.319285	0.29398	0.0611716	4.01393	0.190016	0.542234	0.905978	4.26884	0.127607	5.03703	0.0143646	4.38614	0.114382	3.1621	0.189864
XLOC_203093	chr3	129360798	129363116	-	2318	842	0.0098403	0.0168564	0.152083	0.290099	0.08927	0.443052	0.302545	0.336252	3.4775	0.225013	5.24677	0.000110683	3.85699	0.14466	5.83	9.33145e-06	5.60165	0.0148415	6.73803	1.17631e-07
XLOC_203095	chr3	129363254	129399703	-	36449	2307	235.342	11.26	180.715	28.2128	179.742	14.4862	150.249	6.83075	-0.849037	0.213276	2.27299	0.00714848	0.285264	0.74957	1.45884	0.126544	-0.152617	0.895022	1.35119	0.147178
XLOC_203097	chr3	129368286	129375909	-	7623	1053	0.133785	0.196387	1.36256	0.368802	0.586189	0.610264	0.60536	0.329887	2.87698	1.81227e-05	1.74907	0.0482299	2.78715	2.78371e-05	2.7697	0.000250635	2.48557	0.000188412	1.85796	0.0257856
XLOC_203165	chr3	130096535	130111534	-	14999	211	0.669948	0.856881	2.07605	1.76994	0.455375	0.470814	0.605728	0.353194	1.24734	0.0507817	2.162	0.00146115	0.208084	0.837084	0.216107	0.865299	0.396206	0.674697	-0.00449648	0.998307
XLOC_204144	chr3	146881320	147371187	-	489867	980	0.0140143	0.0494557	0.753255	0.151041	0.696673	0.410806	1.23086	0.351837	5.34017	0.000188802	2.32511	0.261857	6.36333	1.92053e-06	4.11688	0.0124021	6.87744	1.30944e-07	4.3191	0.00675441
XLOC_204450	chr3	152245261	152465780	-	220519	328	0.0530613	0.036339	0.237263	0.209265	0.105625	0.190853	0.288948	0.141767	1.78229	0.1954	3.46693	0.000726694	1.69806	0.21085	3.36824	0.00100571	2.79667	0.0117385	3.24309	0.00179496
XLOC_204579	chr3	154024400	154262101	-	237701	452	0.467943	0.614016	0.921997	0.263816	0.641887	0.281721	1.20711	0.529408	0.486571	0.634818	-0.702667	0.589503	1.11911	0.131666	-0.0689408	0.973203	1.77546	0.00520461	1.40894	0.136545
XLOC_205413	chr3	175097121	175804121	-	707000	3584	0.0135912	0.0123717	0.115485	0.0295872	0.195363	0.127725	0.212356	0.132244	2.59905	0.0804958	2.37789	0.0944256	4.64996	0.00011715	4.50658	6.09989e-05	4.1275	0.000763825	5.55248	9.20257e-07
XLOC_206967	chr3	195955559	195957550	-	1991	897	0.0372541	0.0524611	0.485525	0.0669718	0.229981	0.151775	0.367082	0.0657353	3.46561	0.0212032	0.734259	0.780665	3.42862	0.0196685	2.50179	0.14161	3.69056	0.00857351	1.13414	0.587052
XLOC_207399	chr3_KI270779v1_alt	28543	95468	+	66925	5236	0.808468	1.10779	1.32228	0.457701	0.628976	1.69014	1.36378	2.06218	0.417119	0.672741	-0.197162	0.900158	0.459731	0.609345	1.67106	0.0420068	1.32677	0.0427266	2.72196	0.000146621
XLOC_207531	chr3_KI270782v1_alt	2922	47869	-	44947	2043	0.082126	0	0.13943	0.0839985	0.164103	0.0890574	0.226709	0.041729	0.280345	0.955154	6.03586	0.0251957	1.75648	0.533849	5.95475	0.0250656	2.31761	0.381733	6.61259	0.00889955
XLOC_207591	chr3_KI270895v1_alt	60895	115100	-	54205	3660	0.490333	0.519339	1.46463	0.44587	0.842644	0.881182	1.05757	0.524986	1.23217	0.0443825	0.675526	0.446856	1.5235	0.00632937	1.82406	0.00340432	1.51278	0.00609895	1.62927	0.00970746
XLOC_207635	chr3_KI270934v1_alt	60866	115509	-	54643	4224	0.196359	0.178722	0.556051	0.138903	0.54178	0.337307	0.608632	0.232799	1.11262	0.103716	0.389315	0.810533	2.24782	3.90012e-05	1.86397	0.0540669	2.05434	0.000181729	1.18267	0.267355
XLOC_207713	chr3_KI270937v1_alt	81615	84704	-	3089	2140	0.0149463	0.0234843	0.276761	0.303866	0.603815	0.137201	0.29445	0.085235	3.57249	0.19633	4.94388	0.0159273	5.85007	0.0116993	3.4453	0.121468	4.68158	0.0557549	2.38829	0.323883
XLOC_207740	chr4	576428	618076	+	41648	1188	0.0972951	0.141737	2.1066	1.54695	1.37843	2.75905	2.99361	3.05346	4.02514	3.42637e-13	4.50928	7.55827e-13	4.53186	3.06723e-17	5.3684	2.99773e-18	5.2794	8.62345e-24	5.69254	1.60014e-20
XLOC_207782	chr4	1249271	1288967	+	39696	4425	1.05506	1.97289	1.51233	2.63253	1.26769	2.64986	1.29035	1.73786	0.164049	0.886861	1.62593	0.032291	1.0554	0.0959042	1.47051	0.0558448	0.798002	0.257177	1.22035	0.1173
XLOC_207853	chr4	2930522	2961738	+	31216	1703	3.20174	2.73865	3.37449	2.6621	2.69502	3.75043	2.5788	2.26149	-0.275178	0.755212	0.961062	0.227739	0.526193	0.438546	1.49904	0.0247543	0.0854622	0.941218	1.29002	0.0565048
XLOC_208836	chr4	13654207	14106946	+	452739	1478	0.355665	0.133527	0.478659	0.119975	0.147562	0.0896896	0.375518	0.315618	0.149423	0.954688	0.832702	0.598949	-0.431696	0.820084	0.542587	0.741467	0.464799	0.816744	2.59634	0.0113211
XLOC_208969	chr4	16160652	16898760	+	738108	1284	1.89157	1.85286	6.49848	2.09593	1.43525	0.837497	1.63313	0.636464	1.35405	0.00670771	0.992512	0.184917	0.291522	0.701466	-0.0886724	0.944937	0.0537154	0.96316	0.105332	0.922862
XLOC_209415	chr4	28117427	28621239	+	503812	1401	0.451317	0.181153	3.08275	0.32551	0.0541147	0.0465373	0.0673147	0.00556796	2.48697	0.00646896	1.32549	0.398729	-2.45423	0.012234	-1.06639	0.540448	-2.17639	0.0293138	-3.49052	0.00835942
XLOC_209944	chr4	39136237	39182106	+	45869	395	0.0948527	0.0383102	0.432203	0.0895472	0.203244	0.144454	0.152227	0.0857492	1.72512	0.160002	2.03956	0.217541	1.75962	0.137816	3.02744	0.0307474	0.819718	0.603725	1.8759	0.230712
XLOC_209960	chr4	39639106	39667477	+	28371	398	0.388335	0.349874	1.11626	0.458002	0.449908	0.482331	1.05707	0.463171	1.14207	0.231808	1.38985	0.125849	0.969503	0.296736	1.52208	0.0747811	2.01419	0.00559568	1.916	0.013789
XLOC_210707	chr4	57107064	57207459	+	100395	417	0	0.0342644	0	0.00442063	0.0163168	0.0290479	0.30628	0.165834	0	1	-2.08076	0.587074	2.73184	0.496638	1.14554	0.744784	6.61078	0.0162646	3.51932	0.130896
XLOC_210970	chr4	65319498	65708302	+	388804	342	0.0251674	0.0178907	0.154892	0.055214	1.08291	1.81737	0.768142	0.849263	2.46819	0.117619	3.03631	0.016447	6.31464	1.18627e-09	8.09304	1.07337e-16	5.41226	2.28162e-07	7.39901	6.49301e-14
XLOC_211122	chr4	67612707	68080964	+	468257	562	2.00784	4.18907	8.23838	3.74772	3.45095	3.89032	4.7761	3.62511	1.64585	7.77112e-05	0.830863	0.292262	1.52038	0.000274052	0.995699	0.162046	1.65352	5.16891e-05	1.39706	0.0250416
XLOC_211295	chr4	70816353	70843929	+	27576	242	0.031836	0.0204562	0.345803	0.107662	0.189896	0.0539777	0.129979	0.0340011	3.13258	0.000130513	2.91299	0.00495306	3.37003	1.87005e-05	2.45907	0.022666	2.48422	0.00271731	2.15945	0.049888
XLOC_211866	chr4	78939484	79309673	+	370189	846	0.1903	0.265408	0.351511	0.117593	0.349712	0.138021	1.96307	1.51348	0.319485	0.866494	-0.466133	0.79287	1.45431	0.181989	0.0123973	1	3.61112	3.6257e-06	4.13016	1.96243e-06
XLOC_212462	chr4	95166731	95219054	+	52323	1506	0.0538197	0.042243	0.974054	0.168421	0.230109	0.0758626	0.185795	0.0157181	3.78755	4.56034e-05	2.46844	0.101852	2.81209	0.00468877	1.95179	0.216353	1.99379	0.0659742	-0.417256	0.85648
XLOC_212510	chr4	97366603	97558860	+	192257	274	0.0312081	0.0150627	0.209051	0.0109551	0.132741	0.0281098	0.392581	0.148168	2.33229	0.267019	0.101315	0.991242	2.82144	0.135873	2.08356	0.468433	3.7646	0.0244616	4.39428	0.0408713
XLOC_212676	chr4	103255684	103707536	+	451852	812	2.56153	2.18546	4.95854	1.14133	2.05582	1.05488	2.22037	2.03378	0.499616	0.437293	-0.209832	0.884257	0.356368	0.59892	0.0275853	0.990683	0.168048	0.856008	1.91104	0.00770277
XLOC_212969	chr4	110412640	110418656	+	6016	296	0.568716	0.321108	2.06457	0.375902	0.60751	0.194926	0.676432	0.128679	1.41248	0.0452552	0.762364	0.591124	0.799146	0.330417	0.387387	0.809374	0.652603	0.468074	-0.0627671	0.972627
XLOC_214182	chr4	123403973	123962862	+	558889	1747	0.645359	0.283066	33.8416	12.2346	1.18448	0.406999	1.06322	0.471498	5.29797	3.3446e-36	6.31585	8.72216e-30	1.56896	0.00308814	1.56485	0.0297213	1.09722	0.0456199	2.3343	0.000229888
XLOC_216634	chr4	173388161	173451560	+	63399	268	0.2919	0.304316	1.2801	0.199972	0.446209	0.124261	0.71088	0.137782	1.63194	0.0100291	0.104314	0.951797	1.24439	0.0643221	-0.208802	0.876461	1.73462	0.00427695	0.0558395	0.968039
XLOC_217140	chr4	180058753	180261730	+	202977	288	0.299889	0.240598	0.840054	0.0899797	1.99076	0.301077	2.81747	1.22512	1.09802	0.153499	-0.897851	0.525341	3.42258	1.93162e-09	1.4346	0.21381	3.41001	1.83669e-09	3.17149	0.000427141
XLOC_217831	chr4	183407307	183410992	+	3685	394	0.0720468	0.026893	0.0196538	0.0450213	0.226222	0.304259	0.0417982	0.0476917	-2.09955	0.6158	2.1128	0.382421	2.27895	0.426989	4.61512	0.0087982	-0.285293	0.955571	2.33934	0.281062
XLOC_218128	chr4	190037938	190052808	+	14870	483	0.0276789	0.0416098	0	0.0860128	0.102584	0.23269	0.380027	0.213582	-2.32527	0.518223	1.92242	0.308721	2.80346	0.183646	3.36905	0.0264774	4.36731	0.0155289	3.40595	0.0203222
XLOC_218150	chr4	190196760	190200866	+	4106	1053	0	0.028223	0.119459	0.0746047	0.0615674	0.136517	0.10163	0.0675702	5.7718	0.0154749	2.10896	0.102611	5.94522	0.00965882	3.29597	0.00230099	6.55439	0.00277035	2.44087	0.0369405
XLOC_218492	chr4	6269852	6318345	-	48493	749	0.160805	0.0737142	0.0597123	0.0841955	0.0741898	0.0851211	0.315571	0.174578	-1.86252	0.089541	1.35966	0.207398	-0.429366	0.758503	1.28628	0.221235	1.37323	0.143508	2.94938	0.00029037
XLOC_219183	chr4	12836118	12996744	-	160626	723	0.870514	0.534165	3.51303	0.536172	0.69288	0.20979	0.571796	0.201146	1.62579	0.0025514	0.95366	0.308348	0.41741	0.596854	-0.223868	0.86447	-0.274994	0.778416	-0.175177	0.887274
XLOC_219382	chr4	15337746	15420032	-	82286	351	0.0740865	0.0338221	1.25103	0.203813	0.235945	0.0595716	0.306466	0.0630646	3.7931	7.0899e-10	3.03569	0.00157464	2.46671	0.000220465	1.87235	0.0911064	2.64031	3.83491e-05	2.22765	0.0286697
XLOC_219383	chr4	15339999	15442953	-	102954	351	0.0947299	0.0502885	2.13672	0.229271	0.228501	0.0965556	0.441266	0.0721079	4.16837	9.80338e-06	2.86688	0.0386284	2.04935	0.0716769	2.01201	0.186661	2.90293	0.00367808	1.79719	0.229762
XLOC_219621	chr4	21465314	21531310	-	65996	716	0.0483287	0.0160756	0.0315407	0.00437707	0.085824	0.0100624	0.466862	0.203638	-1.12998	0.563711	-1.36645	0.358662	1.40595	0.410181	0.387517	0.840848	3.31331	0.0128011	4.33413	8.54529e-06
XLOC_220464	chr4	48331073	48426258	-	95185	1210	0.0919048	0.0362595	0.223658	0.0747491	0.126688	0.0807049	0.103455	0.0478343	0.839571	0.387504	2.07018	0.0144749	1.16299	0.164769	2.25627	0.00535354	0.406154	0.742442	1.4754	0.101315
XLOC_221589	chr4	76425852	76802540	-	376688	219	0.355244	0.210016	0.363311	0.590876	0.0943998	0.297663	0.0852635	0.0638049	-0.291338	0.905532	3.06663	0.00776834	-1.09742	0.513709	1.65401	0.233176	-1.53154	0.299257	0.153487	0.943745
XLOC_221605	chr4	76908162	76949695	-	41533	1832	0.340351	0.468842	0.970104	0.823926	0.987256	1.62319	1.62311	2.19677	1.06829	0.0994384	1.91945	0.00299584	2.26012	1.00609e-05	2.86149	9.59153e-07	2.64153	7.69529e-08	3.51302	4.60704e-10
XLOC_221895	chr4	82324847	82347938	-	23091	288	0.701865	0.654715	2.61337	0.739987	1.10829	0.731138	0.737155	0.499913	1.53205	0.0214074	0.779342	0.500768	1.37224	0.0411603	1.23752	0.193895	0.440377	0.664401	0.584555	0.601673
XLOC_223378	chr4	108430754	108630544	-	199790	275	0.684294	0.349705	0.554982	0.243445	0.325478	0.281086	1.0987	0.43091	-0.622479	0.575923	0.257677	0.854279	-0.304089	0.801619	0.781751	0.423015	1.08029	0.208318	1.72014	0.0228322
XLOC_226447	chr4	156752723	156760014	-	7291	732	0.0664255	0.0261759	0.631608	0.0832246	0.078413	0.0125612	0.0845116	0.0249234	2.92525	0.00323423	2.09152	0.239498	0.972459	0.48566	0.0162452	1	0.685127	0.671469	0.995124	0.624349
XLOC_227559	chr4	183458675	183504554	-	45879	454	0.814592	0.734265	2.66206	0.548344	0.927167	0.505371	1.58884	0.610611	1.28075	0.0375276	0.57703	0.596815	0.860773	0.200528	0.504738	0.639745	1.26377	0.0354692	0.750902	0.40324
XLOC_228543	chr5	693526	850593	+	157067	6638	0.151687	0.115507	0.624554	0.124742	0.55488	0.253482	0.636045	0.298087	1.60224	0.0244204	1.18856	0.237245	2.59106	2.33844e-05	2.20979	0.00543736	2.33468	0.000163121	2.36125	0.00209262
XLOC_229218	chr5	16465871	16616950	+	151079	1271	0.170443	0.177681	0.516478	0.228096	0.688931	0.179793	0.824144	0.304319	1.1263	0.22506	1.61913	0.110558	2.73474	8.42374e-05	1.06156	0.342305	2.66537	0.000100883	2.73113	0.00103918
XLOC_229264	chr5	17684583	17956219	+	271636	634	0.324141	0.0859402	0.793362	0.373836	1.30461	1.00054	2.25028	1.78387	1.08656	0.501777	2.83113	0.0251957	2.883	0.00932327	4.78984	7.30249e-06	3.22632	0.00239899	5.89305	9.04386e-09
XLOC_229666	chr5	21341470	21589488	+	248018	454	11.7706	15.6887	15.8063	9.72907	10.5301	10.9258	12.4499	11.1091	0.0229405	0.987123	0.418138	0.733405	0.569072	0.324788	0.570553	0.592752	0.577495	0.332498	1.50872	0.0480785
XLOC_229791	chr5	25082957	25341769	+	258812	1174	0.850787	0.539228	6.38169	0.758625	2.70278	0.650298	1.78952	0.399159	2.50323	1.18069e-09	1.1336	0.180555	2.38781	6.43317e-09	1.32704	0.08946	1.42562	0.0014977	1.09023	0.168274
XLOC_230361	chr5	37079418	37252617	+	173199	204	0.129862	0.157077	0.419163	0.184518	0.235803	0.166947	0.414551	0.204319	1.21274	0.369992	1.07995	0.453568	1.49451	0.217398	1.14719	0.391273	2.10839	0.0445632	2.16809	0.0460618
XLOC_230598	chr5	43041574	43054603	+	13029	549	0.34876	0.120597	1.06164	0.413126	0.342125	0.264783	0.88284	0.350978	1.16847	0.220147	2.86897	0.000642662	0.659603	0.549601	2.25384	0.0113889	1.75018	0.0263429	2.82922	0.000631373
XLOC_231923	chr5	61610397	61793401	+	183004	564	0.137599	0.096374	1.7872	0.959021	0.55916	0.397391	0.503306	0.324876	3.31645	3.30337e-05	4.23206	1.86674e-07	2.75805	0.000839165	3.10418	0.000309592	2.14619	0.0131419	2.60259	0.00366333
XLOC_232401	chr5	69844378	69996337	+	151959	3628	5.26427	9.1297	9.73926	10.0915	6.46784	11.5368	8.48327	8.97426	0.404258	0.694537	1.27325	0.112353	0.992451	0.182831	1.42161	0.059171	1.2434	0.0781845	1.76393	0.0101736
XLOC_232432	chr5	70719498	70868637	+	149139	2810	3.29308	2.67491	5.30305	1.31541	2.41117	1.1618	1.91508	4.05948	0.370189	0.681881	-0.400774	0.917454	0.330447	0.704965	-0.1692	0.968362	-0.341704	0.719231	3.83821	0.0441356
XLOC_233461	chr5	87662004	87896112	+	234108	214	0.0690908	0.0756342	0.131082	0.0307015	2.60702	1.4593	2.2169	0.895119	0.520555	0.657248	-1.06358	0.511901	5.99609	2.31474e-27	5.34526	6.92098e-10	5.44107	7.60498e-23	4.50051	3.57133e-07
XLOC_233548	chr5	88883327	89466676	+	583349	1209	0.495912	0.563026	2.95757	0.347573	0.158256	0.216975	1.3718	0.250797	2.36012	0.0527776	-0.131326	0.965555	-0.744407	0.675924	-0.269948	0.907839	2.3653	0.0448276	0.452351	0.81065
XLOC_233683	chr5	93615331	94111655	+	496324	690	0.0124844	0.00740168	0.0185766	0.0137911	0.125435	0.0213545	0.0984747	0.0153701	0.159241	0.972534	1.89068	0.527355	4.00381	0.010253	2.66679	0.283464	3.31835	0.0429093	2.1751	0.396242
XLOC_233812	chr5	97089064	97988846	+	899782	2866	1.86258	0.994636	5.17297	2.07797	1.03054	0.759599	2.03175	1.07093	0.990935	0.219524	1.99282	0.00065435	-0.226148	0.84365	0.679627	0.392326	0.293608	0.811161	1.65156	0.00578926
XLOC_234441	chr5	104033722	104429338	+	395616	718	0.62718	0.456917	3.51299	0.391189	0.867276	0.253389	0.736734	0.18792	2.06623	0.0032694	0.510148	0.74212	1.17743	0.147494	0.241608	0.889013	0.500875	0.652967	-0.135073	0.935525
XLOC_234533	chr5	108381439	108569267	+	187828	841	0.191243	0.16047	0.79453	0.229048	0.821368	0.347545	1.07653	0.458503	1.60987	0.0101477	1.30906	0.0928537	2.81288	1.77575e-07	2.13645	0.00102606	2.83129	1.0725e-07	2.94109	1.36362e-06
XLOC_237553	chr5	152374997	152726160	+	351163	2766	0.00562975	0.0058501	0	0.0160342	0.258262	0.0854116	0.126698	0.0453393	-0.372859	0.955423	1.42712	0.751734	5.87939	0.0107153	4.83036	0.0640315	4.48581	0.0737734	4.04084	0.132848
XLOC_238200	chr5	164296610	165177006	+	880396	3064	0.464731	0.48843	11.0024	1.86278	5.85053	1.73647	5.07434	1.6394	4.12506	8.83565e-22	2.64687	8.58503e-06	4.33235	3.38334e-24	2.8864	6.58656e-07	3.74942	2.31118e-18	3.0811	7.36764e-08
XLOC_238228	chr5	165250420	165255198	+	4778	210	0.0037056	0	0.378202	0.0232353	0.165886	0.0257478	0.157952	0.0352222	6.26093	0.0013298	5.64302	0.0455425	6.18178	0.00129101	6.38376	0.0155279	5.65314	0.00373901	6.47247	0.0117846
XLOC_238250	chr5	165314657	165782430	+	467773	639	0.14036	0.071184	1.16888	0.237131	0.586055	0.22	0.593683	0.13369	2.71177	0.015376	2.64073	0.143153	2.79167	0.00997097	3.07014	0.06673	2.59222	0.0185604	2.1504	0.2257
XLOC_238449	chr5	166236237	166241813	+	5576	214	0.0825448	0.0666309	0.544099	0.0240396	0.224934	0.0295291	0.207376	0.0338575	2.22675	0.0485261	-1.12598	0.667345	2.0095	0.0774498	-0.0785483	0.986419	1.66173	0.168125	0.54781	0.829878
XLOC_239826	chr5	2299731	2335232	-	35501	553	0	0	1.03686	0.850596	0.00694055	0.0168253	0.0202571	0	7.24084	0.00250876	9.6922	3.25885e-07	1.53716	0.739534	3.92658	0.120334	2.29015	0.532653	0	1
XLOC_239857	chr5	2697263	2739271	-	42008	647	0.215025	0.115424	2.90386	0.603302	0.67011	0.360201	0.460479	0.210791	3.36268	2.16676e-05	3.33177	0.000763032	2.34962	0.00591921	2.72905	0.00838814	1.32625	0.194536	1.68107	0.153627
XLOC_239903	chr5	3576815	3595692	-	18877	1373	0.0189797	0.031227	0.206981	0.235272	0.0762682	0.136411	0.146739	0.109966	2.99223	0.00802278	4.14402	6.38794e-08	2.72312	0.0167469	3.20421	6.50979e-05	3.42416	0.000924225	3.28628	3.53127e-05
XLOC_240268	chr5	8186695	8537186	-	350491	231	0	0	0.131501	0.0160968	0.279152	0.271837	0.352554	0.24985	2.9314	0.472525	1.77276	0.738922	5.56467	0.0545508	6.82932	0.0111824	5.36474	0.0654228	6.38946	0.0169323
XLOC_241186	chr5	17217640	17276651	-	59011	331	0.232372	0.534496	0.238921	0.832653	0.592321	1.77421	0.447616	1.15212	-0.334314	0.887187	1.94751	0.0654827	2.15088	0.0681105	2.68494	0.00403966	1.69403	0.185351	2.68489	0.00343124
XLOC_242120	chr5	42940561	43000737	-	60176	1074	0.0573107	0.117917	0.322717	0.139391	0.178033	0.287469	0.394971	0.208637	2.22712	0.128976	1.06343	0.442871	2.50117	0.0637823	2.47049	0.0135383	3.40252	0.00444443	2.35988	0.0180136
XLOC_242150	chr5	43006732	43082738	-	76006	1242	0.547005	0.403418	1.12255	0.639432	0.910137	1.15598	0.898076	0.725536	0.637008	0.481415	1.64627	0.0134289	1.48785	0.025056	2.57472	1.07561e-05	1.29306	0.0607795	2.37182	5.85563e-05
XLOC_242163	chr5	43192237	43285801	-	93564	227	0.10891	0.0659044	0.687061	0.109917	0.230785	0.0366294	0.337412	0.0386271	2.21322	0.0234926	1.28628	0.376895	1.77806	0.0821909	0.269687	0.896382	2.34455	0.011442	0.634555	0.691941
XLOC_243426	chr5	68792608	69044004	-	251396	2255	0.18351	0.0429246	0.200174	0.0322419	0.220163	0.196901	0.670436	0.493549	0.0966809	0.988105	-0.158129	0.973945	1.33316	0.640061	3.14363	0.0672087	2.72643	0.227046	5.00516	0.000446683
XLOC_243449	chr5	69167057	69210440	-	43383	972	0.34052	0.373322	0.528328	0.804052	0.381259	0.952838	0.456043	0.464078	0.195022	0.907467	2.33073	0.00394243	0.881343	0.382364	2.37098	0.00287474	0.83456	0.426932	1.57268	0.0720301
XLOC_243469	chr5	69571224	69679358	-	108134	3629	10.9547	9.65954	7.13292	1.77235	3.49926	2.00901	5.81897	20.7654	-1.018	0.0859596	-1.73009	0.566879	-0.943587	0.110828	-1.18227	0.711692	-0.335023	0.701405	4.49593	0.0298668
XLOC_243924	chr5	80408032	80542607	-	134575	249	0.227833	0.460722	0.0774231	0.194485	0.204734	0.42932	0.589189	0.654481	-1.97231	0.0488731	-0.46969	0.684707	0.531459	0.646752	0.978827	0.255161	1.77504	0.0242604	1.81998	0.00876976
XLOC_244463	chr5	88507545	88691057	-	183512	630	0.520166	0.532427	14.1417	4.73207	50.7874	46.8257	46.8048	17.0993	4.29959	2.03276e-14	4.32461	4.83689e-12	7.31512	3.53698e-42	7.51294	2.97172e-36	6.94838	3.16594e-38	6.66246	1.61106e-28
XLOC_244635	chr5	92401946	92776411	-	374465	272	0.19899	0.102375	0.239888	0.0216377	0.135908	0.0893655	1.12336	0.566765	-0.167073	0.957818	-1.81539	0.364099	0.162558	0.951705	0.75907	0.709487	2.76402	0.0292822	4.27393	0.000362167
XLOC_244720	chr5	93341484	93585649	-	244165	883	0.873521	1.21675	3.74236	1.2311	4.66793	4.81521	4.92969	4.18147	1.64589	0.00464514	1.09289	0.160899	3.13102	3.36858e-10	3.04654	1.11035e-07	2.82452	1.73087e-08	3.19659	1.71074e-08
XLOC_247892	chr5	129499827	130187025	-	687198	1294	0.100373	0.0778802	0.137841	0.0318	0.242897	0.0475951	1.49108	0.665019	0.00136714	1	-0.871689	0.668554	1.86825	0.114279	0.30831	0.89514	3.97947	2.12839e-05	3.93947	0.000430731
XLOC_248870	chr5	141793631	141833634	-	40003	501	0.149162	0.197629	1.90961	0.727269	0.26983	0.0905203	0.645486	0.158726	3.28538	3.30041e-06	2.55987	0.00258684	1.51184	0.0796583	0.0139856	0.999381	2.59322	0.000345594	1.29929	0.190138
XLOC_248875	chr5	141827041	141830207	-	3166	501	0.158799	0.268047	1.99449	0.791103	0.207255	0.123178	0.609762	0.176191	3.27698	2.73963e-05	2.17161	0.0222455	1.06356	0.3281	-0.045261	0.98614	2.44004	0.00275893	0.919592	0.425325
XLOC_249140	chr5	147946704	148442836	-	496132	1452	0.717001	0.597082	4.32962	0.656894	2.48226	0.773816	2.86762	1.12808	2.14566	1.21307e-05	0.922629	0.291271	2.46205	1.74868e-07	1.41234	0.0525101	2.33242	6.82268e-07	2.10552	0.000961144
XLOC_250482	chr5	177133092	177300984	-	167892	480	0.0595638	0.0442436	0.142626	0.0360843	0.157326	0.0256764	0.179779	0.0348135	0.959531	0.371481	0.369212	0.859816	2.186	0.00507288	0.205507	0.924208	2.03399	0.00920143	0.656714	0.680378
XLOC_250506	chr5	177600148	177672280	-	72132	335	2.39281	2.31233	4.66842	2.8946	2.29107	2.5773	2.46002	2.6333	0.493191	0.498413	1.41859	0.0896376	0.59846	0.363071	1.24551	0.14011	0.350745	0.674686	2.21052	0.00155791
XLOC_250681	chr5	180824015	180835726	-	11711	216	0.665211	2.10335	2.09634	3.02674	1.24088	2.96384	1.48744	2.22035	1.30388	0.101891	1.72036	0.0514877	1.68743	0.0180026	1.53527	0.0869987	1.78987	0.00951974	2.06796	0.00946298
XLOC_250721	chr5	181207479	181217864	-	10385	311	0	0	0	0.0190315	0	0	0.17747	0.247141	0	NA	2.40856	0.630265	0	NA	0	1	4.53724	NA	6.95604	0.0197985
XLOC_250955	chr5_GL339449v2_alt	846706	998629	+	151923	3625	6.52381	5.12766	5.44974	1.56625	2.92506	1.49392	3.24235	13.3625	-0.681603	0.264322	-1.01398	0.767995	-0.488114	0.452359	-0.681553	0.846748	-0.66232	0.281225	4.75718	0.0174087
XLOC_251025	chr5_GL339449v2_alt	619375	713058	-	93683	5620	7.06103	6.48658	8.74447	7.38062	4.01249	7.58479	3.9544	10.1222	-0.073914	0.957054	1.36266	0.303063	-0.0645123	0.957762	1.30907	0.305456	-0.250818	0.819416	3.56717	0.000148665
XLOC_251226	chr5_KI270792v1_alt	27121	84503	+	57382	13717	0.339844	0.567521	1.51067	1.008	0.21426	0.343753	0.723609	0.442289	1.85752	0.0382661	1.95494	0.0169401	0.173162	0.916234	0.339019	0.801753	1.78251	0.0413583	1.14415	0.209575
XLOC_251416	chr5_KI270897v1_alt	654680	820131	-	165451	5620	10.2245	9.62306	13.2426	5.89149	9.33339	5.00066	12.1098	8.85019	-0.0900804	0.951237	0.443695	0.7477	0.544232	0.547925	0.157846	0.921234	0.793232	0.350995	2.09235	0.00899949
XLOC_251542	chr6	692529	796781	+	104252	641	0.664703	0.513912	0.514102	0.0621579	0.811283	0.287094	1.09824	0.562568	-0.845535	0.264908	-1.96722	0.00418823	0.961811	0.162669	0.224975	0.854707	0.991962	0.15245	1.44372	0.043995
XLOC_251906	chr6	5999734	6168116	+	168382	1429	0.0156307	0	0	0.00893728	0.146282	0.212752	0.012178	0.0280602	-1.73919	0.729022	4.15161	0.1179	4.43064	0.105223	8.73451	1.21713e-05	0.828614	0.865806	5.69871	0.0104572
XLOC_252434	chr6	15804217	15970529	+	166312	292	0	0	0.234642	0.00305603	0.63473	0.350198	0.198627	0.103902	4.58293	0.104527	1.19355	0.823014	7.12744	0.00179073	7.60397	0.00075543	4.88969	0.0554534	6.04948	0.0114338
XLOC_252642	chr6	16299111	16771087	+	471976	894	0.608055	0.66542	0.357815	0.148376	0.450748	0.36626	1.71214	0.92906	-1.12761	0.315827	-1.12486	0.328467	0.267717	0.857443	0.120507	0.946236	2.14678	0.00917514	2.09101	0.0145237
XLOC_253277	chr6	27472287	27494436	+	22149	1193	0.141203	0.212132	0.434371	0.185603	0.285949	0.166682	0.693651	0.280055	1.2739	0.191612	0.780859	0.601105	1.81298	0.0310509	0.621223	0.682279	2.85158	7.65517e-05	2.45423	0.0113607
XLOC_253437	chr6	28329521	28354031	+	24510	421	2.22218	1.16966	2.69428	1.99693	1.04237	1.17715	5.94381	1.39315	-0.0856025	0.959729	1.50513	0.133967	-0.327119	0.783649	1.07698	0.319826	1.85078	0.00600419	1.76014	0.0505671
XLOC_253591	chr6	31053449	31059890	+	6441	422	0.0106861	0	0	0.00857714	0.244263	0.715959	0.372823	0.345673	-0.770279	0.894803	2.3536	0.496777	5.12142	0.0310227	9.23787	1.58431e-06	5.40272	0.0193608	8.00668	4.45883e-05
XLOC_253774	chr6	34248511	34392538	+	144027	1599	0.116485	0.0929238	0.247746	0.0720608	0.153123	0.0870714	0.366183	0.337453	0.719615	0.592818	0.569375	0.639239	1.14418	0.294474	0.986025	0.306832	2.0181	0.0241631	3.25378	1.95147e-06
XLOC_253973	chr6	37507344	37541566	+	34222	285	0.0800419	0.215564	0.0195985	0.0198531	0.0612142	0.150011	0.236474	0.412768	-2.06822	0.246881	-2.39596	0.0119456	0.239587	0.92291	0.666377	0.613495	1.96685	0.161289	2.1716	0.0140543
XLOC_254150	chr6	41792969	41895356	+	102387	1299	0.0302644	0.0404558	0.201656	0.0935891	0.102095	0.0957054	0.307741	0.125937	2.29454	0.0766869	2.04725	0.0657284	2.50023	0.0420549	2.30233	0.0262274	3.86757	0.000241044	3.3148	0.000398789
XLOC_254236	chr6	43369818	43425283	+	55465	201	0.0924363	0.0382018	0.212854	0.14812	0.0781421	0.0603726	0.0694466	0.0531211	0.710396	0.86182	3.5044	0.0310822	0.443193	0.912167	1.77249	0.374811	0.284676	0.951878	1.88436	0.319667
XLOC_257765	chr6	108986307	109094501	+	108194	1418	0	0.0719809	0.05552	0.0175961	0.17131	0.128322	0.245338	0.134145	3.56592	0.272973	-1.28468	0.605177	6.39329	0.00816905	1.8964	0.306953	6.50113	0.00615484	1.83687	0.31173
XLOC_257843	chr6	110814482	110870804	+	56322	285	0.19877	0.116558	0.151221	0.436472	0.155955	0.193545	0.131785	0.0429325	-0.803489	0.859202	3.26589	0.017634	0.445595	0.915752	1.8173	0.263602	0.0197517	0.997706	-0.263648	0.916149
XLOC_258027	chr6	112560898	112598805	+	37907	305	0	0.012869	0.042779	0.0435018	0.573722	1.80058	0.690093	0.956846	2.06329	0.633461	3.29645	0.194405	7.16401	0.00062442	8.43592	3.55297e-06	7.06768	0.000681306	8.08295	8.68118e-06
XLOC_258054	chr6	112880015	113084454	+	204439	225	2.41057	2.14309	7.6357	1.16706	2.03311	0.781883	1.64851	0.636205	1.19032	0.0343074	0.00124481	1	0.42439	0.567088	-0.353375	0.716535	-0.224849	0.818862	-0.260004	0.78253
XLOC_258137	chr6	113904113	113928028	+	23915	523	0.0068621	0.0350686	0.232706	0.068521	0.0617089	0.0568469	0.0769546	0.0179993	5.08833	0.0148854	1.54401	0.406424	4.33815	0.0446051	1.69966	0.317008	4.32115	0.0434297	0.58562	0.783389
XLOC_258638	chr6	119349919	119700215	+	350296	383	0.145099	0.0277293	0.554702	0.0679827	0.0915601	0.032519	0.299427	0.301633	1.78857	0.511015	1.69511	0.564937	0.211939	0.958194	1.16769	0.716299	1.85279	0.484939	5.98595	0.000574012
XLOC_259651	chr6	131948175	132169374	+	221199	295	1.92876	1.85906	2.60945	0.687366	1.51245	1.41657	2.45253	2.15166	-0.0335912	0.984159	-0.649965	0.547696	0.312136	0.734915	0.741101	0.448779	0.530969	0.535968	2.1681	0.00186416
XLOC_260351	chr6	148179057	148233735	+	54678	305	0.0842151	0.0425672	0.139257	0.024764	0.185017	0.0451336	0.211675	0.0953543	0.376778	0.724703	-0.285332	0.88318	1.86469	0.00285687	1.17813	0.343501	1.58599	0.0149802	2.02957	0.0468541
XLOC_260552	chr6	152121713	152381564	+	259851	1367	0.00298692	0.0188608	0.102575	0.064981	0.00339688	0.028278	0.0946762	0.0330933	4.13979	0.11805	2.36396	0.372201	0.971569	0.798323	1.53791	0.596459	5.86091	0.00449734	2.71156	0.249921
XLOC_260896	chr6	163671576	164122308	+	450732	3202	0.008405	0.0996946	0.176306	0.0512177	0.604259	0.298817	1.07605	0.640537	3.47302	0.0711938	-0.417401	0.874728	6.32582	1.20421e-05	2.56213	0.0511796	6.82651	1.10547e-06	4.66337	2.08775e-05
XLOC_261048	chr6	164178854	164321796	+	142942	409	0.0953735	0	0.198979	0.00903312	0.199127	0.15438	0.361207	0.0679354	0.862258	0.840373	3.15149	0.332672	1.92562	0.519902	7.91718	0.000275325	2.42462	0.404729	6.8695	0.00202531
XLOC_261299	chr6	164927682	165077495	+	149813	1503	0.0297308	0.00419031	0.621641	0.076847	0.458972	0.212542	1.22632	0.189504	4.3774	0.00614499	5.34869	0.00750061	4.98694	0.000867245	6.8283	0.000206033	6.07073	1.89505e-05	6.95618	0.000124292
XLOC_261312	chr6	165910889	165989615	+	78726	1410	0.00704965	0	0.0948144	0.0149298	0.0703891	0.0475105	0.13823	0.0595485	3.40015	0.258352	4.16147	0.183283	4.0984	0.127285	6.55085	0.00971835	4.82681	0.0556486	7.05819	0.00370058
XLOC_261343	chr6	166409377	166630557	+	221180	3615	0.0261168	0.0292886	0.123579	0.0552949	0.133794	0.106191	0.0492156	0.0176993	1.88506	0.32964	2.02368	0.189067	3.13023	0.0411603	2.87549	0.0298346	1.27783	0.547232	0.167624	0.945082
XLOC_261581	chr6	170615514	170738536	+	123022	8689	0.0270943	0.0644374	0.0933625	0.288249	0.196091	0.0378267	0.0872686	0.243052	1.50832	0.776332	3.25653	0.0680343	3.6844	0.295567	0.367116	0.910374	2.44321	0.564102	4.29021	0.00601146
XLOC_261885	chr6	3182625	3195784	-	13159	320	0.0441115	0.194731	0.709628	1.66961	0.52595	1.12306	0.897731	1.13235	3.60064	0.00371956	4.11236	5.54997e-09	4.2833	0.00019339	3.58027	6.22723e-07	4.77056	1.41025e-05	4.35788	3.3214e-10
XLOC_262109	chr6	9596103	10211608	-	615505	1701	2.23685	2.89231	4.30156	0.892994	4.46762	1.58391	3.42184	1.64557	0.454336	0.624934	-0.986209	0.37749	1.63596	0.00660878	0.305602	0.833666	0.836923	0.26665	0.37223	0.767555
XLOC_262563	chr6	17585128	17600221	-	15093	696	0.101305	0.0694242	0.183333	0.0985602	0.172646	0.264167	0.244552	0.179976	0.477178	0.882326	1.51795	0.276469	1.49885	0.456584	3.00797	0.00415122	1.75259	0.374803	3.12456	0.0023079
XLOC_262626	chr6	19009699	19306830	-	297131	478	0	0	0.186259	0.0493934	0.0638637	0.0744339	0.175895	0.0980841	4.20624	NA	4.95278	0.0946341	3.7895	0.310892	5.44662	0.0505737	4.94214	0.134495	6.41904	0.0120015
XLOC_262768	chr6	19290318	19839080	-	548762	848	1.54795	0.538891	2.77736	1.05435	2.03147	0.962309	2.95415	1.16617	0.46452	0.680649	1.85133	0.0182643	1.11112	0.171065	1.88625	0.0130523	1.31026	0.0882467	2.86126	2.42242e-05
XLOC_263383	chr6	28015121	28137300	-	122179	1071	2.05836	2.06696	3.89033	2.85535	2.78855	2.051	4.03815	1.31819	0.496599	0.527601	1.50166	0.0398168	1.16067	0.0448726	1.06449	0.179857	1.38464	0.0108452	1.04117	0.174199
XLOC_263752	chr6	33516488	33536667	-	20179	335	0.0386101	0.0425047	0.0536555	0.091641	0.0452419	0.0555087	0.222315	0.0841213	0.3057	0.950772	1.9449	0.256851	1.03742	0.757686	1.45828	0.419629	3.17044	0.179555	2.79932	0.0483262
XLOC_263840	chr6	34248484	34260545	-	12061	1599	0.276247	0.207625	0.540531	0.185907	1.17098	0.386782	3.51394	0.729521	0.667346	0.836553	0.531355	0.871952	2.84611	0.0941435	1.79963	0.407132	4.3449	0.00268581	3.45813	0.0416151
XLOC_263970	chr6	36146697	36197205	-	50508	268	0.605728	0.901463	1.22406	0.324006	0.551398	0.663595	1.62898	0.836379	0.680622	0.680734	-0.707734	0.615766	0.643543	0.683524	0.615186	0.648795	2.08664	0.0483948	1.82277	0.0500152
XLOC_263975	chr6	36443018	36491143	-	48125	205	0.272509	0.167531	1.23454	0.211478	0.4753	0.137986	0.450524	0.0912191	1.81973	0.00954425	0.944057	0.548758	1.578	0.0272917	0.893655	0.559407	1.10977	0.158521	0.691252	0.651677
XLOC_264958	chr6	54512732	54801961	-	289229	311	0.562866	0.280193	0.449927	0.0959468	0.306573	0.121634	3.4424	2.16727	-0.633392	0.589262	-0.691299	0.648433	-0.109512	0.942215	-0.077563	0.972287	2.93798	8.27353e-06	3.82693	2.73503e-06
XLOC_265588	chr6	68332018	68576191	-	244173	261	0	0	0	0.0337296	0.0390387	0.0599448	0.275506	0.0802986	0	NA	4.21345	0.209904	2.922	NA	4.93029	0.112288	5.5656	0.133433	6.20028	0.0232374
XLOC_265604	chr6	68627724	69389257	-	761533	1377	0.0772921	0.143139	1.58061	0.66745	1.09971	1.82237	1.83501	1.55413	3.94827	2.46496e-07	2.94165	0.000114667	4.55824	5.24687e-10	4.75137	7.80973e-12	5.08519	8.55291e-13	4.9402	9.12338e-13
XLOC_265688	chr6	71221456	71421000	-	199544	2111	1.04025	0.823502	20.6872	4.15049	3.78703	1.71634	3.10322	0.731716	3.87967	7.27434e-20	3.11523	1.86942e-08	2.59009	4.89551e-09	2.14858	0.000276656	2.02807	9.26053e-06	1.2223	0.070209
XLOC_267664	chr6	95917098	96219220	-	302122	400	0.00615667	0.0231175	0.153436	0.0313889	0.0988792	0.0495101	0.128352	0.0440332	4.29539	0.00201066	1.3279	0.617539	4.80282	0.000248163	2.5378	0.211387	4.91793	8.21275e-05	2.09667	0.309741
XLOC_269000	chr6	112728510	112846814	-	118304	251	0	0	0	0.0397851	0.277832	0.398216	0.03433	0.0588016	0	1	5.02182	0.0371991	6.47701	0.019959	8.44234	2.2691e-05	3.1741	0.384662	5.93718	0.00644593
XLOC_269793	chr6	122813350	122833483	-	20133	538	0.0499152	0.0685973	0.673494	0.199629	0.4497	0.194878	1.20375	0.174889	3.51057	2.21647e-05	2.45771	0.00188778	4.06041	2.8734e-07	2.57407	0.000855467	5.42363	4.90143e-13	3.10022	2.41913e-05
XLOC_270204	chr6	132599891	132616776	-	16885	415	0	0	0.296133	0.61615	0.0198545	0.00356737	0.0108489	0.0061702	4.75059	NA	8.6103	0.000112354	2.10252	NA	0.935829	0.862716	1.25855	NA	2.06462	0.596012
XLOC_270992	chr6	148735993	148746727	-	10734	855	0.0683224	0.311321	1.79708	0.0200992	0.0051919	0.0982473	0.0252959	0.0137757	3.93391	0.0316882	-3.22136	0.157149	-2.52171	0.403472	-0.65017	0.845582	-0.984036	0.734236	-3.24215	0.16967
XLOC_271430	chr6	163368337	163388215	-	19878	206	0.0262874	0	0.216066	0.0617256	0.008527	0.134671	0.0649052	0.0616618	2.86306	NA	4.80782	0.143186	-0.274511	NA	6.40601	0.0261881	1.63251	NA	5.04578	0.102984
XLOC_271459	chr6	164064091	164102165	-	38074	1706	0.0162277	0.0314111	13.5281	3.60272	0.0512923	0.02806	0.095169	0.0458877	9.37242	2.93612e-32	8.07893	8.12083e-30	2.47281	0.0185052	0.888254	0.460016	3.01862	0.00108646	1.68755	0.0813505
XLOC_271610	chr6	167236403	167267093	-	30690	477	0.690283	1.00175	1.38597	2.04345	0.142772	0.134912	0.142504	0.09909	0.579408	0.666941	2.31837	0.0117438	-1.51936	0.133869	-1.83786	0.0651994	-1.82475	0.0451567	-1.23684	0.252725
XLOC_271635	chr6	167409771	167442706	-	32935	4509	0.0962466	0.113553	0.618382	0.14564	0.341632	0.217502	0.0558801	0.0247842	2.24023	0.0251526	1.78521	0.159753	2.58152	0.00580598	2.07402	0.0778609	-0.297837	0.874893	-0.773097	0.65475
XLOC_271674	chr6	167666839	167679270	-	12431	1416	0.00274114	0.00158344	0.112762	0.21876	0.0862677	0.11363	0.0234499	0.0158426	4.88631	0.0373209	8.45775	1.87086e-06	5.65522	0.00928817	7.30187	5.94866e-05	3.31146	0.205314	4.98739	0.0124522
XLOC_271688	chr6	167821748	167827539	-	5791	736	0.236724	1.09236	0.659371	0.920646	1.06476	1.22814	0.481697	0.609842	1.05128	0.337692	0.894443	0.404446	2.87818	0.000174998	1.18646	0.20473	1.64066	0.0647833	0.611233	0.571486
XLOC_271810	chr6	170426119	170497377	-	71258	8802	0.007996	0.118115	0	0	0.222996	0.0574525	0.105573	0.0846757	-1.37157	0.771147	-5.23089	0.177412	4.95883	0.0247563	0.036753	1	3.69256	0.114659	0.458565	0.921532
XLOC_272378	chr6_GL000251v2_alt	124720	129578	+	4858	290	0	0.0223765	0.0693549	0.0118963	0	0.021882	0.229907	0.0460399	3.97035	0.278634	0.144945	0.97887	0	1	1.13701	0.69888	6.3127	0.0289283	2.59772	0.218053
XLOC_273084	chr6_GL000251v2_alt	4690588	4702350	-	11762	421	0	0.216819	0.118646	0.174241	0.0669065	0.0355625	0.0154459	0.135637	5.79589	0.0567745	0.699027	0.911367	5.98965	0.0410203	-1.47195	0.77069	3.9937	0.239496	2.66645	0.502109
XLOC_273589	chr6_GL000252v2_alt	3323448	3369610	-	46162	360	1.26125	2.61019	2.1922	4.86927	1.08935	3.16007	0.864558	1.49252	0.473342	0.684571	2.13615	0.00281909	0.617663	0.539201	1.35469	0.0957851	0.04772	0.978755	0.62531	0.515573
XLOC_274043	chr6_GL000253v2_alt	1906584	1927749	-	21165	338	7.29875e-159	7.2163e-05	0.046254	2.82045e-108	0	0.00208077	0.109257	0.022215	19.3025	0.00100451	0	1	0	1	16.9078	0.00503751	21.7978	9.8707e-05	22.846	3.48603e-05
XLOC_274682	chr6_GL000254v2_alt	3424073	3470265	-	46192	360	1.18652	2.7868	1.84818	4.16348	1.31874	3.2435	1.06226	1.31441	0.268574	0.819073	1.73995	0.019705	0.932776	0.21787	1.27465	0.114703	0.424046	0.681697	0.609565	0.518831
XLOC_275184	chr6_GL000255v2_alt	1850290	1872608	-	22318	338	2.42314e-54	0.094333	0	0.0136057	0	0.0225	0.311144	0.0343475	0	1	-0.76861	0.951057	0	1	-0.779811	0.943658	23.9518	1.29083e-05	-0.69305	0.942394
XLOC_276144	chr6_KI270798v1_alt	162680	225234	-	62554	6379	0.00441455	0.0114529	0.142661	0.014121	0.105156	0.0531183	0.128021	0.126241	4.74066	0.0615605	0.49089	0.895965	5.06435	0.0463785	2.92873	0.151274	5.32164	0.0250731	5.0545	0.00348182
XLOC_276196	chr6_KI270801v1_alt	313848	870001	-	556153	836	3.27343	1.71576	3.55046	0.739358	0.988992	0.831733	2.01894	1.74724	-0.325459	0.756512	-0.216799	0.854718	-1.01311	0.152965	0.0238774	0.990493	-0.333921	0.756264	1.53602	0.013595
XLOC_276585	chr7	5861731	5864037	+	2306	491	0.0590376	0.0125632	0.279954	0.0578825	0.182024	0.109511	0.306861	0.117321	1.79843	0.238205	2.69517	0.295388	2.29376	0.0859782	4.36864	0.0366371	2.7116	0.0273311	4.3152	0.0345384
XLOC_276622	chr7	6503815	6517049	+	13234	241	0.153263	0.205344	0.215269	0.081034	0.464902	0.252437	0.710398	0.269877	0.218715	0.914339	-0.619686	0.656627	2.45164	0.00462746	1.32508	0.187127	2.71155	0.000993776	1.87596	0.0333238
XLOC_277901	chr7	29645924	29742594	+	96670	620	0.659475	0.596338	1.49282	0.320447	0.528377	0.180839	1.57249	0.593927	0.691915	0.449218	-0.209409	0.898066	0.334199	0.754251	-0.613046	0.606491	1.59639	0.0163349	1.24574	0.168837
XLOC_279325	chr7	64781407	64851328	+	69921	2637	0.108672	0.0546783	0.376577	0.092107	0.224723	0.128768	0.481367	0.149427	1.44888	0.0679995	1.14779	0.478818	1.823	0.0105973	2.32544	0.0602291	2.69194	1.9939e-05	2.54933	0.0286588
XLOC_279755	chr7	72959535	73172851	+	213316	1222	6.39081	8.0378	12.3168	6.90879	7.22981	8.24329	11.0001	6.38454	0.544843	0.338669	0.762297	0.340229	0.893763	0.0587557	1.10951	0.102819	1.23452	0.00393562	1.22563	0.0538788
XLOC_279758	chr7	73055764	73114003	+	58239	572	0.925217	0.676104	2.18216	0.73381	1.15574	0.975845	0.948097	0.56655	0.741208	0.428389	0.959179	0.348349	0.942512	0.255013	1.63573	0.0476858	0.372017	0.75302	0.767281	0.436372
XLOC_280961	chr7	92604920	92919184	+	314264	240	0.419319	0.318935	1.662	1.21947	0.185666	0.703381	0.214329	0.159817	1.38451	0.472699	3.18158	0.00106832	-0.552124	0.822614	2.22301	0.0397903	-0.739722	0.756684	0.976685	0.474489
XLOC_282589	chr7	124032125	124489572	+	457447	223	0.0828844	0.134725	0.516777	0.113801	0.526291	0.285535	0.865843	0.518903	2.12177	0.0842404	0.730704	0.709962	3.41303	0.000842441	2.17992	0.0976723	3.6972	0.000174419	2.65666	0.0261157
XLOC_282807	chr7	128167557	128224334	+	56777	230	0.0845253	0.0386554	0.108322	0.0230852	0.363562	0.0883175	0.61506	0.178854	-0.0318448	0.98952	-0.387551	0.826454	2.87101	3.7188e-07	2.23241	0.0192944	3.31956	9.43412e-10	3.82783	3.56485e-06
XLOC_283031	chr7	131500261	131766721	+	266460	1862	1.0311	1.04447	1.25932	0.439797	0.571704	0.451223	1.31438	1.18271	0.0172917	0.996489	-0.149548	0.937952	-0.0660038	0.965599	-0.133532	0.93931	0.776945	0.442621	2.25531	0.00697024
XLOC_283385	chr7	138161762	138204817	+	43055	334	0.221588	0.11898	0.840558	0.406146	0.354818	0.691075	0.958915	0.950588	1.44616	0.42253	2.85303	0.00966204	1.47309	0.376337	3.63448	0.000306142	2.4778	0.0758064	4.12485	2.18093e-05
XLOC_283745	chr7	142871455	142892743	+	21288	1164	0.0569575	0.0372236	0.097153	0.0538285	0.156586	0.165818	0.321406	0.107167	0.318392	0.877472	1.37423	0.326579	2.17684	0.0301199	3.32518	0.000948112	2.9547	0.00104089	2.66091	0.0115335
XLOC_283794	chr7	143585279	143610971	+	25692	295	2.0863	3.16331	2.76462	6.13068	3.19305	6.31365	2.4499	3.15199	0.0763678	0.952165	1.91873	0.00224339	1.42095	0.011974	2.01884	0.000976596	0.784189	0.256992	1.33597	0.0457481
XLOC_284610	chr7	155421147	155457052	+	35905	378	0	0.00364387	0.102394	0.174185	0.0070784	0.0364653	0.026863	0.0210317	5.82262	0.0561836	6.79266	3.24612e-05	3.14102	0.417557	4.45706	0.014632	5.06072	0.104597	4.51961	0.0114124
XLOC_284762	chr7	157464511	157500919	+	36408	2994	0.070331	0.0425021	0.153924	0.0866344	0.120242	0.216249	0.0361194	0.0515998	0.688581	0.707528	2.24344	0.0202123	1.54055	0.245866	3.38341	6.38871e-05	-0.658046	0.726246	1.4934	0.163614
XLOC_284770	chr7	157539055	158081476	+	542421	75882	0	0	0.111509	0.069738	0.0227278	0.035409	0.0243721	0.0178965	5.82339	0.0330267	7.47095	0.000692316	4.66529	0.112112	6.32403	0.00597858	4.44694	0.127149	5.61153	0.0179403
XLOC_284884	chr7	876657	897463	-	20806	1917	0.0343609	0.0166196	0.0526437	0.0171669	0.104528	0.160897	0.0898379	0.143662	0.133826	0.962144	1.02265	0.465292	2.33854	0.0453707	4.33177	3.44183e-07	1.7714	0.161	4.11164	1.46937e-06
XLOC_286590	chr7	25592127	25789925	-	197798	920	0.10833	0.0299082	0.155446	0.0068361	0.412684	0.307461	0.184012	0.132637	0.151899	0.970619	-1.24063	0.672015	2.69488	0.137845	4.48623	0.0016793	1.03915	0.691104	3.13492	0.0451421
XLOC_286634	chr7	26152931	26184655	-	31724	773	0.072811	0.210987	2.35432	0.523555	0.291295	0.10985	0.725833	0.169845	4.69537	0.0209	1.84435	0.468082	2.71529	0.262668	0.0499722	0.99499	3.71773	0.0810614	0.382893	0.905989
XLOC_286819	chr7	29884392	29916723	-	32331	727	0.0523163	0.0122993	1.30094	0.332018	0.241157	0.0635107	0.124398	0.0603518	4.26828	0.000253527	5.16029	0.0031985	2.92848	0.0230608	3.39632	0.091768	1.56158	0.322911	3.05803	0.14137
XLOC_286823	chr7	30028651	30134832	-	106181	738	0.00873145	0.0495015	0.023059	0.0260249	0.0349995	0.0409039	0.125837	0.0330807	1.09665	0.771847	0.322852	0.9294	3.08788	0.189234	0.79428	0.771637	4.5724	0.0244436	0.420643	0.878168
XLOC_286929	chr7	32957637	33006931	-	49294	217	0.0592741	0.025382	0.227798	0.0727917	0.156561	0.0919071	0.128274	0.0458124	1.55077	0.305532	2.23772	0.167984	2.0777	0.112766	3.00363	0.0348257	1.40137	0.348208	1.83758	0.256461
XLOC_287250	chr7	39473760	39566344	-	92584	697	0.187207	0.375841	0.577668	0.147543	0.24983	0.18376	0.590973	0.270312	1.1913	0.370846	-0.292467	0.903922	1.13986	0.377053	-0.019937	0.998887	2.0596	0.0457738	0.61694	0.718371
XLOC_287937	chr7	54709198	54724307	-	15109	278	0.0156285	0.00604361	0.0832131	0.012418	0.0161297	0.00730682	0.220232	0.029364	2.00633	0.118699	1.74814	0.260297	0.775712	0.653633	1.41684	0.375121	4.63456	1.77637e-06	3.86579	0.000636676
XLOC_287974	chr7	55680996	55724577	-	43581	277	0.091689	0.12612	0.370831	0.341577	0.0664021	0.0797384	0.155232	0.0669721	1.56769	0.383589	2.57454	0.019977	0.22579	0.932697	0.492893	0.785454	1.16565	0.542882	1.08456	0.435209
XLOC_288235	chr7	65494383	65555013	-	60630	5317	0.672475	0.836928	4.58237	0.964803	1.94355	1.52398	1.40181	1.43151	2.25141	0.0152563	1.21684	0.179693	2.26585	0.0113271	2.02963	0.00632589	1.44784	0.159732	2.38357	0.000723132
XLOC_289019	chr7	83077054	83137717	-	60663	731	0.157614	0.198689	0.320091	0.056841	0.335193	0.047913	0.841903	0.189762	0.577793	0.767668	-1.37556	0.565997	1.75935	0.150607	-0.868906	0.733131	2.80764	0.00585107	1.27479	0.536236
XLOC_289393	chr7	91374785	91598508	-	223723	528	1.40054	1.00971	7.8499	1.22268	1.61308	0.537648	1.49806	0.511806	2.0406	1.13852e-06	0.89838	0.335934	0.875423	0.0873108	0.177143	0.894556	0.492372	0.440788	0.166428	0.887782
XLOC_289630	chr7	95035730	95214338	-	178608	1465	0.0968442	0	0.120044	0.0226526	0.00750625	0.00613025	0.18871	0.0955446	-0.060638	0.994939	4.09566	0.240295	-2.87973	0.405302	2.86736	0.465452	1.22629	0.723222	7.48264	0.00461936
XLOC_290968	chr7	116952141	117230170	-	278029	927	0.120986	0.244034	0.707356	0.54389	0.387381	0.509297	0.341109	0.236704	2.23487	0.116935	2.13322	0.0061768	2.51153	0.0626123	2.13102	0.00559734	2.09444	0.138707	1.34528	0.120034
XLOC_291867	chr7	130319563	130352792	-	33229	211	0	0	0.109629	0.0589436	0	0.0426028	0.0445526	0.0863203	4.2113	NA	5.5906	0.0342549	0	NA	5.16439	0.0533532	3.83505	NA	8.13154	0.000412183
XLOC_292870	chr7	148473582	148627070	-	153488	869	0.0417051	0.0173575	0	0.0559398	0.30873	0.686728	0.0569332	0.0873459	-2.20385	0.610191	2.42975	0.281181	3.62711	0.165295	6.41716	2.19341e-05	1.02575	0.803746	4.94535	0.00242961
XLOC_293074	chr7	149838394	149880691	-	42297	249	0.100632	0.415659	0.577278	0.695271	0.731565	1.23155	1.29045	1.28102	2.12969	0.00023372	1.97402	0.0248811	3.6032	1.67542e-12	2.55904	0.00137724	4.08577	1.82344e-16	2.68877	0.000558428
XLOC_293284	chr7	151028444	151051237	-	22793	473	0.00825207	0.0269471	0.135642	0.0593949	0.350563	0.0985214	0.462012	0.0920211	3.58956	0.00357511	1.84997	0.145414	6.13924	2.02841e-09	2.86882	0.00689244	6.38163	2.25866e-10	3.64245	0.000221875
XLOC_293448	chr7	155416007	155457121	-	41114	378	0.0054108	0.0351361	1.63773	1.89993	0.35291	0.663972	0.26423	0.273266	7.49426	2.84758e-08	6.99423	8.24446e-13	6.38817	3.57099e-06	5.70096	1.23136e-08	5.77456	3.2783e-05	4.91604	1.4897e-06
XLOC_293589	chr7	157525509	157535722	-	10213	363	0.0284081	0.0233886	0.56942	0.118749	0.160601	0.0409985	0.173736	0.0599987	3.95577	3.57584e-06	2.7769	0.0077605	3.16898	0.000350294	1.83224	0.120143	3.09728	0.000409685	2.70453	0.00795159
XLOC_293593	chr7	158014862	158036527	-	21665	1241	0.0906038	0.0686256	0.163048	0.0219723	0.202877	0.0856206	0.295428	0.125946	0.431452	0.725291	-0.869336	0.525416	1.82153	0.0144933	1.36574	0.220009	1.95315	0.00711641	1.84126	0.0606361
XLOC_293594	chr7	158528686	158535728	-	7042	470	0.080849	0.0724372	0.07806	0.0175681	0.178879	0.103276	0.402994	0.146159	-0.437175	0.773078	-1.40915	0.297818	1.82786	0.0287296	1.54427	0.194562	2.62154	0.000398472	1.94896	0.0691804
XLOC_293981	chr7_KI270803v1_alt	425	68623	+	68198	4937	3.79862e-09	0.0142673	0.118975	0.0075581	0.0361178	0.00403731	0.0365406	0.0107458	6.82065	0.0285736	-0.535499	NA	6.01907	0.0577196	-0.492479	0.941442	5.58136	0.0804455	0.29497	NA
XLOC_294023	chr7_KI270803v1_alt	877181	899011	+	21830	219	0.10282	0.212297	0.185878	0.209211	0.284432	0.685668	0.284694	0.348831	0.379548	0.834511	1.05631	0.288081	2.06727	0.0390794	2.7369	0.00012715	1.97336	0.0511901	2.35069	0.00132514
XLOC_294190	chr7_KI270805v1_alt	14	36272	+	36258	7905	0.0921007	0.0599739	0.0527266	0.00837371	0.178238	0.0477389	0.3073	0.120952	-1.16775	0.235352	-2.27756	0.0333113	1.64493	0.04633	0.700855	0.632419	2.0277	0.00882123	1.8756	0.0715716
XLOC_294191	chr7_KI270805v1_alt	36348	49340	+	12992	1433	0.158634	0.0783595	0.080761	0.0173951	0.262757	0.126185	0.449616	0.181722	-1.3612	0.151144	-1.34949	0.230989	1.39589	0.089964	1.72907	0.0731737	1.74543	0.0227476	2.20356	0.0113904
XLOC_294192	chr7_KI270805v1_alt	51191	64109	+	12918	3049	0.0929496	0.070926	0.0989636	0.0163944	0.265609	0.118985	0.457305	0.191265	-0.330661	0.804569	-1.70506	0.183987	2.21582	0.000982621	1.75847	0.136388	2.59791	4.95782e-05	2.31077	0.0281834
XLOC_294193	chr7_KI270805v1_alt	64436	72034	+	7598	2139	0.0878987	0.0269991	0.0433048	0.018442	0.182027	0.0899332	0.262783	0.115826	-1.39658	0.306377	0.292497	0.885351	1.71933	0.103907	2.78457	0.00440544	1.84215	0.0740679	3.09538	0.000963537
XLOC_294194	chr7_KI270805v1_alt	72491	173893	+	101402	24185	0.274122	0.134277	0.320874	0.0567368	0.433393	0.141482	0.566828	0.284206	-0.197336	0.877918	-0.276156	0.882688	1.33672	0.0473617	1.12208	0.347507	1.31498	0.0514634	1.93734	0.0480257
XLOC_294197	chr7_KI270805v1_alt	91297	104567	+	13270	1107	0.0738741	0.0479625	0.0720888	0.0129295	0.152918	0.0499776	0.205618	0.0950865	-0.366212	0.825111	-1.3974	0.335452	1.78425	0.0539505	1.06906	0.45814	1.81892	0.0469017	1.84704	0.114693
XLOC_294206	chr7_KI270805v1_alt	128264	137587	+	9323	3399	0.0336397	0.0232012	0.0240273	0.00781235	0.0573907	0.0258311	0.141666	0.0554342	-0.90421	0.68346	-1.21851	0.617994	1.51026	0.294496	1.22511	0.571531	2.43065	0.0443952	2.12408	0.217296
XLOC_294294	chr7_KI270807v1_alt	2012	8082	-	6070	836	0.0218213	0.00550697	0.0283316	0.00649079	0.048613	0.0244182	0.129831	0.0339475	-0.0489667	0.99338	0.859289	0.808083	1.79826	0.275616	3.19959	0.14011	2.83728	0.0421436	3.45708	0.0917153
XLOC_294304	chr7_KI270807v1_alt	38729	49130	-	10401	465	0.0344353	0.01544	0.0686569	0.00987071	0.0722261	0.0345501	0.154532	0.0608372	0.567874	0.718427	-0.182027	0.952321	1.76628	0.078831	2.22477	0.115829	2.42023	0.00637769	3.12777	0.0114685
XLOC_294315	chr7_KI270807v1_alt	83844	92892	-	9048	639	0.0370675	0.0114159	0.0608341	0.00929833	0.0816189	0.0292764	0.151954	0.0539485	0.248796	0.913663	0.265793	0.923428	1.78037	0.130613	2.42951	0.0752837	2.31647	0.0305665	3.34127	0.00562553
XLOC_294316	chr7_KI270807v1_alt	93378	125247	-	31869	1631	0.0491045	0.0263468	0.0835768	0.0170076	0.104642	0.0542366	0.195726	0.0700147	0.336035	0.789902	0.298417	0.860063	1.76228	0.013434	2.06457	0.0241602	2.26498	0.000590353	2.51015	0.00309373
XLOC_294942	chr8	12115766	12186453	+	70687	208	2.10304	2.24548	5.839	1.81574	3.70199	3.16507	5.63201	3.18582	1.0929	0.0311848	0.60436	0.518883	1.56765	0.000499964	1.5321	0.0217727	1.76183	5.51557e-05	1.58128	0.0141309
XLOC_294961	chr8	12417758	12427722	+	9964	208	0.187566	0.232154	0.636846	0.215528	0.617016	0.634801	1.0592	0.648287	1.42806	0.237386	0.909323	0.44373	2.50168	0.00895295	2.47932	0.00244275	2.91297	0.00116601	2.97044	0.000127987
XLOC_295914	chr8	27712686	27721046	+	8360	346	0.0425246	0.0362382	0.287035	0.0623781	0.0772309	0.0283873	0.216801	0.0412064	2.36074	0.0819636	1.6875	0.450404	1.59817	0.304215	0.763883	0.777927	2.69413	0.0292501	1.04138	0.661283
XLOC_296142	chr8	31813542	32140268	+	326726	232	0.57895	0.222944	0.978225	0.0853764	2.53209	0.369011	4.42258	2.25349	0.535642	0.638578	-0.487487	0.760327	2.96998	8.97795e-06	1.96333	0.0491963	3.32799	3.39355e-07	4.32599	1.01292e-07
XLOC_296243	chr8	34226958	34497939	+	270981	210	0.0147718	0.00927355	0.0153361	0.0693293	0.0877922	0.187272	0.175376	0.145678	-0.333037	0.96057	4.66846	0.0330185	3.15506	0.270012	5.4215	0.00776927	3.85954	0.15221	5.16534	0.0111642
XLOC_296369	chr8	37701137	37733756	+	32619	339	0.121984	0.0270488	0.357514	0.265324	0.548284	0.383553	0.241098	0.09154	1.07081	0.515471	4.88242	0.000186371	2.92917	0.00858917	4.87147	0.000164419	1.25684	0.401223	2.77616	0.0616074
XLOC_296677	chr8	48069623	48074386	+	4763	421	0.082057	0.0297931	0.376988	0.0943328	0.198658	0.0379406	0.281912	0.0590432	1.79032	0.0567838	2.14229	0.170313	1.97084	0.025377	1.45097	0.395437	2.07737	0.0138441	1.90825	0.205326
XLOC_297085	chr8	56994008	57030429	+	36421	459	0.0252341	0.014592	0.0782529	0.0212129	0.0463144	0.0155938	0.113644	0.0898091	1.17657	0.81197	1.50201	0.670728	1.60625	0.695785	1.18551	0.7418	2.61879	0.464039	5.71615	0.00615294
XLOC_297169	chr8	58805515	59126542	+	321027	398	0.798066	1.54668	1.75699	1.96513	1.00566	2.59581	0.389188	0.711369	0.809096	0.449855	1.38167	0.0670688	1.12937	0.216917	1.82295	0.00683595	-0.54346	0.655048	0.191397	0.86409
XLOC_297429	chr8	63465830	63693249	+	227419	235	0.735139	0.498347	2.37287	0.27165	0.422557	0.213308	0.474941	0.312095	1.2893	0.0217108	-0.144798	0.92503	-0.0892324	0.93257	-0.171961	0.899311	-0.232043	0.814737	0.493655	0.622154
XLOC_297461	chr8	63703076	63813937	+	110861	239	0.00442194	0.0259077	0.171063	0.0253883	0.079904	0.060508	0.134724	0.0601217	4.41698	0.0981377	0.556555	0.88398	4.4958	0.087331	2.21872	0.351531	4.86837	0.0485164	2.09417	0.376581
XLOC_297745	chr8	69833819	69920671	+	86852	694	0.372757	0.855299	1.97989	0.232949	1.83234	1.17484	1.79276	1.15094	1.96077	0.00949348	-0.812316	0.418742	3.02572	4.2142e-06	1.48325	0.0604601	2.54494	0.000163264	1.58216	0.0360616
XLOC_300352	chr8	124425170	124461920	+	36750	648	0.302658	0.2333	0.454346	0.142167	0.313026	0.3483	0.555686	0.265248	0.215584	0.868855	0.268075	0.848717	0.804364	0.323725	1.67455	0.0307299	1.34321	0.0484447	1.33482	0.0969715
XLOC_300720	chr8	130052103	130448028	+	395925	890	0.110124	0.038871	0.0664335	0.0962207	0.104066	0.0931058	0.168083	0.0647423	-1.28322	0.503644	2.36873	0.043849	0.626434	0.74732	2.28926	0.0485266	1.10487	0.521788	2.31935	0.0400249
XLOC_300889	chr8	133454850	133572031	+	117181	969	0.0940729	0.0973891	0.243831	0.0515364	0.129479	0.043121	0.236532	0.041717	0.948405	0.403322	-0.243913	0.89485	1.20548	0.227801	-0.140952	0.940201	1.86803	0.029578	0.0288895	0.988047
XLOC_300916	chr8	134477787	134714602	+	236815	4244	0.0104196	0.0531483	0.0170877	0.0231792	0.0151627	0.0177303	0.110836	0.0297827	0.373635	0.936641	0.332074	0.931804	1.15893	0.717648	-0.418482	0.901845	4.27402	0.0282031	2.3376	0.272307
XLOC_300987	chr8	135859368	137092183	+	1232815	2688	0.153353	0.0170101	0.869309	0.139007	0.14008	0.0763181	0.394788	0.350747	2.01092	0.252047	3.75204	0.023069	0.527938	0.838564	3.18976	0.0653269	1.58021	0.401502	5.32179	0.000224089
XLOC_301093	chr8	139618942	139707126	+	88184	1560	0	0.0390488	0	0.0159397	0.188564	0.251165	0.159256	0.365951	0	1	-1.08618	0.667891	6.4811	0.00833084	3.59853	0.00762083	6.07135	0.0143106	4.91818	6.25771e-05
XLOC_301225	chr8	142737647	142766427	+	28780	4322	0.021904	0.03221	0.270884	0.0186227	0.238565	0.0528674	0.318088	0.0351211	3.17976	0.120473	-0.386371	0.952508	4.15767	0.0202282	1.87796	0.638189	4.3109	0.0133022	1.06246	0.799266
XLOC_301311	chr8	143816246	143840853	+	24607	204	0.554315	0.657342	0.494588	0.905913	0.459446	0.843985	0.390925	0.48755	-0.556895	0.576935	1.55043	0.0368986	0.465249	0.622458	1.4159	0.0590147	-0.0351021	0.982682	1.03919	0.187027
XLOC_301408	chr8	61492	233078	-	171586	14047	0.665902	0.742598	4.28647	2.51239	1.57574	1.71088	3.11315	1.8172	2.23942	7.7779e-05	2.76387	5.38251e-05	1.92607	0.00084233	2.25102	0.00158969	2.75166	2.34081e-07	3.28056	5.27736e-07
XLOC_301508	chr8	1761053	1764508	-	3455	284	1.12117	2.97451	1.08182	3.69927	1.30912	2.8655	1.4239	2.4055	-0.499651	0.775492	1.36527	0.187227	0.949509	0.468724	0.985127	0.370932	1.03704	0.429336	1.95114	0.024938
XLOC_301585	chr8	6036432	6257537	-	221105	5095	0.113173	0	0	0.0257918	0.118598	0.122941	0.360848	0.126243	-2.24163	NA	1.81866	0.7372	0.455267	NA	4.66793	0.175167	1.94312	NA	6.35362	0.0376508
XLOC_302453	chr8	22089201	22104616	-	15415	257	0.122761	0.0674634	0.138818	0.104599	0.0868269	0.122845	0.190681	0.101355	-0.246075	0.913274	1.848	0.0921586	0.246915	0.899311	1.91614	0.0696986	1.3054	0.309964	2.54755	0.00728072
XLOC_302569	chr8	24295791	24942021	-	646230	854	0.872574	0.990897	1.18388	0.394979	0.707077	1.11923	1.01825	1.05933	0.086262	0.967147	-0.547872	0.627381	0.450825	0.736823	1.17315	0.161699	0.786089	0.520801	1.73429	0.0168101
XLOC_303005	chr8	30925815	31005431	-	79616	323	0.0569984	0.173021	1.29774	0.289293	0.738105	0.477231	1.20002	0.571565	4.12597	0.000117349	1.40393	0.275349	4.45165	1.61655e-05	2.55085	0.01175	5.02731	3.9301e-07	2.87392	0.00285423
XLOC_303755	chr8	49817466	50796043	-	978577	1674	0.0873022	0.0758593	0.229308	0.243099	0.20956	0.293575	0.327507	0.243008	0.987642	0.648855	2.98888	0.0182383	1.9943	0.206627	3.09301	0.0103614	2.09708	0.17817	2.99183	0.0121115
XLOC_304264	chr8	63601034	64369427	-	768393	2489	3.90457	3.0831	50.0135	8.47307	9.63088	3.74222	6.14104	3.80896	3.24227	8.13653e-15	2.40246	8.68098e-06	2.00882	6.23379e-06	1.37284	0.0269554	0.972449	0.0696593	1.68562	0.00328374
XLOC_304806	chr8	72093405	72479929	-	386524	799	2.07869	1.4198	6.20259	0.976403	4.53574	1.56439	3.81656	1.86066	1.12376	0.0637747	0.186144	0.899325	1.8011	0.000529751	1.25404	0.129308	1.09213	0.0688567	1.41821	0.0644555
XLOC_305096	chr8	75109195	75325373	-	216178	801	4.35789	3.61148	16.127	2.12511	3.64153	0.921481	2.77914	1.00067	1.43499	0.00269582	-0.10975	0.945867	0.405555	0.546312	-0.857445	0.331513	-0.365928	0.629398	-0.681474	0.443416
XLOC_305125	chr8	76044495	76074237	-	29742	352	0.0331342	0.0211145	0.752284	0.210353	0.351874	0.0747854	0.283531	0.0783948	3.9283	0.00347154	3.91738	0.0462915	4.01051	0.0023103	2.90538	0.166557	3.56597	0.00678618	2.67426	0.213164
XLOC_305183	chr8	76442503	76683600	-	241097	924	0.0895358	0.0834793	2.49387	1.25668	3.47345	3.12007	2.04709	1.69823	4.62498	2.15355e-10	4.80426	3.64455e-12	6.20495	5.78776e-19	6.35157	1.94821e-21	4.96082	2.43922e-12	5.69325	3.79822e-17
XLOC_306297	chr8	93213038	93700473	-	487435	6821	0.560501	0.19539	1.93108	0.625512	0.550866	0.793801	0.910976	0.318488	1.48217	0.166656	2.64278	0.00180878	0.799911	0.522993	3.09723	0.000118395	1.13476	0.326273	2.71974	0.000997439
XLOC_306650	chr8	98957874	99431664	-	473790	965	0.99975	1.85564	3.58168	4.63409	2.92191	3.5195	2.31237	2.29494	1.49969	0.234313	2.37588	0.00951044	2.36265	0.0241447	1.94961	0.0430727	1.86866	0.0864411	1.98395	0.0332967
XLOC_306659	chr8	99438378	99877731	-	439353	716	0.124508	0.0642479	0.196068	0.0412921	0.207804	0.0737767	0.276994	0.0923003	0.273002	0.814518	0.137532	0.943376	1.49036	0.0193862	1.29611	0.187748	1.58199	0.00982015	1.6251	0.0682373
XLOC_308003	chr8	124277928	124302138	-	24210	207	0.101218	0.0453327	0.634875	0.113305	0.1732	0.0352441	0.357066	0.0688966	2.27672	3.43388e-05	1.83238	0.0783386	1.48689	0.0139007	0.723648	0.593786	2.13059	8.68617e-05	1.61275	0.11145
XLOC_308008	chr8	124811041	124857516	-	46475	257	0.0203329	0.0530965	0.456168	0.194699	0.0233901	0.0341666	0.0865383	0.0081573	4.18052	0.0246642	2.84124	0.112637	0.89901	0.774333	0.582879	0.837628	2.58653	0.218283	-0.966929	0.718208
XLOC_308670	chr8	140094893	140100621	-	5728	1664	0.225285	0.14035	0.274363	0.112664	0.498075	0.88916	0.718247	0.655011	-0.0772065	0.960013	0.559715	0.608778	1.87588	0.0017498	3.71612	9.93414e-10	2.19734	0.000106268	4.03239	1.77891e-11
XLOC_308938	chr8	144078001	144082563	-	4562	233	0.717162	0.297537	0.504919	0.470182	0.782343	0.902726	1.23478	0.583599	-0.999156	0.381269	1.95788	0.0393472	0.849988	0.414955	2.68242	0.0015126	1.17413	0.216201	2.56291	0.00243185
XLOC_308967	chr8	144478024	144505444	-	27420	446	0.537459	0.311719	0.82991	0.569452	1.00074	0.607175	0.303752	0.239479	0.22397	0.873804	1.55659	0.0755177	1.62301	0.023253	2.03955	0.00907082	-0.435846	0.703204	0.85297	0.385748
XLOC_308991	chr8	144863019	144876300	-	13281	329	0.239481	0.258895	0.531103	0.228995	0.549384	0.217697	0.487104	0.158678	0.781521	0.484437	0.399721	0.809144	1.93159	0.0133581	0.789105	0.542097	1.47671	0.0759645	0.583195	0.658279
XLOC_309341	chr8_KI270811v1_alt	92564	99741	+	7177	1580	0.282897	0.121856	0.132407	0.0476772	0.0793512	0.0953499	0.225787	0.151985	-1.50416	0.214707	-0.461616	0.749947	-1.11846	0.375915	0.730472	0.534655	0.0201376	0.993338	1.82874	0.032851
XLOC_309675	chr8_KI270821v1_alt	157047	191378	+	34331	1287	0.104604	0.0532536	0.183627	0.0648443	0.332358	0.148122	0.136957	0.352153	0.249668	0.960764	1.65458	0.257234	2.16053	0.449994	2.69005	0.0251742	0.591752	0.893882	5.61705	2.04878e-08
XLOC_309686	chr8_KI270821v1_alt	228265	275545	+	47280	2815	0.00692835	0.0144017	0.062097	0.0285262	0.030688	0.0926832	0.386386	0.0496306	2.93168	0.564204	2.04343	0.366394	2.90446	0.544887	3.94239	0.0212795	6.79788	0.065332	4.60656	0.00400151
XLOC_309689	chr8_KI270821v1_alt	276985	328589	+	51604	2289	0.00738995	0.0170592	3.77964e-06	8.298e-172	0.014482	0.0815787	0.208879	0.054417	-0.902906	0.886057	-3.77814	0.279004	1.7925	0.682215	3.64812	0.114379	5.80587	0.0322893	3.6635	0.0984061
XLOC_309741	chr8_KI270822v1_alt	35	190619	+	190584	551	0.529371	0.346606	1.44335	0.405255	0.54488	0.363791	1.00205	0.351581	0.950885	0.243183	1.05758	0.401964	0.685202	0.42963	1.25764	0.270642	1.32004	0.0639286	2.45528	0.0070386
XLOC_309937	chr8_KI270926v1_alt	13562	120867	+	107305	9194	0.467125	0.234183	0.18212	0.0649806	0.101587	0.0706448	0.550321	0.365752	-1.88997	0.116883	-0.758106	0.564937	-1.39856	0.276152	-0.628722	0.622723	0.650132	0.655846	2.06281	0.0150183
XLOC_310515	chr9	14931212	15019852	+	88640	2691	0.701482	0.639482	0.89975	0.423334	0.499552	0.434363	1.34561	0.665074	0.0179805	0.998344	0.255956	0.88352	0.296384	0.856351	0.572935	0.675478	1.59688	0.116865	1.95221	0.0302664
XLOC_310743	chr9	21050112	21191703	+	141591	470	0.0579344	0.0514005	0.307047	0.0792084	0.385963	0.138032	0.215197	0.107856	2.04651	0.0822113	1.07316	0.578879	3.46289	0.000363338	2.55971	0.0662485	2.14669	0.0509111	2.4022	0.0852098
XLOC_311624	chr9	33649046	33713550	+	64504	342	1.49903	1.04795	3.81651	1.6335	1.21193	2.29115	1.50468	1.9628	0.910928	0.134634	1.67903	0.0511086	0.35781	0.645123	2.21515	0.00414601	0.376024	0.649579	1.80079	0.0243907
XLOC_311645	chr9	33921619	34048913	+	127294	915	0.223287	0.218051	1.0958	0.350502	0.714367	0.175523	0.39563	0.0705424	1.89324	0.0116848	1.14536	0.515157	2.35873	0.00061065	0.868267	0.635014	1.11415	0.197185	-0.469045	0.80771
XLOC_311677	chr9	34398175	34458586	+	60411	273	0.0145104	0.0098691	0.844488	0.0235062	0.285093	0.0186723	0.0422937	0.0515185	5.45483	0.00152488	1.66983	0.627658	4.63034	0.00703566	1.82007	0.566795	1.73874	0.455135	2.78338	0.305245
XLOC_311979	chr9	38424470	38543880	+	119410	307	0.122055	0.281774	1.0326	0.35113	0.777191	0.930405	1.19772	0.732968	2.59371	0.00133034	1.29303	0.158712	3.33691	5.10666e-06	2.80836	5.78742e-05	3.67933	1.83514e-07	3.03179	8.90471e-06
XLOC_312042	chr9	40106736	40120963	+	14227	3519	0.0530098	0.020416	0.17849	0.0612581	0.202787	0.0607911	0.268145	0.0609185	1.35193	0.0901536	2.66115	0.00376631	2.63136	3.54433e-05	2.72456	0.00251277	2.58564	3.85901e-05	2.70836	0.00238486
XLOC_312066	chr9	40584435	40821022	+	236587	21017	0.759682	0.454474	12.3825	2.6463	2.98268	1.24792	3.20372	1.6102	3.58185	5.65132e-15	3.53921	6.02245e-10	2.64651	2.32671e-08	2.57772	1.71342e-05	2.29849	1.75258e-06	3.55221	3.64156e-10
XLOC_312137	chr9	41274236	41282981	+	8745	261	0.0130229	0.00336147	0.0829632	0.026789	0.005409	0.115322	0.190839	0.098116	2.58757	0.367472	3.3584	0.250496	-0.555751	0.913731	6.10174	0.00747544	4.86634	0.0263972	6.78836	0.0017367
XLOC_312140	chr9	41358624	41602645	+	244021	231	1.37687	1.53016	17.3593	3.06876	6.84745	2.02734	8.90839	4.29226	3.24655	1.10789e-17	1.6302	0.0248106	3.00501	2.77942e-15	1.47413	0.0450772	3.05566	5.82013e-16	2.63878	2.13061e-05
XLOC_312203	chr9	41606596	41822004	+	215408	3423	0.734546	0.629611	2.09611	0.587492	1.48196	1.09457	2.3954	0.668174	1.10089	0.0455581	0.692018	0.460921	1.70975	0.000315622	1.88336	0.00409427	2.1995	8.64697e-07	1.84572	0.00455859
XLOC_312736	chr9	62798832	62847285	+	48453	248	0.254524	0.385976	2.90154	1.11522	0.611846	0.421087	0.887424	0.654045	3.23802	2.71752e-07	2.49055	0.000228512	2.10492	0.00196445	1.21763	0.139802	2.40631	0.000220663	2.56347	0.000104155
XLOC_312764	chr9	63053262	63176553	+	123291	34196	0.760987	0.298779	5.33286	1.30844	1.17451	0.374321	1.54159	0.573098	2.29931	0.000181409	3.05901	8.89508e-06	1.24174	0.0824707	1.49462	0.0729011	1.2478	0.0832814	2.07387	0.00481788
XLOC_312794	chr9	63270470	63492260	+	221790	17662	0.229722	0.181762	5.34466	0.67251	0.739868	0.17974	1.04896	0.397978	4.11841	3.1373e-17	2.56286	0.000436341	2.3638	6.18934e-06	1.06364	0.255834	2.40965	3.21498e-06	2.10522	0.0047083
XLOC_312835	chr9	63819285	63841167	+	21882	535	0.147942	0.343133	2.5272	1.06532	0.974814	0.981862	1.91685	0.985293	3.45986	0.00294161	2.64508	0.00391241	3.23013	0.00547671	2.58148	0.00465899	3.78389	0.00050539	2.67725	0.00271808
XLOC_312919	chr9	64711792	64927230	+	215438	11505	0.605143	0.296028	9.4652	1.36978	2.97402	1.63847	3.24712	1.71782	3.55586	2.71104e-14	2.81574	0.000141654	2.99563	2.64045e-10	3.52907	4.99985e-07	2.66958	2.41607e-08	3.512	4.83553e-07
XLOC_312922	chr9	64785611	64871567	+	85956	5781	0.105006	0.100712	1.7902	0.131124	0.640091	0.152173	0.666427	0.263915	3.62285	2.0737e-08	1.02835	0.439455	3.24486	6.83178e-07	1.67944	0.121719	2.84845	1.493e-05	2.29684	0.0164595
XLOC_312965	chr9	65196063	65309378	+	113315	5429	0.234643	0.134712	2.03388	0.232156	0.58589	0.193568	0.576682	0.343486	2.75737	7.71511e-08	1.52218	0.0628041	2.0727	0.000109174	1.49905	0.0619552	1.68207	0.00256648	2.71928	5.26964e-05
XLOC_312966	chr9	65207535	65232506	+	24971	3692	0.458709	0.15209	6.12483	0.588344	1.06279	0.257265	0.731623	0.204996	3.28821	2.03054e-14	2.45905	0.0116358	1.88379	5.23488e-05	1.86699	0.074725	0.960007	0.0848976	1.94656	0.0510467
XLOC_312995	chr9	65825712	66023477	+	197765	11161	0.709362	0.555856	13.6644	3.45344	1.13647	0.888391	1.84803	1.07665	3.929	4.3576e-16	3.32035	1.24178e-08	1.44419	0.0133388	1.75323	0.00883561	1.77435	0.00109494	2.44049	6.55828e-05
XLOC_313038	chr9	66269762	66387872	+	118110	237	0.607199	0.379864	3.8157	1.11092	2.31978	0.754894	2.69109	1.1403	2.2968	1.28348e-06	2.81992	5.75295e-05	2.65947	6.98806e-09	2.10194	0.00489657	2.51723	4.171e-08	2.7635	6.28027e-05
XLOC_315139	chr9	107222242	107271102	+	48860	1514	0.0550597	0.0663845	0.273147	0.026321	0.0694394	0.0548869	0.395505	0.17494	1.77724	0.394729	-0.698383	0.789672	0.955447	0.686004	0.78311	0.748657	3.09044	0.0491535	2.53238	0.118059
XLOC_315225	chr9	108241635	108338603	+	96968	848	0.119495	0.0820957	0.0336834	0.0118164	0.0348965	0.0543932	0.400818	0.134095	-2.25021	0.0902635	-1.95279	0.241704	-1.08087	0.430488	0.529071	0.808214	2.02999	0.0489098	1.53675	0.313981
XLOC_316180	chr9	125408197	125410203	+	2006	552	0.080727	0.03315	0.173275	0.120928	0.0788936	0.0708766	0.0571522	0.0544439	0.71505	0.794136	3.01297	0.049919	0.656321	0.798971	1.97937	0.252125	-0.135264	0.970359	2.2812	0.155256
XLOC_316193	chr9	125879103	125941813	+	62710	263	1.77635	1.88237	2.45907	0.491786	3.07164	1.31543	2.03261	0.952947	0.0249883	0.988908	-1.46268	0.275976	1.45703	0.00700757	0.580477	0.72983	0.484706	0.542482	-0.19163	0.916303
XLOC_316431	chr9	129331208	129359541	+	28333	1001	0.690657	0.803605	1.34063	0.961607	0.528717	1.32303	1.67523	2.80493	0.608308	0.698867	1.34284	0.245234	0.360564	0.827767	1.75969	0.0854015	1.99983	0.0445997	4.14534	2.8721e-07
XLOC_318768	chr9	28135408	28151054	-	15646	958	0.310339	0.196566	0.890847	0.105695	0.583072	0.101878	0.545826	0.226668	1.10026	0.0580644	-0.497213	0.808347	1.59428	0.00170605	0.127337	0.95956	1.12898	0.0432198	0.992639	0.505367
XLOC_319559	chr9	40434823	40685974	-	251151	52414	4.07438	2.03497	56.3819	8.68142	3.05349	1.33899	5.6654	1.55363	3.33579	5.68954e-16	2.64458	0.00010884	0.266402	0.728109	0.444465	0.699354	0.898343	0.0989423	0.931035	0.287918
XLOC_319580	chr9	40522200	40526175	-	3975	1102	0	0.020408	0.155017	0.0172768	0.0188844	0.00456061	0.0417751	0	5.9448	0.0443825	0.328344	NA	3.98036	0.23993	-0.839767	NA	4.69876	0.132269	-3.40415	NA
XLOC_319602	chr9	40815767	40921765	-	105998	90621	1.45672	0.485141	6.45221	0.616167	4.87681	0.664677	4.19315	1.15921	1.67369	0.0224895	0.894508	0.473461	2.38728	0.000267376	1.55639	0.120931	1.61222	0.0270404	2.1673	0.0139249
XLOC_319613	chr9	40932974	40992101	-	59127	562	0.531738	0.357925	2.10725	0.233482	0.968379	0.191617	1.27866	0.397211	1.52693	0.0154813	0.0192957	0.999827	1.53049	0.013085	0.195792	0.907897	1.44099	0.0222293	0.955107	0.382732
XLOC_319630	chr9	41204647	41235441	-	30794	1038	0.0988047	0.0632851	0.566564	0.167575	0.301017	0.157321	0.448122	0.253211	2.08297	0.00266731	2.29089	0.0159033	2.28298	0.000564499	2.3386	0.0116509	2.3947	0.000198761	2.76981	0.00145824
XLOC_319631	chr9	41212376	41225968	-	13592	601	0.0629414	0.0349673	0.703318	0.0595424	0.405844	0.121867	0.555805	0.248817	3.02226	2.89413e-06	1.41085	0.349226	3.32551	1.12082e-07	2.98921	0.00822563	3.32732	7.57973e-08	3.78886	0.000298965
XLOC_319632	chr9	41229378	41231807	-	2429	437	0.0224491	0.0516491	0.591709	0.2108	0.810061	0.311419	0.839735	0.375795	4.39408	0.000787484	2.48999	0.115695	5.92102	7.0385e-07	3.61988	0.00772062	5.53532	3.58297e-06	3.53082	0.00863322
XLOC_319653	chr9	41340822	41358795	-	17973	4301	0.213	0.0643846	0.575372	0.226207	0.6177	0.198858	0.854845	0.240248	1.05627	0.099119	2.97732	4.28405e-05	2.28355	6.52387e-06	2.69186	0.000269292	2.41914	1.01092e-06	3.6146	1.88076e-07
XLOC_319980	chr9	62798832	62844647	-	45815	248	0.132216	2.45566	1.21368	1.12535	0.781052	0.779937	0.852714	0.882858	2.78563	2.79286e-09	-0.0113691	1	3.29662	3.35239e-13	-0.771092	0.81569	3.07953	8.03986e-12	-0.768634	0.795868
XLOC_319986	chr9	63008377	63053076	-	44699	5298	0.29259	0.137204	1.56727	0.321372	0.320324	0.147367	0.289773	0.20758	1.93844	0.000744737	2.24481	0.00356439	0.76527	0.299789	1.17661	0.203046	0.349606	0.730079	2.27588	0.00230531
XLOC_319993	chr9	63255374	63385175	-	129801	5787	2.22391	1.64393	41.6586	9.27018	2.48189	1.40411	3.91683	1.7883	3.82781	1.93695e-16	3.09523	1.31737e-06	0.86036	0.177713	0.829771	0.36545	1.08263	0.0724701	1.23079	0.115549
XLOC_320160	chr9	64574893	64711701	-	136808	34209	1.96966	1.60347	12.4523	2.2499	1.55399	0.554686	1.99382	0.770821	2.24274	5.35464e-08	1.20083	0.130512	0.379358	0.560584	-0.413103	0.698226	0.368428	0.604552	0.175955	0.875162
XLOC_320187	chr9	64932264	65174265	-	242001	91970	0.639658	0.265586	5.68776	0.670371	2.11532	0.306344	2.0209	0.564573	2.64999	1.76453e-05	1.8888	0.0552713	2.36068	0.000152982	1.28914	0.232583	1.77958	0.00773263	1.95381	0.0342299
XLOC_320192	chr9	65142777	65196034	-	53257	10707	0.209091	0.266494	1.46903	0.163647	0.215371	0.105914	0.268874	0.126836	2.33904	9.50607e-05	0.0917797	0.976911	0.738461	0.389684	-0.325235	0.874147	0.721411	0.397762	1.76246	0.164303
XLOC_320267	chr9	65675812	65825441	-	149629	4493	0.597474	0.261388	4.38994	0.94762	1.25089	0.484596	1.58192	1.23538	2.42365	1.03145e-08	2.973	0.000460127	1.72854	0.000104668	1.9877	0.0349674	1.74582	7.71227e-05	4.76947	5.19091e-10
XLOC_320294	chr9	66253272	66285383	-	32111	4279	0.108299	0.0615615	0.248045	0.150264	0.585019	0.159173	0.686826	0.228995	0.770517	0.274868	2.53167	0.00210463	3.15589	1.43669e-11	2.40092	0.00366314	3.10666	1.81469e-11	3.31422	1.26278e-05
XLOC_320381	chr9	67596183	67602611	-	6428	747	0.0252476	0.0162509	0.0833085	0.0533166	0.114618	0.113172	0.131851	0.0490179	1.43963	0.353978	2.70827	0.0299995	3.01429	0.00822947	3.98971	0.000249224	3.14226	0.00446383	3.5284	0.00149519
XLOC_320382	chr9	67603179	67669739	-	66560	1247	0.29143	0.225687	0.833924	0.212176	0.679474	0.545477	0.91133	0.281872	1.13955	0.0279447	0.747673	0.425463	1.96385	8.37219e-06	2.41002	0.00013523	2.15359	5.04316e-07	1.59255	0.0209581
XLOC_321462	chr9	83219316	83277721	-	58405	490	0.0440761	0.0277301	0.121884	0.0227249	0.368453	0.0850436	0.318132	0.0615446	1.25499	0.549138	0.0656563	0.993286	4.00004	0.00272286	2.69777	0.136687	3.50908	0.00956337	2.81099	0.115633
XLOC_322271	chr9	93566313	93679587	-	113274	4657	0.183039	0.099418	0.373563	0.142886	0.309375	0.202023	0.324001	0.110388	0.607432	0.481141	1.77221	0.0388018	1.48313	0.0168367	2.12128	0.00745584	1.17487	0.075523	1.37482	0.116694
XLOC_322350	chr9	95739486	96014989	-	275503	649	1.15922	0.880889	3.11519	1.0616	2.0802	1.74946	2.24834	1.6813	0.933949	0.268077	1.22206	0.162425	1.48325	0.0345802	2.00496	0.00574188	1.18409	0.118854	2.1079	0.0028967
XLOC_323289	chr9	111602830	111631289	-	28459	338	0.267835	0.328644	0.490455	0.651443	0.354525	1.00492	0.429435	0.960801	0.575959	0.82655	2.32678	0.0344227	1.19618	0.526995	2.66631	0.00966338	1.28557	0.500938	3.71889	6.94227e-05
XLOC_324482	chr9	128528424	128552456	-	24032	1219	0.172058	0.163027	0.73586	0.790664	0.812983	0.927093	0.936539	0.569541	1.74554	0.20332	3.61072	5.38237e-05	3.01546	0.00340024	3.6486	3.73045e-05	2.83003	0.00596238	3.30707	0.000248346
XLOC_324845	chr9	133947630	134002150	-	54520	2690	0	0	0	0.0405537	0.207094	0.0772144	0.37513	0.265552	0	NA	1.35515	0.832534	3.26691	NA	3.06122	0.471222	4.14477	NA	6.88082	0.0217783
XLOC_325149	chr9	137084945	137109245	-	24300	2435	0.0330995	0.0724811	0.121992	0.209515	0.156062	0.244347	0.160106	0.238694	1.47582	0.520646	2.98619	0.00625714	3.00509	0.0640138	2.96842	0.00598518	2.85217	0.0783627	3.59224	0.000397282
XLOC_325435	chr9_GL383540v1_alt	978	70890	-	69912	642	0.0940269	0.162451	0.259321	0.387612	0.413672	1.07806	1.67555	2.12692	1.05801	0.232272	2.01841	0.0096084	2.83023	2.66658e-06	3.77186	1.58268e-08	4.63285	5.17306e-17	5.73857	1.75531e-19
XLOC_325452	chr9_GL383541v1_alt	538	161574	-	161036	473	0.316752	0.161211	2.71807	0.249638	0.271281	0.0928321	0.498228	0.191938	2.73334	4.93862e-07	1.30596	0.233352	0.516882	0.543031	0.262877	0.871006	0.925228	0.201362	1.13135	0.279557
XLOC_325496	chr9_KI270718v1_random	6418	38054	-	31636	535	0.15321	0.327802	2.10429	0.330605	1.17022	0.374217	1.73971	0.592917	3.48416	1.60053e-07	0.593207	0.700459	3.7656	5.86009e-09	1.30949	0.250943	3.81304	2.45158e-09	1.69352	0.094564
XLOC_325545	chr9_KI270823v1_alt	79901	380875	+	300974	212	0.107366	0.124496	0.343991	0.18731	0.413367	0.0651238	1.07644	0.491637	2.06477	0.11178	0.718426	0.884232	3.40274	0.00151979	-0.00619641	1	4.4982	6.66352e-06	4.43969	0.100819
XLOC_325612	chrUn_GL000195v1	28686	32144	-	3458	1509	0.121998	0.0652112	1.10023	0.311984	0.387622	0.16452	0.295319	0.150073	2.80084	8.96326e-05	3.02387	0.000117666	2.38792	0.00112108	2.40605	0.00371995	1.66308	0.0369695	2.74914	0.000534326
XLOC_325645	chrUn_GL000214v1	32248	104862	-	72614	5429	0.00517285	0.0652569	0.558665	0.105958	0.147204	0.0994734	0.696785	0.107216	6.34303	1.61441e-07	1.93036	0.179574	5.6197	4.23515e-06	2.11625	0.117901	7.72276	1.82611e-11	2.82463	0.0185355
XLOC_325783	chrUn_GL000220v1	104997	161802	-	56805	6984	4.5173	25.1597	7.61972	5.4582	127.846	83.4412	2248.83	8046.62	0.485262	0.894372	-0.941372	0.800822	5.73475	0.000866653	2.53786	0.337951	10.0307	1.16693e-10	11.1478	5.49005e-10
XLOC_325803	chrUn_GL000224v1	102490	176445	+	73955	57054	0.160772	0.0757599	0.537247	0.0724356	0.295374	0.0843556	0.437326	0.0763047	1.23441	0.0964818	0.658229	0.595566	1.51076	0.0267848	1.31828	0.164229	1.58215	0.0190584	1.08219	0.258953
XLOC_325907	chrUn_KI270741v1	44368	71365	+	26997	10150	0.886732	0.648491	1.43076	0.518853	0.760878	0.542614	1.68462	0.383477	0.300537	0.791424	0.727022	0.41885	0.531975	0.551143	0.830522	0.312211	1.54592	0.017671	0.659041	0.428268
XLOC_326065	chrUn_KI270745v1	38112	41844	+	3732	1116	0.024065	0.0815286	0.18309	0.141505	0.122427	0.223392	0.297592	0.329079	2.71919	0.10622	1.70718	0.0972373	3.28691	0.0304711	2.48722	0.00484229	4.39325	0.00122867	3.07321	0.000201837
XLOC_326174	chrUn_KI270751v1	44880	71720	+	26840	1430	0.0207675	0.0291156	0.121726	0.0564794	0.0465197	0.0447174	0.227776	0.0988249	2.19486	0.177575	1.86284	0.311012	1.95499	0.228908	1.75948	0.328647	3.79728	0.00220292	2.56204	0.0986322
XLOC_326347	chrX	3816512	3931956	+	115444	678	0.375529	0.268687	0.594159	0.379338	0.456616	0.567331	1.47521	0.651952	0.279831	0.827547	1.09913	0.381706	1.00996	0.202937	2.09363	0.0320924	2.54861	2.08594e-05	3.43366	5.68733e-05
XLOC_326427	chrX	5889959	6245555	+	355596	1922	0.113067	0.139833	0.860468	0.24018	0.155753	0.0952204	0.197194	0.0612156	2.59476	4.32693e-05	1.54627	0.0455042	1.25903	0.103831	0.499062	0.64308	1.37239	0.0625131	0.305586	0.780614
XLOC_327140	chrX	20443325	20612235	+	168910	327	0.0187867	0.00236834	0.0408569	0.00116026	0.231281	0.581822	0.0469424	0.149675	0.0360775	0.998471	-0.402341	0.947706	4.2226	0.0068705	9.04585	2.40189e-07	1.38318	0.555501	7.06871	0.000103841
XLOC_328143	chrX	40834484	40869130	+	34646	1173	0.0512944	0.0505663	0.808224	0.512807	0.100006	0.0734714	0.0364446	0.0346344	3.68511	0.000294453	4.34354	3.18731e-07	1.73618	0.17554	1.71607	0.115426	-0.105834	0.966906	0.347247	0.824286
XLOC_328462	chrX	47444802	47486023	+	41221	407	0.464756	0.641504	0.625521	1.74596	0.852056	1.50968	0.809674	0.603675	0.0376288	0.987264	2.45321	6.01576e-05	1.62883	0.0359347	2.31156	0.0001707	1.3993	0.0813741	1.3967	0.0428901
XLOC_328540	chrX	48636159	48663586	+	27427	1135	0.0494025	0.00400398	0.161076	0.030529	0.0814333	0.203422	0.590389	0.469376	1.34472	0.550679	4.12266	0.0708531	1.57562	0.413827	6.54667	0.000516498	4.12592	0.00208618	8.6055	1.01868e-06
XLOC_329315	chrX	63139116	63155993	+	16877	688	0.0143487	0.0372449	0.992893	0.181919	0.150981	0.206129	0.200075	0.0912913	5.67368	0.0208956	2.89272	0.135771	4.18469	0.111274	3.61118	0.0371314	4.43527	0.0846736	2.70719	0.140394
XLOC_330140	chrX	75368450	75794180	+	425730	279	1.23276	0.756874	3.77667	0.736399	1.87686	0.802068	2.58021	1.30954	1.18361	0.0319812	0.707576	0.470706	1.29147	0.0140543	1.23708	0.116307	1.30029	0.01334	2.12475	0.00123744
XLOC_331989	chrX	108155609	108439469	+	283860	234	0	0.0379434	0.102372	0.0300291	0.101838	0.013445	0.0654472	0.0222625	5.55003	0.0348723	0.185238	0.974962	6.48157	0.00791092	-0.592671	0.883399	5.76467	0.0207424	-0.228985	0.955769
XLOC_332082	chrX	110470846	110533137	+	62291	266	0.0190744	0.00494698	0.162994	0.0318042	0.186482	0.143555	0.244782	0.233678	2.65132	0.299093	2.88397	0.349957	4.03205	0.0512397	5.75077	0.0117063	3.98594	0.052007	6.95524	0.00106507
XLOC_333821	chrX	132202995	132437855	+	234860	674	6.7797	2.79515	5.51771	5.30964	3.44828	5.79142	2.5846	2.57888	-0.773539	0.284926	1.85686	0.00438259	-0.318352	0.721637	2.15841	0.000488057	-1.09065	0.086542	1.68692	0.00914489
XLOC_334135	chrX	136884786	137069279	+	184493	2202	2.58389	2.63499	5.32088	1.51991	3.76368	3.1632	2.6674	0.900295	0.601405	0.378335	-0.0371708	0.986009	1.23775	0.019353	1.37243	0.0442511	0.319539	0.709993	-0.200604	0.846458
XLOC_334167	chrX	137271625	137426539	+	154914	1118	0.0367366	0.132472	0.376361	0.0475244	0.867244	0.988659	1.5701	1.78916	2.50363	0.476619	-0.203415	0.951325	5.24786	0.0204734	4.24147	0.000890372	5.72329	0.00892461	6.32883	6.07475e-08
XLOC_334392	chrX	140177980	140465390	+	287410	1696	0.135517	0.121124	4.80218	0.943377	1.17098	0.297777	0.0781794	0.0536214	4.71356	1.0226e-09	3.90418	7.84281e-07	3.8108	3.48566e-06	2.35428	0.00816048	-0.538245	0.725699	-0.192654	0.905125
XLOC_334612	chrX	140709561	140793215	+	83654	3782	4.26242	9.53988	39.2954	69.4475	118.701	213.936	59.5424	87.7487	2.8011	5.53047e-09	3.74251	3.01665e-09	5.5282	6.94463e-35	5.46886	1.26743e-19	4.42289	1.75842e-22	4.85898	1.37095e-15
XLOC_335220	chrX	153599314	153613937	+	14623	233	0.0598849	0.319855	0.467969	0.641227	0.589679	1.21205	0.441698	0.879852	2.45782	0.0764928	2.14712	0.0271736	4.06362	0.000320167	2.96021	0.000573155	3.54227	0.00192676	3.30565	7.11719e-05
XLOC_335357	chrX	155419456	155612926	+	193470	2602	0.237878	0.405	0.591904	0.119289	0.526755	0.219608	0.500841	0.383454	0.884457	0.426501	-1.23039	0.377848	1.8415	0.031063	0.193047	0.924208	1.3607	0.144594	1.9156	0.0910244
XLOC_335474	chrX	1742176	1881851	-	139675	21375	0.18733	0.338433	1.71958	0.39189	0.464583	0.323938	0.866736	0.386025	2.79554	0.0179802	1.20279	0.407997	1.96225	0.1346	1.10207	0.437115	2.7245	0.0173128	2.52658	0.0173744
XLOC_335519	chrX	1894561	1897620	-	3059	603	0.0052298	0.0511196	0.181294	0.0475687	0.0763898	0.0417795	0.110938	0.0451316	4.6859	0.0534399	0.156295	0.976499	4.53597	0.0569879	0.733962	0.822499	4.73904	0.0418249	0.455128	0.885094
XLOC_335577	chrX	2565892	2609188	-	43296	297	0.149472	0.641564	1.46041	3.69633	1.03283	3.73502	1.05627	2.08419	2.8683	0.000299652	3.80297	1.36734e-08	3.486	2.46668e-06	3.62087	6.97175e-08	3.31416	5.70971e-06	2.95785	1.8251e-05
XLOC_336467	chrX	20769717	21374265	-	604548	563	0.140946	0.173484	0.652201	0.171573	0.588515	0.123291	0.396853	0.103809	1.57418	0.252085	0.359122	0.903586	2.66429	0.014394	0.589785	0.814685	1.73933	0.158852	0.361224	0.883826
XLOC_339710	chrX	76650508	77046718	-	396210	292	3.18274	1.9668	12.8411	2.42988	6.80907	3.94162	6.00198	4.18356	1.51589	0.0156366	1.25717	0.136554	1.74182	0.00320796	2.16659	0.00183126	1.09862	0.108586	2.2107	0.00114766
XLOC_341971	chrX	105482412	105797434	-	315022	225	2.69963	2.39808	8.33286	1.14261	2.3386	0.67704	1.84242	0.463157	1.20638	0.00569014	-0.471178	0.686225	0.504083	0.360275	-0.727035	0.449259	-0.176915	0.829933	-0.967852	0.250449
XLOC_344333	chrX	135877134	135935961	-	58827	4939	0.0410365	0.0816281	0.576712	0.154616	0.145809	0.0651767	0.199922	0.0521139	3.50254	0.00513613	1.70967	0.328467	2.62728	0.051132	0.970558	0.629554	2.64748	0.0434502	0.755817	0.70202
XLOC_344892	chrX	151303383	151409485	-	106102	608	0.0826313	0.07998	0.281601	0.179908	0.223767	0.213016	0.367466	0.235472	1.40575	0.302694	2.28412	0.0276092	2.21891	0.0468663	2.38225	0.0173867	2.72331	0.00753936	2.70574	0.00443598
XLOC_345486	chrY	1776316	1783077	+	6761	413	0.0203275	0.0346748	0.305638	0.151947	0.058847	0.086951	0.0143523	0.0272469	3.45559	0.187468	3.27584	0.0452748	2.25018	0.44891	2.43262	0.169209	0.034303	0.995395	0.843671	0.724581
XLOC_346198	chrY	1742176	1881851	-	139675	21375	0.135451	0.0834241	0.334542	0.137265	0.529566	0.189026	0.603648	0.478426	1.01869	0.617895	1.60575	0.26367	2.72757	0.0464046	2.24362	0.0645137	2.86372	0.0292766	4.62204	2.25246e-06
XLOC_346308	chrY	2565892	2609189	-	43297	297	0.52357	0.393906	0.991422	0.444571	0.357358	0.611839	0.687301	1.16601	0.492436	0.73304	0.997906	0.532855	0.119401	0.945644	1.59704	0.223143	0.886562	0.44923	4.35448	8.31989e-06

## Sheet: Table S2, filtered out entries
Table S2. SRS-lncRNA upregulated during neuronal differentiation, which were excluded from further analyzes since they cosist entirely of repetitious sequences
SRS-lncRNA ID	Chr	Start	End	Strand	Total length, nt	SRS length, nt	Expression in ESC nucleus, TPM	Expression in ESC cytoplasm, TPM	Expression in NPC nucleus, TPM	Expression in NPC cytoplasm, TPM	Expression in day-14 neuronal nucleus, TPM	Expression in day-14 neuronal cytoplasm, TPM	Expression in day-50 neuronal nucleus, TPM	Expression in day-50 neuronal cytoplasm, TPM	NPC nucleus, log2(FC)	NPC nucleus, FDR	NPC cytoplasm, log2(FC)	NPC cytoplasm, FDR	Day-14 neuronal nucleus, log2(FC)	Day-14 neuronal nucleus, FDR	Day-14 neuronal cytoplasm, log2(FC)	Day-14 neuronal cytoplasm, FDR	Day-50 neuronal nucleus, log2(FC)	Day-50 neuronal nucleus, FDR	Day-50 neuronal cytoplasm, log2(FC)	Day-50 neuronal cytoplasm, FDR
XLOC_038641	chr10	120797649	120798675	-	1026	331	0.0178684	0.0279266	0.22344	0.0677111	0.100708	0.212745	0.221124	0.197744	3.22868	0.334691	2.33739	0.33982	3.22085	0.314357	4.00687	0.0386572	4.14304	0.156495	3.61596	0.0646751
XLOC_049078	chr11	51277417	51277732	-	315	315	0.105942	0	1.70992	0.313584	4.91103	1.29595	0.117528	0.0197689	3.57355	0.210183	4.25887	0.24643	6.27694	0.0046363	7.00689	0.0176012	0.382136	0.943917	1.75608	0.710246
XLOC_049079	chr11	53354018	53354224	-	206	206	0	0	12.6435	0.265397	12.8801	2.5654	0.240105	0.0587935	6.26258	0.00664671	2.43092	0.641547	7.40895	0.000528168	6.41548	0.0592715	1.22444	0.781898	1.73061	0.735735
XLOC_054816	chr11_KI270903v1_alt	57947	59350	+	1403	662	0.257294	0.14987	0.0751485	0.0244346	0.463839	0.123041	1.05455	0.377693	-2.10581	0.198378	-1.6995	0.264467	1.61057	0.18483	0.90695	0.564971	2.54247	0.0144245	2.53182	0.0214465
XLOC_080248	chr13	112277380	112303442	-	26062	26062	0.0366515	0	0.511157	0.3155	0.0208314	0.0389628	0.0325922	0.00826988	3.56336	0.376928	7.58775	0.00187716	0.0409575	0.997373	4.34396	0.145721	0.0909271	0.991214	2.40914	0.517647
XLOC_117184	chr17	21362545	21362782	-	237	237	0	0	7.64846	0.517481	1.21096	0.311924	0.387603	0	5.98851	0.0373938	4.10544	NA	4.49452	0.150876	3.94381	NA	2.60755	0.500648	0	NA
XLOC_122538	chr18	108165	108483	+	318	318	0.0945925	0	5.10144	0.086633	0.715135	0.0819725	8.21358	0.66463	5.2897	0.0139424	2.86658	0.54963	3.55589	0.14379	3.58973	0.382373	6.92831	0.000298959	6.63594	0.037239
XLOC_131053	chr18	76375020	76375987	-	967	736	0.903338	1.02343	4.51035	1.0417	0.946483	0.466891	0.906296	0.220358	1.95382	0.0219995	0.695481	0.631151	0.808884	0.464306	-0.0457697	0.986448	0.60549	0.630127	-1.08183	0.366497
XLOC_133718	chr19	27148472	27148879	+	407	407	0.321773	0.51919	4.63374	0.360131	4.07078	0.655728	0.191421	0.184304	3.79177	0.0242106	0.548331	0.897547	4.6716	0.00227916	1.73852	0.559814	-0.318958	0.93048	-0.354889	0.92839
XLOC_137752	chr19	27664746	27666755	-	2009	372	0.0109357	0	0.571709	0.073117	0.199308	0.0076009	0.373494	0.0945842	5.26772	0.0163055	5.47059	0.0832305	4.84461	0.0279981	2.99015	0.449878	5.45537	0.00918276	7.01091	0.0109838
XLOC_137754	chr19	27668589	27669389	-	800	228	0.0135174	0.0202412	1.29398	0.139249	0.233194	0.0477125	0.686905	0.0799794	6.30228	0.00728399	3.06306	0.496113	4.95503	0.050486	2.22611	0.643787	6.27529	0.00559688	3.62084	0.347033
XLOC_145832	chr2	87384857	87386937	+	2080	783	0.0262026	0.00625435	0.0169912	0.0063742	0.103609	0.0421295	0.295466	0.0583424	-1.08659	0.81084	2.3582	0.574828	2.73306	0.198125	4.43752	0.163068	3.88425	0.0372397	4.77203	0.110897
XLOC_145849	chr2	87411931	87412692	+	761	761	0	0	0	0	0.0771691	0.027754	0.160033	0.211422	0	NA	0	1	3.75879	NA	3.43358	0.350715	4.86884	NA	6.91887	0.0131758
XLOC_145854	chr2	87418346	87418883	+	537	537	0	0	0	0	0.0375465	0.0203596	0.187639	0.282898	0	NA	0	1	1.90982	NA	2.10277	0.661119	4.37971	NA	6.87098	0.0180605
XLOC_145857	chr2	87423286	87424848	+	1562	1562	0	0.00576395	0	0.00358015	0.0099473	0.0335088	0.117135	0.132455	0	NA	0.827258	0.872264	1.89518	NA	3.46722	0.230779	5.4613	0.207334	6.56025	0.00421365
XLOC_160160	chr2	95957718	95960448	-	2730	2730	0.900799	0.698534	2.86956	0.322849	1.23144	0.139285	2.50476	0.722099	1.20188	0.284926	-0.441233	0.860903	1.09724	0.322059	-1.14443	0.550062	1.91938	0.0337541	1.04927	0.550893
XLOC_160161	chr2	95958839	95961373	-	2534	2534	0.989931	0.414872	4.83067	0.660365	2.42503	0.429939	3.78895	0.774981	1.758	0.106262	1.04673	0.7135	1.88035	0.0687516	1.20701	0.641218	2.32014	0.0146474	1.78038	0.408999
XLOC_171149	chr20	26278700	26336175	+	57475	57475	0.0121674	0.0110046	4.39124	0.27926	0.426722	0.0673867	1.29232	0.16881	7.65736	7.64551e-20	5.64589	9.51863e-06	5.44771	5.24687e-10	4.04221	0.00339456	6.58972	5.47726e-15	5.82097	3.47677e-06
XLOC_171159	chr20	26343292	26381887	+	38595	37363	0.0152638	0.00293201	3.87031	0.350533	0.296698	0.0687974	1.22813	0.102194	7.64725	1.81902e-18	7.89775	3.53428e-06	5.08786	3.23912e-08	5.95426	0.000982425	6.67337	2.32547e-14	6.59934	0.000149947
XLOC_171161	chr20	26345067	26347998	+	2931	2931	0	0	0.745076	0.0126458	0.0390575	0	0.183484	0.0271023	7.6399	0.000318801	4.56244	0.253895	4.54003	0.0732997	0	1	6.25903	0.00413639	5.96288	0.0770697
XLOC_171163	chr20	26348868	26356795	+	7927	7927	0	0.00353181	0.562827	0.0406509	0.0368713	0.00273872	0.16092	0.0102655	8.82127	1.94089e-06	4.43045	0.0398081	6.02433	0.00301509	0.964489	0.789111	7.66599	4.13139e-05	3.33703	0.135118
XLOC_175023	chr20	26368530	26522878	-	154348	103801	0.0470733	0.0232777	23.1729	3.37343	3.89795	0.611752	11.9401	1.49301	8.55364	1.11126e-31	7.9865	1.45217e-12	7.11915	5.9321e-22	5.91148	4.64777e-07	8.30035	4.00552e-30	7.1192	3.61654e-10
XLOC_171167	chr20	26382631	26385942	+	3311	3311	0	0	0.982124	0.082949	0.0754053	0.0270606	0.202009	0.0340087	7.43829	0.000537354	6.03269	0.038155	4.89446	0.0468433	4.86557	0.115365	5.88672	0.00834197	5.09461	0.0860758
XLOC_175026	chr20	26447695	26448049	-	354	354	0	0	2.49087	0.51477	0.251244	0.000524235	2.00773	0.269277	5.56471	0.0361265	5.12492	NA	3.79808	0.212824	0	1	6.14867	0.0123773	4.91149	NA
XLOC_171169	chr20	26480833	26484372	+	3539	3539	0	0	1.72217	0.191408	0.249034	0.050429	0.740407	0.078842	6.07052	0.0281492	5.24097	0.20478	4.45258	0.146059	3.71917	0.410308	5.54858	0.0440013	4.17406	NA
XLOC_175030	chr20	26523876	26524237	-	361	361	0.0756465	0	17.0158	1.21729	0.816925	0.471528	3.0742	0.81556	7.04824	0.00123927	6.99881	0.0053182	3.83696	0.143859	5.85968	0.0264039	5.16716	0.0272859	6.2436	0.0136872
XLOC_175031	chr20	26527440	26539533	-	12093	12093	0	0	1.29089	0.151122	0.0973436	4.03377e-05	0.32535	0.0266891	7.88019	0.000229006	6.87849	0.406163	5.31617	0.0282205	0	1	6.58133	0.00268622	5.40163	0.500069
XLOC_175032	chr20	26530290	26530697	-	407	407	0.125569	0	4.94428	0.0821481	2.49539	0.29156	6.76383	0.977485	4.8672	0.00144396	3.34363	0.692525	4.98259	0.000779708	5.62702	0.399727	6.04696	1.49502e-05	6.74498	0.263376
XLOC_175036	chr20	26541357	26599319	-	57962	57962	0.148895	0.0458155	12.8088	2.37403	3.70519	0.904816	17.4817	2.04118	5.87466	5.12096e-06	6.77694	1.35754e-06	5.23635	5.88233e-05	5.81297	5.55959e-05	7.18485	4.81564e-09	6.88277	6.53101e-07
XLOC_175038	chr20	26562643	26563167	-	524	524	0	0.0515835	2.74033	0.348254	1.13429	0.0441365	2.56332	0.396117	6.7905	0.00103227	3.57925	0.162519	6.67461	0.00106999	1.07308	0.777641	7.52547	0.000118514	4.0151	0.0848115
XLOC_171173	chr20	26570604	26572633	+	2029	2029	0	0	1.70934	0.270223	0.233748	0	0.448293	0.088818	6.61799	0.00737174	6.00541	0.126096	4.85058	0.0748755	0	1	5.31274	0.0388773	4.53338	0.268667
XLOC_171174	chr20	26586080	26599692	+	13612	13612	0	0	3.72868	0.675575	0.170209	0.0602027	0.958187	0.0982452	8.41774	1.30744e-05	8.2326	0.000105573	5.06146	0.024721	4.85383	0.052465	7.15668	0.000260375	5.46635	0.019658
XLOC_171176	chr20	26600201	26608032	+	7831	7831	0.00940035	0.00476419	12.9454	1.64889	2.5461	0.23542	8.37274	1.04063	10.8289	5.09423e-11	9.03063	2.63453e-07	9.62342	7.29099e-09	6.75127	0.000265571	11.0181	1.27776e-11	8.96356	2.53198e-07
XLOC_171179	chr20	26614260	26646365	+	32105	32105	0	0	0.354589	0.0251735	0.0897949	0.0159775	0.115544	0.0124685	8.71232	5.34945e-06	6.59887	0.00948159	7.82909	5.29428e-05	6.69021	0.00731852	7.63449	7.62602e-05	6.69671	0.00669001
XLOC_171183	chr20	26623187	26630888	+	7701	7701	0	0	0.172799	0	0.859088	0	0.402797	0	3.07284	0.490071	NA	NA	6.46098	0.0361722	NA	NA	4.63311	0.183962	NA	NA
XLOC_171192	chr20	26734320	26742366	+	8046	8046	1.96208e-88	0	5.33581	0.683287	0.75824	0.0789757	2.66709	0.337328	10.2966	2.39932e-06	9.33098	0.0138702	8.54004	0.000137929	6.79936	0.100032	9.76511	6.74533e-06	8.3567	0.0257107
XLOC_171193	chr20	26752862	26779366	+	26504	26504	0	0.00120374	0.456166	0.0360111	0.0515762	0.00742298	0.115977	0.0088199	10.0804	6.49068e-09	5.81251	0.000974742	8.02197	7.94175e-06	3.84075	0.0544844	8.70228	6.83522e-07	3.80134	0.0546643
XLOC_171194	chr20	26784072	26795248	+	11176	11176	0	0	21.8883	1.17284	2.50778	0.0833699	4.37259	0.315927	8.31414	3.93214e-05	5.97145	0.492707	6.28134	0.00357604	3.16505	0.752806	6.50632	0.00192124	4.38051	0.604926
XLOC_171195	chr20	26791909	26845130	+	53221	53221	0	0	1.67479	0.93414	0.0118286	0.157637	0.677673	0.296641	5.93342	0.483049	6.79116	0.0218676	0	1	5.05917	0.117291	5.28854	0.55645	5.98495	0.0445017
XLOC_171196	chr20	26809076	26810273	+	1197	1197	0	0	3.58118	0.402411	0.214402	0.0421561	1.31207	0.203607	8.71541	5.0536e-06	7.47547	0.00458472	5.78095	0.00636736	4.98937	0.097891	7.83128	4.29256e-05	6.72473	0.0107511
XLOC_171197	chr20	26833938	26840146	+	6208	6208	0	0	0.441837	0	0.0446906	0.00531705	0.102799	0.0138599	7.41756	0.00118718	0	NA	5.21793	0.0401393	3.74825	NA	5.99323	0.0114798	4.68672	NA
XLOC_171200	chr20	26917575	26918353	+	778	778	0	0	1.44942	0.119906	0.46816	0.0429703	0.765574	0.085293	6.65759	0.00258871	4.59091	NA	6.08717	0.00634107	3.94423	NA	6.3437	0.00340826	4.48073	NA
XLOC_175044	chr20	26955236	26955780	-	544	544	0.454244	0.408257	16.1023	1.36741	0.912443	0.296808	1.30095	0.506126	4.55223	2.28954e-05	2.30906	0.353832	1.5014	0.323872	0.694999	0.835014	1.49153	0.319751	1.48933	0.562848
XLOC_171202	chr20	27015426	27033092	+	17666	17666	0	0	3.57301	0.411091	0.244031	0	0.797841	0.0386519	7.55971	0.000631524	6.84035	0.0298532	4.87494	0.0553177	0	1	6.08723	0.00784838	3.44381	0.376308
XLOC_171203	chr20	27053067	27072651	+	19584	19584	0	0	3.18798	0.333825	0.119772	0.00654411	0.995369	0.0544558	8.48532	0.00863369	8.32807	7.67586e-05	4.88195	0.195342	2.67783	0.366555	7.43865	0.0239938	5.97497	0.0105597
XLOC_171205	chr20	27077551	27171756	+	94205	94205	0	0.000373384	8.73708	1.03456	1.52758	0.152004	3.29592	0.376179	9.00394	9.01078e-07	10.19	0.000503597	7.59941	5.49819e-05	8.20851	0.00806865	8.1573	8.99472e-06	9.39383	0.00131481
XLOC_171206	chr20	27098168	27104539	+	6371	6371	0	0.00373372	1.17271	0.134938	0.228351	0.0993551	0.591384	0.222076	8.82723	1.39561e-06	5.73932	0.344213	7.60164	4.74655e-05	6.06849	0.284556	8.54755	2.22577e-06	6.73487	0.198383
XLOC_171209	chr20	27185238	27194995	+	9757	9757	0	0	3.81601	0.474436	0.574273	0.0192679	0.930619	0.177381	9.47205	6.1734e-08	8.22838	0.194202	7.89462	1.10217e-05	4.12716	0.589311	8.19998	3.3656e-06	7.00226	0.25168
XLOC_171211	chr20	27223661	27295028	+	71367	71367	0	0.00150066	0.155073	0.00900367	0.029715	0.00429951	0.0533582	0.00339069	8.17969	1.85605e-05	3.07362	0.381773	6.96653	0.000381561	2.67773	0.443977	7.37353	0.000115408	2.05687	0.577914
XLOC_171212	chr20	27252997	27269929	+	16932	16932	0	0	0.191443	0.0122617	0.0423277	0.0099149	0.0985687	0.0077698	7.92739	6.48412e-05	6.06544	0.0490048	6.91274	0.000645074	6.56446	0.0251969	7.57846	0.000111874	5.892	0.0465548
XLOC_171216	chr20	27327922	27338867	+	10945	10945	0	0	16.5174	1.49329	1.67614	0.211063	4.38439	0.852126	10.3768	1.82715e-08	7.47558	0.00152381	8.19232	1.9911e-05	5.17309	0.0518172	9.00541	1.20543e-06	6.84394	0.00374194
XLOC_171217	chr20	27342205	27347814	+	5609	5609	0	0	3.90435	0.463701	0.578488	0.0626407	0.968189	0.116838	10.1511	1.1894e-08	8.90918	0.049312	8.52654	2.83368e-06	6.7565	0.161681	8.75354	1.11759e-06	7.33479	0.10446
XLOC_171220	chr20	27383311	27383783	+	472	472	0	0	4.80703	0.444694	0.0437546	0	1.01806	0.072458	7.35858	0.00253539	5.58103	NA	1.74952	0.705379	0	NA	5.62744	0.0292674	3.3833	NA
XLOC_171222	chr20	27402963	27428245	+	25282	25282	0	0	0.228526	0.0235433	0.0268105	0.0069739	0.0577331	0.0051893	9.32334	3.59254e-07	8.05146	0.000238873	7.36319	0.000114013	6.8358	0.00265566	7.93117	1.95313e-05	6.14377	0.00799577
XLOC_171223	chr20	27429251	27471500	+	42249	42249	0	0	0.0994279	0.00922785	0.0135597	0.00113385	0.15801	0.00443951	8.41026	0.00215985	6.78929	0.287872	6.67593	0.0203887	4.59757	0.505785	9.5291	0.000255836	6.04558	0.318536
XLOC_171224	chr20	27486461	27536356	+	49895	49895	0	0	0.129359	0.0138987	0.0227706	0.00326813	0.0612075	0.00476666	7.15384	0.00122432	6.21092	0.0278651	5.78379	0.0131097	4.55281	0.143709	6.71382	0.00213546	5.05003	0.0820315
XLOC_171226	chr20	27510646	27523713	+	13067	13067	0	0	0.186563	0.0453049	0.050556	0	0.0688289	4.58656e-11	7.20983	0.00133565	6.88383	0.405616	6.46282	0.00459295	0	1	6.2701	0.00580395	0	1
XLOC_171229	chr20	27549232	27567182	+	17950	17950	0	0	0.752066	0.078394	0.197823	0.0099884	0.229585	0.0331337	8.91958	1.74598e-06	7.34274	0.311012	8.08706	1.74177e-05	5.10982	0.509906	7.72915	4.08027e-05	6.38891	0.350521
XLOC_171231	chr20	27634719	27684727	+	50008	50008	0	0	0.12113	0.0127019	0.012657	0.0025491	0.0293219	0.00262508	9.42695	2.68619e-07	8.12353	0.000176464	7.31414	0.000134036	6.34	0.00599928	7.92756	2.0682e-05	6.31667	0.00549448
XLOC_171233	chr20	27706282	27745165	+	38883	38883	0	0.00254475	3.56242	0.35082	0.460939	0.0721813	1.1431	0.246824	11.0737	6.10196e-11	7.22378	1.14741e-07	9.22444	9.40522e-08	5.38849	0.000181419	10.0934	2.5285e-09	7.41208	4.72064e-08
XLOC_171235	chr20	27763756	27821528	+	57772	57772	0	0	0.711391	0.0656203	0.0953525	0.0103281	0.216409	0.0211186	8.46825	1.49177e-05	6.85263	0.283372	6.6902	0.00110015	4.76497	0.486612	7.29298	0.000229074	5.40631	0.386019
XLOC_171238	chr20	27830241	27846887	+	16646	16646	0	0	1.87462	0.165908	0.175279	0.0325394	0.661162	0.0739291	9.64845	1.73065e-07	8.1069	0.0716798	7.36067	0.00014372	6.50344	0.165708	8.66707	2.83382e-06	7.17992	0.100495
XLOC_171240	chr20	27848919	27849366	+	447	447	0	0	4.50301	0.402597	0.064434	0.0209684	0.45208	0.018018	7.14658	0.00321551	5.47498	NA	2.63836	0.478789	2.36737	NA	4.42078	0.111532	2.90379	NA
XLOC_171241	chr20	27872550	27892900	+	20350	20350	0	0	0.155122	0.00620585	0.0177344	0.00924866	0.0767354	0.00958585	6.91975	0.00405229	4.167	0.255194	4.86999	0.0710795	5.39194	0.0913056	6.52398	0.0061112	6.15547	0.0370413
XLOC_171244	chr20	27932720	27967627	+	34907	34907	0	0	0.419642	0.0325783	0.0352077	0.0152234	0.230619	0.0295734	7.8574	0.000185541	6.46157	0.00987096	5.41272	0.0206558	5.64554	0.0293878	7.61136	0.000234792	6.3778	0.00894015
XLOC_171247	chr20	27976891	27994766	+	17875	17875	0	0	0.796354	0.0757398	0.0648496	0.0195769	0.197826	0.0368328	9.79536	9.46544e-08	8.00794	0.0370963	7.27014	0.000162904	6.74431	0.0909736	8.3498	6.97171e-06	7.16946	0.0572813
XLOC_171248	chr20	28012099	28022294	+	10195	10195	0	0	0.422626	0.0814529	0.0341747	0.0148542	0.0980535	0.0154109	8.87673	0.0122454	8.59977	2.05926e-05	6.35182	0.0987783	6.62013	0.00205976	7.33202	0.0471214	6.53316	0.00214801
XLOC_171250	chr20	28030267	28040704	+	10437	10437	0	0	0.280882	0.0466099	0.0680506	0.00376799	0.124924	0.0432592	7.53912	0.000560555	6.69084	0.00737236	6.60905	0.0030493	3.66435	0.240252	6.86618	0.00162981	7.58811	0.0012231
XLOC_171254	chr20	28084143	28094620	+	10477	10477	0	0	0.164006	0.0318623	0.0381071	0.00269294	0.046548	0.00706238	6.90179	0.00328662	6.13415	0.383914	5.98432	0.0132188	3.35804	0.681669	5.62093	0.0208306	6.44144	0.305028
XLOC_171264	chr20	28183249	28217121	+	33872	33872	0	0	19.2872	1.70316	3.10492	0.499201	9.63017	1.12602	10.1936	1.29992e-08	8.99231	0.0246842	8.69621	2.02195e-06	8.00083	0.0499089	9.70732	5.14459e-08	8.65517	0.0255251
XLOC_171269	chr20	28245327	28252476	+	7149	7149	0	0	2.93134	0.092213	0.095121	0.0201415	0.198083	7.8224e-64	8.4066	2.54481e-05	5.13935	NA	4.64064	0.0554262	3.5242	NA	5.44903	0.0130344	0	NA
XLOC_171273	chr20	28290179	28317547	+	27368	27368	0	0	1.7532	0.258213	0.228698	0.0565241	0.515941	0.0655068	9.17055	8.23716e-07	8.12736	0.0617462	7.35999	0.00013838	6.7271	0.135421	7.93933	2.41352e-05	6.74976	0.118186
XLOC_171278	chr20	28406316	28406864	+	548	548	0	0	5.58103	0.890342	0.310235	0.0639307	1.02539	0.0231476	7.83671	0.000180496	7.14194	0.0111806	4.87178	0.0454013	3.94485	0.255632	6.02265	0.00593942	2.63307	0.508897
XLOC_171279	chr20	28412707	28416990	+	4283	4283	0	0	0.660194	0.056275	0.0822547	0	0.185354	0.0134793	8.24713	1.98895e-05	6.55901	0.436686	6.38792	0.00177324	0	1	7.01594	0.000346139	5.60097	0.478835
XLOC_175047	chr20	28494646	28499351	-	4705	4678	0	0.0011659	0.95214	0.164292	0.306943	0.0455967	0.295262	0.0834795	6.70147	0.00226432	5.89825	0.039416	6.26453	0.00443385	3.7521	0.260024	5.75885	0.00966614	5.11758	0.0726253
XLOC_182083	chr21_KI270874v1_alt	148519	149123	-	604	496	0.630117	0	0.365092	0.199275	0.103315	0.158092	0.465466	0.12777	-1.26174	0.637936	5.67185	0.0413542	-1.94806	0.403401	5.83303	0.0305204	0.244396	0.94491	5.74275	0.0307952
XLOC_203098	chr3	129369733	129370294	-	561	379	0	0	0.538022	0.259197	0.585865	0.500322	0.401035	0.249622	4.93174	0.0704853	5.44794	0.0441713	6.15948	0.0112011	6.9401	0.00439297	5.35671	0.0335938	5.85698	0.022142
XLOC_230921	chr5	47749852	47750132	+	280	280	0.373427	0	1.5293	0.121091	6.56616	0	0.415803	0.167118	1.59421	0.6585	2.45018	NA	4.88127	0.0284397	0	NA	0.289717	0.954795	3.16727	NA
XLOC_231253	chr5	49172668	49208641	+	35973	35973	0.659264	0.211506	0.990726	0.230044	3.81535	0.441703	0.218885	0.0696205	0.61811	0.834544	0.5169	0.939059	3.51584	0.0273771	2.24766	0.59985	-0.942296	0.728916	-0.262566	NA
XLOC_231286	chr5	49339076	49339644	+	568	568	0	0	0	0.0898055	1.30701	0.0835541	0.051789	0	0	1	3.43597	NA	6.90554	0.0114514	4.15253	NA	1.59941	0.744558	0	NA
XLOC_231333	chr5	49563464	49563744	+	280	280	0	0.242731	3.80631	0.625435	4.28975	0.160529	0.218005	0.756025	5.43808	0.0484602	1.74407	0.766534	6.82892	0.00560364	0.757346	0.909482	1.96578	0.628238	2.37809	0.620352
XLOC_242259	chr5	50113655	50126976	-	13321	13321	0.039944	0.0935154	0.828469	0.0654011	0.0828775	0.0393032	0.0885205	0.060604	3.8969	0.00397521	-0.00431892	1	1.63369	0.372631	0.0105693	1	1.3001	0.503617	0.537487	0.860456
XLOC_265325	chr6	61324790	61347605	-	22815	22815	0.0406991	0.00448448	0.0879153	0.00646485	0.240614	0.0138925	0.26517	0.0505236	0.521568	0.734785	0.947261	0.751288	3.21163	5.23244e-05	2.76509	0.165755	2.85532	0.000397296	4.31443	0.0108113
XLOC_265333	chr6	61364915	61370517	-	5602	5602	0.00636675	0	0.0287416	0.00108974	0.127645	0.00311038	0.114307	0.0240216	1.64203	0.583283	1.17885	0.865548	4.9092	0.00669731	3.37944	0.44014	4.21449	0.025153	6.09362	0.0731333
XLOC_265344	chr6	61384903	61387525	-	2622	2622	0.0243834	0	0.0857557	0.0098048	0.219048	0.00889188	0.173367	0.0737145	1.3923	0.631234	2.87064	0.598332	3.93071	0.0304873	3.40571	0.479212	3.09431	0.113657	6.07254	0.109781
XLOC_265346	chr6	61389034	61392110	-	3076	3076	0	0	0.10438	0.0103199	0.186836	0.0087343	0.201406	0.073366	4.96921	0.0528864	3.16342	0.765075	6.86395	0.00186846	3.59218	0.711341	6.48121	0.00348241	6.26374	0.414471
XLOC_265350	chr6	61393986	61399185	-	5199	5199	0.0152301	0	0.0519452	0.00245663	0.153505	0.0157587	0.177796	0.0394407	1.19868	0.654741	1.9407	0.730883	3.94862	0.0134181	5.27271	0.139035	3.59742	0.0271288	6.20879	0.0590763
XLOC_265352	chr6	61399431	61403319	-	3888	3888	0.00589525	0.00306179	0.0797143	0.00810215	0.201417	0.0287347	0.298395	0.0720505	3.36176	0.209299	1.70008	0.726348	5.8806	0.00507708	4.22425	0.203852	5.92947	0.00430139	5.13714	0.0902144
XLOC_265355	chr6	61407210	61410362	-	3152	3152	0.0131247	0.00371283	0.0118867	0	0.324006	0.0139875	0.290211	0.0398966	-0.424474	0.940254	-1.91441	0.777275	5.32943	0.0022452	2.90742	0.559156	4.59367	0.0109887	3.99055	NA
XLOC_265360	chr6	61415135	61419035	-	3900	3900	0.0182721	0	0.0188656	0.00456966	0.287847	0.0178777	0.308437	0.0531039	-0.392152	0.923854	3.18328	0.402582	4.55041	0.000962347	5.25333	0.0758524	4.15464	0.00287215	6.61416	0.0130643
XLOC_265363	chr6	61423012	61425596	-	2584	2584	0.0219073	0.00475114	0.0286943	0.0050483	0.203205	0.00988324	0.29784	0.0570335	0.0375843	0.998942	0.364623	NA	3.76586	0.0487996	1.89257	0.734133	3.80508	0.043507	4.14146	NA
XLOC_300295	chr8	123313555	123314884	+	1329	374	0.0944456	0	0	0.0193271	0.0368081	0.039247	0.105775	0.0747998	-3.70705	NA	3.38501	0.415554	-0.557455	NA	5.11323	0.129965	0.367657	0.954161	6.07166	0.0490589
XLOC_319582	chr9	40527795	40529044	-	1249	1249	0.067841	0.007169	3.21887	0.417821	0.415511	0.0450133	0.295523	0.165112	4.86438	0.000532772	5.92925	0.0273511	3.07236	0.0548238	3.22486	0.321268	1.9609	0.290366	4.72575	0.0865895
XLOC_319583	chr9	40530025	40533283	-	3258	3258	0.0848145	0.0067465	0.897224	0.0648075	0.229856	0.0337447	0.146855	0.072547	3.0095	0.00222068	3.37725	0.313027	2.14769	0.0469636	3.2653	0.31183	1.11818	0.404685	3.90441	0.184615
XLOC_319584	chr9	40533644	40534045	-	401	401	0.507386	0	3.56923	0.548737	0.278347	0.0946379	1.16374	0.559425	2.52904	0.202573	5.64722	0.0699482	-0.0812426	0.98327	3.86916	0.272062	1.56562	0.499125	6.01761	0.0386642
XLOC_319587	chr9	40538312	40539020	-	708	708	0.104706	0.0407005	1.46385	0.146472	0.465305	0.0450815	0.657227	0.0935446	3.53457	0.0462182	2.58525	0.479196	3.0328	0.0962821	1.20993	0.785044	3.09574	0.0805604	2.33654	0.498251
XLOC_319589	chr9	40542415	40543451	-	1036	1036	0	0.0351839	1.2171	0.063326	0.184431	0.060414	0.347895	0.031421	6.84285	0.0032325	1.23386	NA	5.31595	0.0333078	1.83441	0.758733	5.62429	0.0191721	0.699462	NA
XLOC_319591	chr9	40548451	40550854	-	2403	2403	0	0	0.979665	0.0442332	0.183407	0.0430298	0.1655	0.0995295	7.96603	5.92988e-05	5.34809	0.0797349	6.68127	0.00112461	5.69724	0.0502669	6.16808	0.00281554	6.57063	0.0156877
XLOC_319592	chr9	40551792	40557226	-	5434	5434	0.272312	0.340911	10.6197	1.61514	0.788031	0.187351	1.09657	0.323542	4.88809	3.82772e-15	2.73349	0.0151348	2.26058	0.00212683	0.209755	0.923409	2.36952	0.00061954	0.93096	0.528977
XLOC_319595	chr9	40559281	40559622	-	341	341	0.128563	0.0309113	8.97005	0.81039	0.68432	0.179906	1.38639	0.118742	5.91278	0.012555	5.56936	0.213437	3.33972	0.239878	4.156	0.382251	3.80767	0.157047	3.45112	NA
XLOC_319608	chr9	40826873	40830663	-	3790	3790	0.231152	0.143932	1.43849	0.182809	1.22861	0.101958	1.07123	0.235231	2.20485	0.00749402	0.856307	0.778256	3.0992	2.33503e-05	0.78702	0.789006	2.39653	0.00180048	1.5258	0.505674
XLOC_319609	chr9	40830995	40839410	-	8415	8415	0.148789	0.0268367	0.802871	0.0570196	0.817824	0.099964	0.710824	0.192298	1.92254	0.0197167	1.47318	0.374788	3.0772	1.60648e-05	2.95456	0.0191787	2.33575	0.00190024	3.77224	0.00111463
XLOC_319611	chr9	40840283	40859180	-	18897	18897	0.336177	0.128507	2.17393	0.206301	2.11709	0.238072	2.02269	0.436886	2.21018	0.00136095	1.22103	0.706255	3.31763	1.05959e-07	2.11661	0.411533	2.7105	2.4259e-05	2.58353	0.263965
XLOC_312436	chr9	43541724	43549330	+	7606	7606	0	0	0.126597	0.00162115	0	0	0	0.000789615	6.60124	0.0346311	1.85869	NA	0	1	0	NA	0	1	1.83863	NA
XLOC_319831	chr9	60566453	60626008	-	59555	59555	0	0.0357053	1.32478	0.232186	0.0755005	0	0.263469	0	7.04749	0.0403841	3.22908	NA	3.64931	0.435425	-2.8085	NA	5.16859	0.1664	-2.25564	NA
XLOC_312798	chr9	63395985	63401045	+	5060	5060	0.381923	0.342372	5.2938	0.328927	1.04148	0.0924311	0.172366	0.0674375	3.36436	0.0155221	0.182311	0.974808	2.04901	0.197257	-0.984731	0.783648	-0.734135	0.759476	-1.66697	0.575009
XLOC_312960	chr9	64939125	64949125	+	10000	10000	0.0306202	0.00278956	0.476102	0.0451419	0.144157	0.0312394	0.210796	0.0604517	3.4388	8.39452e-05	4.44296	0.0182578	2.82961	0.00182545	4.53683	0.0134216	2.95966	0.00071575	5.44198	0.00147456
XLOC_312961	chr9	64967588	64969999	+	2411	2411	0.0126988	0	0.443292	0.073816	0.30717	0.0531902	0.425467	0.089004	4.73622	0.0388413	5.16929	0.170179	5.31718	0.0131412	5.46164	0.126743	5.36635	0.0112807	5.79304	0.0902134
XLOC_320198	chr9	65174460	65175262	-	802	802	0.361514	0.172136	4.16324	0.549343	0.276805	0.0771053	0.796749	0.271998	2.9732	0.00980821	2.59586	0.175585	0.116285	0.962781	0.132136	0.97368	1.23755	0.415938	1.96097	0.318305
XLOC_320199	chr9	65176575	65177372	-	797	797	0.00226377	0.0547818	2.26385	0.448145	0.053809	0.160548	0.463875	0.276246	7.29259	0.000990612	3.97485	0.0285825	2.83492	0.405167	2.64702	0.197199	5.92566	0.00958997	3.4975	0.0547372
XLOC_320200	chr9	65177623	65179844	-	2221	2221	0.16607	0.0574316	3.27621	0.415226	0.352103	0.0821644	0.74682	0.203838	3.69646	0.0704004	3.29514	0.00644339	1.60498	0.530066	1.43062	0.363018	2.27182	0.342693	2.73674	0.0279752
XLOC_325909	chrUn_KI270741v1	71587	78378	+	6791	6791	0.038392	0.00378644	0.257756	0.0458949	0.088058	0.00872947	0.103649	0.0091139	2.43717	0.0246129	3.81468	0.691515	2.00643	0.0757626	2.26613	0.825032	1.91201	0.0890913	1.8111	0.849584
