# Supplementary material for: Regulation potential of transcribed simple repeated sequences in developing neurons
Source: Hum Genet. 2023 Dec 28;143(7):875–95. doi: 10.1007/s00439-023-02626-1 (PMC11294396; doi:10.1007/s00439-023-02626-1)
Supplement: Supplementary file 15 — Supplementary file15 (XLSX 208 KB) [file 439_2023_2626_MOESM15_ESM.xlsx]

## Sheet: Table S3, main set
Table S3. SRS-lncRNA downregulated during neuronal differentiation
SRS-lncRNA ID	Chr	Start	End	Strand	Total length, nt	SRS length, nt	Expression in ESC nucleus, TPM	Expression in ESC cytoplasm, TPM	Expression in NPC nucleus, TPM	Expression in NPC cytoplasm, TPM	Expression in day-14 neuronal nucleus, TPM	Expression in day-14 neuronal cytoplasm, TPM	Expression in day-50 neuronal nucleus, TPM	Expression in day-50 neuronal cytoplasm, TPM	NPC nucleus, log2(FC)	NPC nucleus, FDR	NPC cytoplasm, log2(FC)	NPC cytoplasm, FDR	Day-14 neuronal nucleus, log2(FC)	Day-14 neuronal nucleus, FDR	Day-14 neuronal cytoplasm, log2(FC)	Day-14 neuronal cytoplasm, FDR	Day-50 neuronal nucleus, log2(FC)	Day-50 neuronal nucleus, FDR	Day-50 neuronal cytoplasm, log2(FC)	Day-50 neuronal cytoplasm, FDR
XLOC_000117	chr1	1428136	1434310	+	6174	591	0.141363	0.402882	0.0203126	0.00482424	0	0.00893169	0.0222826	0.00838136	-3.15225	0.268189	-5.72626	2.42194e-05	-5.76166	0.0369518	-4.45015	0.000272168	-2.3466	0.351811	-4.41318	0.000547226
XLOC_001437	chr1	24151468	24166021	+	14553	262	0.66133	1.8677	0.0257209	0.0951218	0.0219971	0.0671046	0.0285523	0.0270672	-4.99997	0.00623883	-3.30647	7.49639e-05	-4.14759	0.00747474	-3.75814	4.58094e-06	-4.22645	0.000947197	-5.04473	2.26137e-08
XLOC_001696	chr1	27043953	27065575	+	21622	1229	0.770919	1.27163	0.0408165	0.0196759	0.0226323	0.0220789	0.0759146	0.0381398	-4.77991	0.00118718	-5.35097	4.90469e-10	-4.19529	0.00129737	-4.79685	6.2956e-09	-2.85389	0.0126391	-3.50465	3.42254e-05
XLOC_003467	chr1	55066358	55214875	+	148517	205	0.282634	0.444558	0.0452625	0.02469	0.014927	0.00474938	0.00340512	0.00466498	-3.23276	0.024084	-2.7659	0.0231978	-3.71562	0.0065129	-5.47081	1.11737e-06	-5.99179	1.44145e-07	-5.41267	2.49674e-05
XLOC_004277	chr1	72988092	72996229	+	8137	216	1.14775	0.857464	0	0.00111011	0	0	0	0	-8.08307	0.289097	-8.06205	5.65178e-05	-8.16584	0.264555	-9.3827	2.69424e-06	-10.4468	0.134115	-8.46788	2.39608e-05
XLOC_004881	chr1	81245282	81252160	+	6878	267	3.94463	11.8856	0.0179463	0.00249406	0	0	0	0	-8.13225	4.8092e-06	-10.6759	1.4292e-17	-9.79472	1.60744e-08	-13.0657	6.7644e-15	-12.0757	6.93607e-13	-12.1534	3.90229e-13
XLOC_008719	chr1	160670147	160699761	+	29614	395	1.0322	0.803394	0.0729381	0.0226245	0.0220604	0.00347039	0.0248442	0.00446579	-4.14909	2.33148e-05	-4.93924	0.0670775	-4.71596	6.56649e-06	-6.91103	0.00427958	-4.8716	1.93193e-08	-6.71793	0.0103808
XLOC_010256	chr1	187070186	187687245	+	617059	1787	1.11799	1.10136	0.449317	0.095456	0.101479	0.0646718	0.201233	0.0975329	-1.73066	0.0371998	-2.56138	0.00186662	-2.79949	0.000166251	-3.01553	0.000178486	-2.20328	0.00204659	-2.27552	0.00577998
XLOC_010787	chr1	200333192	200482305	+	149113	250	6.46728	20.6774	0.0982352	0.0659576	0.066183	0.0650824	0.0235939	0.016878	-6.70084	1.03553e-10	-7.46693	3.09316e-29	-7.38725	2.06755e-12	-7.26186	4.54502e-24	-7.67999	2.27156e-21	-8.87874	9.0785e-26
XLOC_011474	chr1	209448804	209460812	+	12008	292	4.11049	5.88492	0.084172	0.0212806	0.0335316	0.0109561	0.0264809	0.00562575	-5.92946	1.41249e-22	-7.43064	7.80698e-28	-6.19794	9.56032e-24	-8.04888	2.64895e-30	-6.95769	3.40256e-40	-8.86682	1.03852e-26
XLOC_012239	chr1	221966163	221996065	+	29902	222	5.59381	5.72486	0.539366	0.079969	0.149223	0.0618163	0.114605	0.0176191	-3.81681	6.10197e-10	-5.37676	1.29676e-13	-4.47949	1.21679e-12	-5.49431	8.40209e-16	-5.29645	1.90806e-23	-6.92562	1.55568e-23
XLOC_012865	chr1	232118114	232286960	+	168846	422	17.8349	18.8463	0.432886	0.0625624	0.121011	0.0451496	0.195653	0.0376678	-5.78594	9.07572e-49	-7.53904	2.27891e-43	-6.52192	6.8062e-61	-7.65711	7.95278e-45	-6.15682	2.72585e-60	-7.79126	8.8281e-44
XLOC_013157	chr1	237064783	237136877	+	72094	624	2.39544	1.36585	0.0840163	0.00824249	0.0564151	0.0198279	0.159821	0.0756345	-5.23558	2.54074e-17	-6.79827	1.22003e-18	-4.74212	1.98046e-15	-5.06313	2.64437e-11	-3.75742	1.34472e-10	-3.22193	6.06246e-05
XLOC_013217	chr1	238485444	238538305	+	52861	479	0.219382	0.229872	0.0269782	0.0060066	0.00464313	0.00419147	0.00668382	0.00130733	-3.46478	0.184029	-4.89625	0.0242083	-4.69986	0.0859369	-4.74565	0.024754	-4.78264	0.0181339	-5.68456	0.0115028
XLOC_013794	chr1	1429129	1435546	-	6417	231	0.982578	0.544974	0.168451	0.169825	0.0406005	0.0354397	0.0582198	0.0482689	-3.14486	0.00269677	-0.278265	0.894041	-3.80455	0.000120685	-2.92897	0.00626932	-3.38641	0.000153369	-2.46152	0.0245173
XLOC_015496	chr1	31277026	31288945	-	11919	227	2.24816	2.26809	0.922686	0.202844	0.482638	0.19565	0.894639	0.160832	-1.69085	0.003934	-2.73493	4.46565e-05	-1.49326	0.0110955	-2.46552	0.000277032	-0.76416	0.283849	-2.55322	0.00014292
XLOC_015993	chr1	38300147	38529133	-	228986	352	0.315512	1.30923	0.160046	0.0102533	0.139075	0.0051354	0.0118922	0.0159834	-1.47922	NA	-5.20965	0.0098366	-0.553216	0.907109	-6.77666	0.00603949	-4.32809	0.181389	-5.23686	0.0147027
XLOC_016542	chr1	47095211	47179271	-	84060	245	0.73746	0.737489	0.371767	0.0520802	0.130725	0.0605436	0.144681	0.0686263	-1.39355	0.149261	-3.01552	0.000483388	-1.78745	0.0367345	-2.49593	0.00482097	-1.94928	0.0118741	-2.31813	0.0111575
XLOC_016624	chr1	48183885	48214914	-	31029	938	1.14844	1.00306	0.228486	0.0266221	0.0517081	0.0190968	0.047389	0.00891018	-2.7573	5.59011e-07	-4.73472	5.39667e-12	-3.75385	3.00006e-12	-4.65546	1.11797e-11	-4.36342	1.10471e-17	-5.4399	8.32436e-15
XLOC_017335	chr1	64347456	64355638	-	8182	952	0.707512	1.91078	0	0.0335686	0.00383252	0	0	0	-7.80868	0.000160906	-4.27903	0.6489	-6.65832	0.00085778	-9.23168	0.200353	-10.1725	1.516e-07	-8.29343	0.241942
XLOC_017638	chr1	72933334	72993601	-	60267	216	6.15711	7.64254	0.255339	0.0381476	0.134556	0.0236875	0.12661	0.020734	-5.04516	3.73854e-14	-6.90616	1.73999e-27	-5.05295	1.20827e-13	-7.44668	1.0664e-25	-5.33628	2.69051e-21	-7.12031	4.97189e-26
XLOC_018637	chr1	91012816	91048329	-	35513	299	10.3762	7.46865	3.68324	0.523618	1.3078	0.545189	2.34123	0.504685	-1.8831	0.0447137	-3.10621	0.00690034	-2.26764	0.00943488	-2.6501	0.0240473	-1.77243	0.0381165	-3.03741	0.007915
XLOC_023073	chr1	195747023	195848304	-	101281	338	0.944313	1.02242	0.284486	0.0278087	0.0764027	0.0221186	0.0633368	0.0363635	-2.18924	0.0703546	-4.68455	1.57829e-05	-2.97726	0.00612063	-4.61456	9.32723e-06	-3.61058	0.000158599	-3.68355	0.000851152
XLOC_024417	chr1	221807114	222064800	-	257686	440	4.26297	4.64738	0.856901	0.104323	0.258637	0.035264	0.271071	0.216161	-2.70252	0.000536835	-5.19833	0.0765936	-3.37237	4.52552e-05	-5.96954	0.0321021	-3.55243	3.61153e-08	-3.83332	0.199829
XLOC_024496	chr1	222815041	223030676	-	215635	563	3.09695	9.13071	0.0409121	0.0117238	0.00785105	0.0065781	0.00559068	0.0027811	-6.68525	5.17471e-27	-8.95497	1.08324e-34	-7.91074	1.25266e-21	-9.53215	1.39363e-37	-8.58143	4.18352e-60	-10.5345	3.61325e-34
XLOC_024923	chr1	229087113	229205428	-	118315	834	1.16266	0.658187	0.0392311	0.0179907	0.0233085	0.0240395	0.016947	0.023438	-5.3155	0.00023585	-4.00664	0.000760961	-4.82669	0.000220465	-3.68703	0.0029432	-5.23075	6.28935e-06	-3.90042	0.00823156
XLOC_025761	chr1	246170514	246180273	-	9759	1245	1.63888	1.09593	1.26001	0.149518	0.279975	0.0585186	0.531469	0.187593	-0.785385	0.317409	-2.26655	0.0147703	-1.85654	0.00199797	-3.11839	0.000225772	-1.38625	0.0298978	-1.67632	0.082145
XLOC_026528	chr10	6682512	6879450	+	196938	3405	4.39191	8.18968	0.202228	0.0941351	0.0333548	0.0179448	0.0283221	0.00987079	-4.87857	1.43848e-13	-5.56905	3.69804e-15	-6.84588	6.87159e-15	-7.82322	1.36366e-24	-6.76017	9.72407e-33	-8.23708	6.61176e-22
XLOC_027114	chr10	20370092	20630927	+	260835	1237	5.74941	4.0309	0.20811	0.0465791	0.145831	0.0366925	0.138447	0.0610554	-5.18794	4.62327e-36	-5.84959	3.38458e-18	-4.60123	1.77887e-28	-5.67994	2.52781e-17	-4.93367	3.2541e-38	-4.96629	3.04172e-13
XLOC_028949	chr10	60050667	60572920	+	522253	1610	0.542996	0.23928	0.0122175	0.0375184	0.0138242	0.0935233	0.0276855	0.00814313	-5.94379	0.0113485	-2.3979	0.22742	-4.58064	0.00261251	-0.353967	0.906308	-4.06152	0.0042308	-3.65562	0.0382491
XLOC_032159	chr10	123255623	123308430	+	52807	314	0.440696	0.2933	0.218277	0.0324204	0.0414822	0.0133272	0.0402086	0.0114552	-1.38471	0.0234798	-2.56453	0.000194023	-2.68777	3.10148e-07	-3.42936	1.35952e-07	-3.17394	2.00826e-10	-3.53993	5.35373e-08
XLOC_032164	chr10	123356449	123537767	+	181318	664	1.48531	1.29135	0.715719	0.111113	0.275735	0.142243	0.294625	0.101633	-1.45492	0.0108721	-3.09429	0.00146316	-1.68212	0.00181381	-2.18048	0.040458	-1.95565	0.000107449	-2.95294	0.00209547
XLOC_033326	chr10	16035590	16387091	-	351501	728	3.2956	2.73533	0.54719	0.0860245	0.169108	0.0720464	0.345901	0.101655	-3.15822	0.000560747	-4.30636	1.61805e-06	-3.69614	2.70809e-05	-4.1952	6.77778e-06	-3.03632	0.000484554	-4.041	5.33554e-06
XLOC_039155	chr10	133199077	133225455	-	26378	3701	0.661262	0.548659	0.0152931	0.00328109	0.0063468	0.00233121	0.00952889	0.00595888	-6.0395	0.00510025	-5.93266	0.00203073	-6.16732	0.00263497	-6.62622	0.000323894	-5.68514	4.11546e-06	-4.33773	0.0175968
XLOC_039738	chr11	3379309	3594889	+	215580	2158	5.77616	9.27774	0.536952	0.245286	0.354269	0.384375	0.588098	0.499036	-3.79292	2.17759e-18	-4.11115	1.98595e-11	-3.28709	5.4728e-14	-3.56535	9.4973e-09	-2.93991	6.75005e-12	-2.86337	7.4856e-06
XLOC_042061	chr11	57752449	57771918	+	19469	385	6.94735	3.96952	2.43225	0.455815	1.03721	0.689136	1.56707	0.404805	-1.87997	0.00213059	-2.49665	0.00252053	-2.01752	0.000608526	-1.42407	0.134952	-1.66542	0.00421455	-2.09899	0.0125268
XLOC_043854	chr11	88043713	88062520	+	18807	605	0.118781	0.547121	0	0	0.020881	0.009735	0.00907582	0.00654275	-3.96584	NA	-7.90746	0.0020046	-1.8416	NA	-4.86643	0.0328171	-3.38635	NA	-5.14757	0.0280385
XLOC_044166	chr11	96587539	97097562	+	510023	583	12.7221	16.0346	0.181024	0.0183472	0.0366164	0.0287935	0.0403309	0.0211766	-6.48646	1.35675e-22	-9.29771	4.37624e-44	-7.9888	6.39024e-31	-8.15756	2.30176e-31	-8.04511	6.93258e-44	-8.20235	6.1409e-30
XLOC_048121	chr11	27611621	27634889	-	23268	246	25.6537	81.1989	0.12686	0.0495213	0.108573	0.0587059	0.0231518	0.0110806	-9.36308	1.18171e-29	-9.90554	4.44119e-53	-7.13551	7.23971e-21	-9.35336	9.08017e-49	-9.80901	8.63953e-65	-11.5045	9.46101e-42
XLOC_049888	chr11	63566853	63572856	-	6003	538	0.762921	0.665831	0.053787	0.037483	0.0116954	0.0137454	0.110324	0.15267	-4.45584	0.000134812	-2.9528	0.00252678	-5.48541	2.06411e-05	-4.51363	2.54643e-06	-2.43826	0.012464	-1.17079	0.319862
XLOC_050329	chr11	68574108	68636657	-	62549	285	1.48811	2.79814	0	0.0248391	0.0183554	0.017131	0.0150901	0.00433267	-8.67708	3.54817e-06	-5.4222	1.07966e-08	-5.65701	1.37024e-06	-6.37887	7.63307e-11	-6.05893	3.26247e-11	-7.64879	1.09919e-11
XLOC_050770	chr11	76681724	76719801	-	38077	1623	0.404195	0.467418	0	0	0.00476041	0	0.00316545	0.0206562	-6.68446	0.00731468	-7.62793	0.00306137	-5.61066	0.0284295	-7.54466	0.00312895	-6.50695	0.000375308	-3.06192	0.176483
XLOC_051789	chr11	87818632	88045637	-	227005	2759	2.73844	1.51438	0.101989	0.0267289	0.088015	0.0497099	0.0528898	0.00615935	-5.20924	2.51167e-09	-5.5661	1.24797e-05	-4.35702	3.04963e-06	-3.85733	0.00095977	-5.27711	5.4276e-12	-6.51848	3.56928e-07
XLOC_053231	chr11	115659221	115920098	-	260877	1603	0.907368	0.675653	0.0278687	0.00374533	0.012121	0.00609942	0.00571656	0.00209377	-5.22295	0.000399789	-6.81104	9.79968e-07	-6.19379	0.000774225	-5.63816	3.22468e-05	-6.9904	1.7962e-09	-6.79695	6.36474e-06
XLOC_053234	chr11	115766972	116478864	-	711892	3384	39.287	29.0488	0.447088	0.164785	0.201512	0.112728	0.225362	0.0865098	-6.86831	4.71897e-54	-6.60467	6.10692e-32	-6.92786	2.80882e-54	-6.88759	1.11667e-35	-7.16045	6.74633e-67	-7.08421	1.14606e-35
XLOC_053309	chr11	116144867	116155864	-	10997	306	1.50151	1.04714	0.107117	0.0111687	0.0117382	0.00630167	0.0420101	0.0136208	-4.209	1.00427e-13	-5.9251	1.742e-11	-6.31202	9.33162e-20	-6.20995	2.62734e-12	-4.76073	3.88482e-21	-5.41658	9.15359e-10
XLOC_053312	chr11	116175029	116193744	-	18715	244	2.16711	1.7624	0.054047	0.0193721	0.0259717	0.0130855	0.0616092	0.00936948	-5.74971	1.82983e-33	-5.81317	6.69585e-19	-5.6925	3.87298e-34	-6.00113	4.8199e-20	-4.79788	1.02336e-31	-6.57284	1.35525e-21
XLOC_053412	chr11	116612154	116688149	-	75995	1316	0.61515	0.56706	0.13104	0.0313204	0.032447	0.0263792	0.0554566	0.0296849	-2.70494	0.0330118	-3.53125	0.000549818	-3.61415	0.00143588	-3.43008	0.00110706	-3.24008	0.00077802	-3.20126	0.00312249
XLOC_054632	chr11_KI270829v1_alt	68089	70766	-	2677	280	0.520298	0.368325	0.0457071	0.00208903	0	0	0.00759163	0	-4.01336	0.0277901	-6.82421	0.00626334	-7.2338	0.00087273	-8.12093	0.000787894	-5.54212	0.000113367	-7.203	0.00311922
XLOC_054634	chr11_KI270829v1_alt	74265	147028	-	72763	266	7.24776	5.92785	0.412041	0.0897052	0.13973	0.0609281	0.172255	0.0613132	-4.51688	2.61909e-23	-5.41944	4.16681e-16	-4.94115	3.68978e-26	-5.49696	2.21278e-16	-4.9554	1.1057e-32	-5.53125	1.02205e-15
XLOC_054743	chr11_KI270832v1_alt	84960	94139	+	9179	331	2.00021	1.32304	0.67631	0.312854	0.162158	0.111532	0.419638	0.199509	-1.89503	0.00436397	-1.56571	0.101086	-2.86402	4.94306e-06	-2.56394	0.00152102	-1.64187	0.0124697	-1.18893	0.21795
XLOC_054750	chr11_KI270832v1_alt	114751	115384	+	633	502	12.6563	8.97972	5.05164	1.88974	2.61852	1.83204	2.84328	1.1727	-1.66145	0.0339375	-1.59924	0.0683899	-1.52518	0.0484894	-1.25727	0.170042	-1.74763	0.0132362	-1.79537	0.0272649
XLOC_055058	chr12	4012901	4214806	+	201905	274	8.69099	16.5627	0.93609	0.167657	0.0860355	0.0689082	0.164691	0.0626061	-3.62007	3.46616e-08	-5.02546	0.00398916	-5.94502	3.43284e-20	-6.94204	2.02048e-05	-5.28907	4.25318e-23	-6.97072	1.59792e-05
XLOC_055847	chr12	13563981	13620077	+	56096	333	0.662555	0.523117	0.0304241	0.020772	0.00677335	0	0.00270611	0.00134657	-4.85952	0.0108408	-3.71306	0.0759668	-5.91726	0.00803337	-8.00926	0.000701483	-7.47451	9.41087e-06	-6.54385	0.00150258
XLOC_056441	chr12	22697020	23195716	+	498696	1823	11.8653	6.9486	1.62459	0.248546	0.538847	0.177876	0.403737	0.150192	-3.19426	9.35553e-09	-4.26589	1.75401e-08	-3.72321	2.32931e-11	-4.21669	2.5752e-08	-4.5239	1.36345e-18	-3.71141	1.59635e-06
XLOC_056745	chr12	30755073	30879268	+	124195	340	2.81019	3.56457	1.29063	0.515728	0.0871115	0.0734566	0.13153	0.0719861	-1.50151	0.0299477	-1.59991	0.0561711	-4.25507	4.51911e-11	-4.54337	4.0116e-11	-3.96565	1.35564e-12	-4.12954	1.411e-08
XLOC_057339	chr12	46383100	46947725	+	564625	408	13.6307	8.43539	4.98571	1.44463	1.59864	0.731356	2.29291	0.970646	-1.84324	1.96383e-05	-1.61378	0.00949275	-2.36143	1.06081e-08	-2.46394	8.80602e-06	-2.19995	7.64032e-08	-1.90056	0.00101454
XLOC_057614	chr12	48998282	49060029	+	61747	1410	0.240626	1.06108	0.118618	0.137096	0.0317577	0.0653168	0.0720333	0.0404336	-1.70757	0.511131	-2.02533	0.040649	-2.34658	0.33046	-3.03201	0.000611531	-0.963064	0.755468	-3.63637	4.53814e-05
XLOC_058455	chr12	58920587	59193098	+	272511	557	2.04706	1.56337	0.15047	0.249461	0.083337	0.0306265	0.359402	0.0632464	-4.04637	0.0164909	-1.56809	0.368219	-3.92544	0.0109014	-4.55472	0.00291043	-2.18182	0.131358	-3.04807	0.0394858
XLOC_059191	chr12	69803646	69862751	+	59105	1688	0.666705	0.583963	0.472369	0.0642176	0.136387	0.0371403	0.257005	0.0369496	-0.932675	0.519505	-2.49204	0.0489525	-1.60202	0.185893	-2.93486	0.0146362	-0.81373	0.571212	-2.99315	0.0120808
XLOC_060549	chr12	95551467	95743626	+	192159	959	4.71335	4.86782	0.55168	0.0447961	0	0.0368174	0.0503668	0.0477455	-3.63369	3.16306e-05	-5.99576	8.94656e-13	-9.63522	6.18429e-08	-5.99554	3.0632e-13	-6.09142	1.32195e-14	-5.46202	2.65336e-11
XLOC_061584	chr12	110934589	110961406	+	26817	923	10.5349	32.3101	0.0490053	0.0568114	0.0999503	0.040943	0.10423	0.108995	-8.65884	1.13325e-11	-8.81525	1.38634e-06	-6.16626	1.16551e-11	-8.59247	1.61988e-06	-6.1424	9.3983e-19	-6.30015	0.000786135
XLOC_062580	chr12	132275370	132281396	+	6026	308	0.496016	0.729909	0	0.006337	0.0052422	0.014807	0.00549002	0.00196547	-7.53374	0.000353965	-5.70499	1.69672e-08	-5.88858	0.00744896	-4.6172	9.90842e-07	-6.03986	1.00875e-05	-7.18549	3.07472e-09
XLOC_063241	chr12	8695857	8830947	-	135090	679	0.602937	0.647407	0.241577	0.0561034	0.0361994	0.0481782	0.064887	0.0242887	-1.7876	0.103988	-2.46995	0.00975916	-3.39283	0.000295435	-2.55286	0.0065459	-2.87635	0.00106697	-3.23855	0.000291416
XLOC_063687	chr12	20440040	20765831	-	325791	761	0.778048	0.567461	0	0	0	0	0.00655819	0	-6.1449	0.38312	-7.29646	0.0233431	-6.22767	0.355536	-7.21319	0.0227463	-6.77743	0.306778	-6.29067	0.0478285
XLOC_066237	chr12	71033773	71118617	-	84844	222	0.73117	0.770335	0.106711	0.0152423	0.00778005	0.0464866	0.0550351	0.038336	-3.25506	0.0261261	-4.80061	0.000416516	-5.51321	0.00181381	-2.99599	0.0257591	-3.37797	0.00734411	-3.38246	0.0196886
XLOC_066638	chr12	79341204	79503396	-	162192	20026	2.00626	1.75861	0.029189	0.00350502	0.326848	0.0187158	0.157303	0.104369	-6.1532	0.00868991	-7.8334	0.000158459	-1.95967	0.384387	-5.73014	0.00400084	-3.74024	0.0297125	-3.17887	0.0957582
XLOC_068057	chr12	101537663	101568151	-	30488	201	0.528325	0.321814	0.0072526	0.0242839	0.0232685	0.0111417	0.0175065	0.00307394	-6.61382	0.0014965	-2.90208	0.0507892	-3.89819	0.0030432	-4.11737	0.00374749	-4.32352	0.00013183	-5.26821	0.000216491
XLOC_068135	chr12	103221668	103228713	-	7045	263	0.167458	0.389647	0	0.000278719	0	0	0	0	-7.22088	0.361109	-8.92176	1.39378e-06	-7.30365	0.335727	-10.2331	4.15182e-08	-9.58465	0.183604	-9.31936	5.97904e-07
XLOC_068567	chr12	109440288	109477031	-	36743	334	2.21881	0.935043	0.626166	0.185618	0.283772	0.134535	0.486121	0.0834239	-2.25358	0.000209101	-1.4435	0.0920782	-2.24918	0.000143039	-1.74249	0.0274375	-1.70359	0.00370105	-2.21645	0.00290781
XLOC_069151	chr12	120236700	120253161	-	16461	902	1.23541	0.596574	0.343952	0.0688564	0.108507	0.0547533	0.15653	0.0414118	-2.2214	0.00728399	-2.46604	0.0113012	-2.74191	0.000472599	-2.38082	0.0138101	-2.49081	0.000674342	-2.60849	0.00649339
XLOC_069746	chr12	132424503	132437874	-	13371	913	2.01182	2.06836	0.0156551	0.018932	0.0120904	0.0259083	0.0127009	0.00948589	-7.40371	5.68402e-13	-5.61431	9.77842e-10	-6.60254	2.39583e-15	-5.1596	8.40482e-09	-6.99943	3.57474e-19	-6.59321	6.6226e-13
XLOC_070506	chr13	20403670	20525851	+	122181	1630	0.965293	0.613768	0	0.00252702	0.0268105	0	0.0102889	0.0247328	-6.15708	0.02926	-6.72309	0.0170086	-4.44636	0.0526308	-7.33864	0.0105158	-5.50302	0.0148043	-3.49008	0.229664
XLOC_071529	chr13	36301637	36413059	+	111422	479	4.56066	5.19729	0.430165	0.218378	0.225009	0.198807	0.173257	0.0749206	-3.82487	5.94458e-13	-3.34896	5.02391e-07	-3.65558	2.06682e-12	-3.65508	1.78031e-08	-4.31647	5.40775e-18	-4.76228	1.06835e-13
XLOC_072609	chr13	54268481	54437203	+	168722	271	27.243	30.1283	0.240049	0.0681216	0.0532273	0.0341559	0.0820647	0.0309782	-7.29087	5.62984e-64	-7.45384	3.09904e-26	-8.32563	1.12772e-80	-8.71936	2.59751e-36	-7.97504	1.45877e-91	-8.84994	1.92262e-35
XLOC_072852	chr13	55580452	55982306	+	401854	1203	3.22651	3.21283	0.190395	0.0283395	0.0335753	0.0129597	0.0617101	0.0192682	-4.57153	7.51914e-18	-6.16481	4.9834e-20	-5.84547	6.29652e-27	-6.90278	1.53588e-23	-5.39766	5.04713e-29	-6.13168	5.03274e-18
XLOC_073512	chr13	71015041	71168417	+	153376	401	1.15206	1.091	0.116146	0	0	0.00923285	0.0221905	0.027934	-3.70524	0.111465	-8.14428	0.000657441	-6.50673	0.0104694	-5.79007	0.00729343	-5.45352	0.00620047	-4.19054	0.0464207
XLOC_074452	chr13	86358527	86381755	+	23228	348	0.26795	0.460224	0	0	0	0.00195711	0.00122967	0	-6.85593	0.00491587	-8.66964	9.66334e-05	-6.9387	0.0036208	-6.97805	0.00183398	-7.29437	0.000146156	-7.66995	0.000562213
XLOC_074544	chr13	87331157	87459682	+	128525	288	0.844612	0.600988	0.055123	0	0.0457131	0.00190095	0.0198861	0.00384354	-4.6317	0.110412	-8.38434	0.000195497	-3.60756	0.156899	-7.06194	0.00224084	-5.19177	0.0125549	-5.47127	0.00526139
XLOC_075370	chr13	109265089	109278512	+	13423	224	1.60171	2.62091	0.0296863	0	0.0150579	0.0182764	0.0335694	0.0184188	-5.96428	1.7373e-07	-11.8727	1.8131e-11	-5.87259	3.46028e-07	-6.1597	4.25295e-12	-4.9708	2.60309e-09	-6.05618	7.85243e-11
XLOC_075484	chr13	110822112	110838251	+	16139	367	0.908718	1.46158	0.11231	0.0271218	0.0138203	0.0675192	0.0392333	0.0562572	-3.47691	0.00333826	-5.1594	1.71681e-06	-5.17915	4.58852e-05	-3.6755	0.00208838	-4.56064	1.74841e-05	-2.50735	0.0592043
XLOC_077632	chr13	53953252	54099689	-	146437	395	2.79752	2.08203	0.0913232	0.0214163	0.027203	0.0157347	0.108539	0.0136561	-5.33801	6.26829e-16	-6.23807	2.16719e-11	-6.04153	1.67797e-18	-5.95617	1.7217e-10	-4.49908	1.16646e-14	-5.37122	9.61177e-09
XLOC_077763	chr13	55515648	55660744	-	145096	570	14.6039	21.9525	0.34266	0.0979821	0.104982	0.0546476	0.181104	0.0544644	-5.8368	8.84407e-38	-7.2075	3.01072e-32	-6.44825	4.80879e-43	-7.58616	2.84617e-35	-5.94559	3.03638e-47	-7.47363	7.984e-30
XLOC_077775	chr13	55979275	56118288	-	139013	224	7.13662	9.61294	0.0886036	0.00669443	0.152634	0.0142302	0.104832	0.0656573	-6.86854	1.93376e-35	-9.58528	1.5165e-39	-4.87087	1.68303e-19	-8.4409	2.25465e-32	-5.85159	1.27743e-32	-6.16662	1.54245e-18
XLOC_079674	chr13	97221483	97649027	-	427544	1049	11.8495	8.00254	0.682645	0.195699	0.263983	0.110959	0.697454	0.143339	-4.53006	8.08001e-16	-4.52387	3.30622e-15	-4.78488	3.92553e-18	-5.09741	2.6545e-19	-3.43383	1.14188e-09	-3.96823	9.87134e-12
XLOC_079957	chr13	105949539	106140163	-	190624	291	0.667523	0.643913	0.168949	0.0278476	0.0316289	0.0169035	0.0526443	0.0164273	-2.43335	0.000166254	-3.66288	0.000246362	-3.70848	3.28611e-09	-4.21326	1.05787e-05	-3.34093	3.08596e-09	-4.64427	6.65258e-07
XLOC_082436	chr14	50889573	50944474	+	54901	227	1.36999	0.948661	0.041143	0.00504395	0	0.00239009	0	0	-6.00708	0.00343674	-7.36508	0.000421577	-7.9451	9.09625e-05	-7.25658	1.58041e-05	-10.2261	1.21922e-07	-8.2259	4.64398e-05
XLOC_082583	chr14	53169009	53883740	+	714731	473	7.42006	4.35732	4.09019	0.734648	0.523085	0.274618	0.537226	0.251122	-1.2539	0.0318917	-2.02021	0.0151792	-3.10988	1.20632e-10	-2.87118	0.00012848	-3.51719	3.90985e-14	-2.73041	0.000329986
XLOC_084199	chr14	84501558	84594626	+	93068	1671	18.2954	12.1644	0.0906819	0.0116695	0.0186307	0.0123168	0.0436781	0.0111517	-8.16363	1.61588e-35	-9.18152	1.71101e-47	-9.27086	6.37513e-47	-8.85448	2.28595e-47	-8.55947	9.71371e-53	-8.98801	1.64069e-45
XLOC_084200	chr14	84516172	84539739	+	23567	793	6.01762	3.93874	0.0181023	0.00306819	0.00674846	0.00086256	0.0037194	0.000586719	-8.83577	1.17943e-42	-9.47496	6.37532e-42	-9.10912	8.50828e-45	-11.0941	6.79763e-35	-10.4219	2.63247e-78	-11.2051	6.13597e-30
XLOC_084214	chr14	84915462	84950320	+	34858	266	2.17066	1.29975	0.00901083	0.00213349	0.00531412	0.00222429	0.00884287	0.00443668	-8.35113	1.30419e-33	-8.10109	1.56676e-29	-7.94217	2.1047e-38	-8.1259	2.06772e-29	-7.59816	8.74558e-60	-7.07915	4.31043e-24
XLOC_084216	chr14	84951487	84992885	+	41398	287	2.24241	1.3953	0.0124739	0.00259605	0.00689318	0.00206367	0.00706909	0.00155979	-7.80626	2.80759e-39	-8.08716	5.70191e-37	-7.71703	8.85247e-42	-8.33368	2.05631e-37	-7.8883	3.08795e-62	-8.67385	5.06064e-35
XLOC_084912	chr14	100779409	101073106	+	293697	4526	7.81641	0.254376	0.70911	0.171122	0.403246	0.429479	0.841772	0.255463	-3.77582	4.38701e-08	0.144204	0.949007	-3.49569	3.00757e-07	1.94791	0.063379	-2.89178	2.50423e-05	1.60984	0.134104
XLOC_085125	chr14	103872125	103880381	+	8256	474	0.265288	1.03205	0.0161014	0.0136924	0.0216501	0.00261402	0.0091677	0.00170327	-3.88856	0.29925	-5.70544	0.000981336	-2.86529	0.39827	-7.40359	0.000823603	-4.65015	0.106444	-6.72583	0.00068244
XLOC_085236	chr14	105451811	105457925	+	6114	216	1.70608	1.36764	0.503593	0.240055	0.30037	0.239451	0.222108	0.0853442	-2.15667	0.000899488	-1.67363	0.0161964	-1.79402	0.00629053	-1.43682	0.0450483	-2.68379	4.38147e-06	-2.71098	1.37244e-05
XLOC_086414	chr14	38002617	38542065	-	539448	1450	2.60079	2.21387	0.214295	0.027688	0.293177	0.11418	0.512021	0.1991	-4.18749	3.81446e-05	-6.44015	4.40034e-07	-2.64059	0.0167934	-3.16557	0.00247435	-2.14907	0.0394229	-2.58924	0.0136005
XLOC_087250	chr14	48204407	48268180	-	63773	297	18.062	44.0548	0.0550689	0.00974921	0.0865584	0.0302076	0.0188101	0.0186074	-8.77417	3.88165e-48	-11.219	4.78731e-47	-7.58495	6.29099e-35	-9.46091	3.55964e-37	-9.45061	1.26757e-69	-10.0889	4.69173e-38
XLOC_090003	chr14	89550594	89618961	-	68367	522	5.48351	3.41554	1.30737	0.278798	0.304049	0.0691333	0.610658	0.124553	-2.529	0.0140463	-2.92862	0.00774855	-3.47066	0.000502624	-4.54187	3.67357e-05	-2.82029	0.00119734	-3.60768	0.000939385
XLOC_090252	chr14	95919362	95975854	-	56492	936	0.354082	0.261135	0.0406078	0.00217288	0.0106528	0.00230875	0.0187171	0.00434907	-3.29148	0.0269569	-6.5484	1.41134e-06	-4.35508	0.00439497	-5.91246	1.77428e-06	-3.81214	0.00219958	-4.78525	0.000162451
XLOC_090641	chr14	101980363	102066228	-	85865	496	0.196392	0.289818	0.0116922	0.0518756	0.0141649	0.0389115	0.0191006	0.0173043	-4.53169	0.000497097	-1.24158	0.36704	-3.05865	0.0098665	-1.80469	0.126771	-3.02161	0.00609895	-3.00643	0.00320345
XLOC_095234	chr15	88512491	88546600	+	34109	616	5.5937	6.29343	0.0388762	0	0.113628	0	0.00548355	0.00977815	-7.54373	1.27851e-06	-8.52095	0.000177369	-5.71692	4.22558e-05	-8.43767	0.000186893	-8.7064	1.74847e-11	-7.09275	0.000232244
XLOC_100054	chr15	93212268	93279435	-	67167	1161	0.448482	0.346837	0.0481869	0	0	0	0	0	-3.71509	0.366191	-7.24164	0.0272844	-5.52526	0.122728	-7.15837	0.0264921	-7.80628	0.0164027	-6.23554	0.0539146
XLOC_100211	chr15	96790050	96877640	-	87590	943	2.22536	6.46336	0.14649	0.00270649	0	0.0120391	0.0117823	0.0119997	-4.16635	0.413261	-9.34611	5.40072e-17	-8.51363	0.0553765	-8.20642	4.83297e-18	-7.49618	0.0840012	-7.27854	7.47429e-09
XLOC_101815	chr16	5600547	5609792	+	9245	366	0.436587	0.193732	0.0219898	0.00186165	0.00440752	0.00296392	0.0365059	0.0107967	-4.87824	0.0490999	-6.26634	3.66175e-06	-5.9594	0.013619	-4.92538	4.52761e-05	-3.43117	0.185103	-3.28405	0.00669576
XLOC_102041	chr16	9672964	9813373	+	140409	313	19.3341	21.5578	0.0931205	0.0180399	0.0747887	0.0242083	0.0674995	0.0251011	-8.19672	4.22475e-76	-9.77481	2.17762e-46	-7.33949	1.45809e-68	-8.71966	8.51853e-38	-7.80866	1.96149e-90	-8.39449	1.44915e-34
XLOC_103255	chr16	29709136	29756633	+	47497	881	2.75516	3.01221	0.154602	0.0241462	0.0433615	0.0123179	0.0657712	0.0305497	-4.57376	6.84178e-23	-6.43594	1.26909e-18	-5.28204	8.28645e-31	-6.88125	1.46705e-20	-4.97349	1.72479e-32	-4.64009	1.3049e-09
XLOC_103699	chr16	48623421	48814359	+	190938	885	1.344	1.63626	0.211521	0.125073	0.00376655	0.105803	0.213602	0.053794	-3.27745	0.0158727	-2.64077	0.0435273	-7.11319	0.000100596	-2.79503	0.0309989	-2.13378	0.0881392	-2.557	0.0480789
XLOC_104811	chr16	65233055	65455445	+	222390	2112	2.10025	1.47615	0.0684826	0.0255903	0.0211083	0.0121833	0.0461954	0.00692751	-5.75585	6.40271e-05	-5.51292	2.57619e-08	-6.11973	2.24048e-08	-5.84196	1.41572e-08	-5.25025	2.21065e-11	-6.42685	7.35984e-08
XLOC_105616	chr16	78826065	78873505	+	47440	264	1.33988	0.888044	0.755902	0.0701463	0.142488	0.0401048	0.190103	0.0337761	-1.28403	0.0548867	-3.0684	1.47252e-05	-2.54226	4.98949e-06	-3.34822	1.3564e-06	-2.63126	1.36623e-06	-3.54117	2.4948e-07
XLOC_106183	chr16	90102270	90224834	+	122564	5361	12.1994	13.9844	3.80839	1.81423	1.27779	1.61476	2.53162	1.06246	-2.06221	0.000807477	-2.24088	0.000211295	-2.48973	1.86138e-05	-2.04874	0.000809434	-1.5869	0.0136135	-2.08651	0.000550149
XLOC_107335	chr16	21503086	21508866	-	5780	245	17.1775	7.70987	3.33697	0.292356	1.11552	0.236891	2.7335	0.512722	-2.7107	0.000423604	-4.20783	1.61748e-05	-3.16162	1.8955e-05	-3.97799	4.22923e-05	-2.17132	0.00263651	-2.81364	0.00441552
XLOC_109079	chr16	65177314	65276580	-	99266	216	22.3017	61.112	0.0605166	0.212772	0.0217485	0.004486	0.0713718	0.015818	-9.22323	1.52241e-07	-8.08351	0.000933343	-9.27892	4.84849e-07	-12.8681	5.86773e-09	-7.88178	7.61138e-06	-11.2738	1.47496e-06
XLOC_110485	chr16	87866605	87916134	-	49529	1851	11.2848	3.8496	1.47418	0.216872	0.602407	0.106407	1.24434	0.175966	-3.3408	5.31863e-09	-3.40461	1.04881e-05	-3.49099	5.10433e-10	-4.14107	5.18812e-08	-2.6561	1.12342e-06	-3.10082	5.76121e-05
XLOC_110573	chr16	89453590	89474739	-	21149	1753	2.12161	1.19784	0.836183	0.232302	0.370309	0.157814	0.479433	0.122679	-1.76375	0.000291873	-1.56777	0.0315983	-1.81066	0.000134561	-1.83297	0.00729674	-1.7689	0.000108626	-2.08303	0.0015025
XLOC_110793	chr16_KI270853v1_alt	528374	565455	+	37081	2532	9.25794	8.42822	4.38721	2.40935	1.97344	2.0258	2.25134	1.28447	-1.4257	0.00646896	-1.07049	0.152825	-1.48292	0.00348134	-0.955022	0.202731	-1.57751	0.00138738	-1.14705	0.0933099
XLOC_110862	chr16_KI270853v1_alt	1607433	1808167	+	200734	766	5.98416	6.99234	2.80975	2.24512	1.43788	1.37856	1.27041	1.02325	-1.48682	0.00185341	-0.542733	0.612502	-1.36214	0.00435749	-1.27102	0.104993	-1.83085	3.09176e-05	-0.941833	0.248252
XLOC_111295	chr17	2994856	3000849	+	5993	736	4.40575	3.93105	0.11919	0.0428543	0.235744	0.223101	0.568833	0.10264	-5.93105	0.00393944	-6.1914	1.31128e-05	-3.4724	0.00717099	-3.06673	0.0103614	-2.63572	0.0218129	-3.4376	0.0036218
XLOC_111833	chr17	10729524	10880895	+	151371	1779	2.49981	4.85513	1.14677	0.639995	0.196332	0.326808	0.366014	0.18391	-1.57698	0.0766062	-1.83175	0.0214154	-2.8614	0.000692495	-2.80896	8.57323e-05	-2.33453	0.00194324	-3.12609	9.26838e-06
XLOC_112444	chr17	19061911	19188714	+	126803	1126	197348	2840.97	79741.8	3439.31	32116.3	1831.69	17546.7	475.495	-1.78795	0.0103997	0.822108	0.53416	-1.99127	0.00272286	0.345839	0.826025	-3.14346	1.9035e-07	-0.761806	0.523768
XLOC_113630	chr17	43322349	43362630	+	40281	208	1.12504	0.686893	0.663102	0.128329	0.09217	0.0499151	0.153511	0.0688223	-1.14259	0.0251649	-1.67008	0.0148497	-2.89574	1.62901e-11	-2.71077	7.29896e-06	-2.50061	2.06347e-09	-1.7123	0.0109677
XLOC_115175	chr17	68944530	69060194	+	115664	558	0.330209	0.641867	0.0731897	0.0517247	0.018199	0.00625266	0.0279178	0.00625374	-2.5967	0.00151816	-3.32383	0.191427	-3.52425	1.16651e-05	-5.62184	0.00759591	-3.25224	9.00182e-06	-5.80416	0.00508155
XLOC_115886	chr17	82577031	82581719	+	4688	1535	2.38548	2.19057	0.979252	0.155959	0.291459	0.284856	0.37384	0.114683	-1.70564	0.0193298	-3.24864	0.00131703	-2.35231	0.000385822	-1.89428	0.107349	-2.19001	0.000452992	-3.27007	0.000990561
XLOC_115899	chr17	82835757	82840952	+	5195	374	1.31954	0.704425	0.52127	0.104526	0.144987	0.0593296	0.331116	0.102815	-1.77374	0.00946697	-2.01535	0.0150615	-2.47217	9.37767e-05	-2.5102	0.00120151	-1.59286	0.0154607	-1.60026	0.0584693
XLOC_115983	chr17	1319795	1392733	-	72938	1228	2.58929	1.49397	0.785764	0.155036	0.541921	0.214812	0.593207	0.115652	-2.14327	0.000277086	-2.39019	0.00286556	-1.55309	0.00992168	-1.67324	0.0548894	-1.74061	0.00175942	-2.19201	0.0063066
XLOC_117031	chr17	19417768	19492991	-	75223	691	0.778334	1.4885	0.195847	0.0748083	0.184504	0.0605066	0.163624	0.0564207	-2.35647	0.225284	-3.60341	0.0156671	-1.31987	0.489244	-3.54828	0.0151024	-1.78757	0.290013	-3.38792	0.0262272
XLOC_118508	chr17	44501235	44537435	-	36200	688	4.38603	2.1504	1.94331	0.309544	1.18422	0.117237	0.995452	0.265765	-1.58591	0.0323679	-2.1148	0.0383304	-1.17075	0.125149	-3.11963	0.000781106	-1.6347	0.0140912	-1.79176	0.0802706
XLOC_120926	chr17	81589593	81625728	-	36135	419	1.55046	0.735271	0.504944	0.132525	0.232225	0.0938188	0.292256	0.0860864	-1.95626	0.00303418	-1.85244	0.036267	-2.0029	0.00170258	-1.88183	0.0292207	-1.92109	0.00166596	-1.89195	0.0259283
XLOC_121206	chr17_GL000258v2_alt	193523	227575	+	34052	332	4.19822	4.20786	2.82918	0.821564	0.975715	0.698434	1.06226	0.431376	-0.969329	0.0305435	-1.58452	0.0154118	-1.38338	0.000537583	-1.51183	0.0204452	-1.59178	3.32702e-05	-2.15448	0.000240695
XLOC_121219	chr17_GL000258v2_alt	389605	759857	+	370252	2307	10.5992	9.49846	6.54236	1.60746	2.5388	1.16343	2.71976	1.22242	-1.1128	0.0539309	-1.9837	0.0256355	-1.35338	0.0112984	-1.88912	0.0328221	-1.5902	0.00152549	-1.10629	0.26318
XLOC_121292	chr17_GL000258v2_alt	1188810	1554380	+	365570	2513	16.8541	12.3783	11.5927	1.71891	4.01354	1.50419	3.9552	1.06818	-0.969067	0.0625839	-2.21436	0.00207018	-1.37322	0.00288575	-1.89817	0.0104768	-1.81169	2.63287e-05	-2.13236	0.00252827
XLOC_121635	chr17_KI270857v1_alt	43995	112712	+	68717	308	2.65317	6.25972	0.601692	0.555777	0.34525	0.403181	0.212699	0.387394	-2.47503	0.00123059	-2.68463	0.00221668	-2.1285	0.00435937	-2.88607	0.000699463	-3.05692	5.85687e-06	-1.45091	0.146702
XLOC_122242	chr17_KI270862v1_alt	261821	334759	-	72938	1228	2.58929	1.49397	0.785764	0.155036	0.541921	0.214812	0.593207	0.115652	-2.14327	0.000277086	-2.39019	0.00286556	-1.55309	0.00992168	-1.67324	0.0548894	-1.74061	0.00175942	-2.19201	0.0063066
XLOC_122391	chr17_KI270908v1_alt	728399	1099382	-	370983	938	17.0403	11.5959	9.85837	3.6184	3.34181	2.61017	3.62137	1.61009	-1.20622	0.00697874	-0.836333	0.271488	-1.66079	4.55732e-05	-1.07024	0.113616	-1.81646	4.90963e-06	-1.64094	0.0048144
XLOC_122654	chr18	3495967	3879675	+	383708	2701	0.592766	0.43824	0.10968	0.0171153	0.0274191	0.0184463	0.054408	0.0145713	-2.70882	0.00975605	-3.8462	0.00136946	-3.59579	0.000505636	-3.61108	0.0027759	-2.95774	0.00108939	-3.91919	0.00229287
XLOC_122728	chr18	6511415	6590910	+	79495	316	0.895913	1.39125	0	0	0.0239013	0.0187091	0.0140808	0.0199243	-6.95294	0.00494606	-8.70214	4.24252e-05	-4.57703	0.0426802	-5.10093	0.00299876	-5.81358	0.00103825	-4.92557	0.00466903
XLOC_126531	chr18	1883415	2489426	-	606011	679	1.71528	0.794025	0.183726	0.0120048	0.18789	0.0792788	0.211494	0.201446	-4.18446	0.00220835	-5.72724	0.000563301	-2.44732	0.0252292	-2.3767	0.0861105	-2.56726	0.0108152	-0.288037	0.883606
XLOC_129739	chr18	57045569	57072195	-	26626	250	5.49854	6.8362	0.14936	0.00735072	0.0286393	0.0187707	0.0453483	0.0161821	-6.35141	4.57343e-12	-8.93907	8.00471e-27	-6.92995	1.47021e-16	-7.26402	1.4761e-18	-6.60789	4.03487e-27	-7.38031	3.7128e-21
XLOC_131464	chr19	290301	295686	+	5385	209	0.199286	0.113558	0	0	0	0	0.000683285	0	-6.60531	0.0123831	-7.53275	0.0113353	-6.68809	0.0094618	-7.44947	0.0111806	-7.67802	0.00117542	-6.52822	0.0271238
XLOC_131546	chr19	1028326	1034942	+	6616	1984	2.22602	1.51768	0.215948	0.0696303	0.223682	0.0836882	0.13305	0.0241306	-3.79924	9.97312e-08	-3.6412	6.64616e-08	-2.57013	0.000285788	-3.1708	3.12891e-06	-3.37855	2.48026e-07	-4.84921	2.0779e-12
XLOC_133134	chr19	23762827	23871662	+	108835	1248	36.2102	34.9337	18.3371	14.3414	4.02828	6.18839	3.28973	2.63618	-1.41705	0.00216132	-0.192131	0.889123	-2.47617	2.05583e-09	-1.41562	0.0606799	-2.97903	7.26227e-14	-1.88456	0.00534983
XLOC_135525	chr19	53730153	53764199	+	34046	918	1.07006	0.790562	0.0134746	0.008385	0.164637	0.00145653	0.00735638	0.00084482	-6.10836	0.00588588	-6.09233	4.9737e-05	-2.06194	0.346237	-7.91391	0.000108575	-6.83461	5.73167e-05	-7.37457	4.99798e-05
XLOC_135539	chr19	53752682	53760198	+	7516	918	0.305993	0.155459	0.0220889	0.00476258	0	0.00193813	0.0122016	0.00338472	-4.42101	0.0337491	-4.36721	0.0337476	-7.06681	0.00185338	-5.26251	0.0149391	-4.41837	0.00417102	-4.2844	0.0434188
XLOC_135615	chr19	55006037	55052765	+	46728	1316	4.15851	6.10953	1.68829	0.454323	0.692856	0.842884	1.02638	0.718576	-1.61496	0.0284457	-2.70322	8.71522e-05	-1.87081	0.0105431	-1.7952	0.0169481	-1.46726	0.0407383	-1.75787	0.015658
XLOC_136108	chr19	2134956	2159346	-	24390	534	1.15993	0.504814	0.181987	0.0476828	0.145744	0.0721663	0.204825	0.0694581	-3.00215	0.000317667	-2.66127	0.00940068	-2.22616	0.00591591	-1.72371	0.124668	-2.0413	0.00761515	-1.80522	0.0947725
XLOC_136607	chr19	8209437	8266455	-	57018	557	0.0905099	0.181763	0.0453405	0.0101278	0.112355	0.00932946	0.0403178	0.00408908	-1.50466	0.557622	-3.44972	0.0115036	0.726593	0.801277	-3.28936	0.0156171	-0.928921	0.742873	-3.7315	0.00713213
XLOC_137476	chr19	19865833	19900668	-	34835	1034	0.353082	0.0208844	0.0407549	0.00656825	0.00904093	0.00348567	0.0186096	0.00240409	-3.51447	0.00998768	-1.31935	0.714297	-4.56487	0.000856192	-1.45147	0.665137	-3.88865	0.000886155	-1.94018	0.516981
XLOC_137498	chr19	20077995	20321305	-	243310	6576	22.89	26.8722	3.51804	1.56593	1.32946	0.836674	0.542561	0.407933	-3.15487	7.40606e-10	-3.12142	6.26213e-07	-3.41399	1.62901e-11	-3.88229	1.31109e-10	-5.14192	1.73853e-26	-4.99572	5.43735e-17
XLOC_137786	chr19	28416782	28727777	-	310995	2462	14.3426	10.5639	6.42531	1.14341	0.584014	0.153134	0.497827	0.14235	-1.56064	0.00574833	-2.47847	7.24641e-05	-3.92262	1.65714e-15	-5.0076	2.58807e-18	-4.51349	5.79e-22	-5.03452	1.06752e-17
XLOC_137791	chr19	28491863	28632728	-	140865	1705	0.647566	0.353843	0.0294346	0.0150785	0.00884715	0.00273368	0.00945785	0.002309	-5.1218	0.0451756	-3.67615	0.114743	-5.35717	0.0279329	-5.90201	0.028442	-5.81775	0.00079189	-5.37336	0.024148
XLOC_138696	chr19	43323520	43331430	-	7910	429	1.34811	2.27434	0	0.00300117	0	0.00212809	0.00207452	0	-7.81042	0.000179091	-9.04389	4.84213e-07	-7.89319	0.000118219	-9.00502	1.32357e-06	-8.88674	1.89723e-06	-9.43596	2.54103e-07
XLOC_139485	chr19	53909475	53943492	-	34017	6321	0.319883	0.589662	0	0.0135317	0	0.00829202	0	0.000799795	-3.84071	NA	-4.0008	0.0292002	-3.92349	NA	-5.07215	0.00486418	-6.20449	NA	-6.70918	0.00246203
XLOC_139955	chr19_GL383573v1_alt	266512	298501	+	31989	1596	2.11101	1.97304	0.757587	0.855863	0.287143	0.285878	0.404118	0.175504	-1.88139	0.0101002	-0.245605	0.858847	-2.16747	0.00105599	-1.75588	0.0191433	-1.83758	0.00580574	-2.12442	0.00278883
XLOC_139975	chr19_GL383574v1_alt	19806	155859	+	136053	889	19.0055	23.5431	9.07692	11.5064	4.30875	8.26775	3.82689	3.89306	-1.53354	0.00304151	0.0914356	0.958758	-1.4705	0.0040907	-0.417106	0.720417	-1.88475	7.70568e-05	-0.609687	0.530112
XLOC_140152	chr19_GL949747v2_alt	538982	554727	+	15745	269	0.405517	1.09977	0	0	0	0	0.0237801	2.22655e-178	-4.52005	NA	-7.96986	0.00241697	-4.60282	NA	-7.88659	0.0024764	-3.73609	NA	-7.11981	0.00659316
XLOC_140510	chr19_GL949752v1_alt	794834	850693	+	55859	337	0.385753	1.17914	0	0	0	0.00131596	0.161931	0.00332037	-4.44501	NA	-10.3869	2.29432e-08	-4.52778	NA	-9.55165	3.34932e-07	-0.545979	0.932928	-7.04642	6.97883e-09
XLOC_140680	chr19_KI270867v1_alt	210676	233750	+	23074	13474	0.282432	0.182974	0.0114721	0.00207337	0.00828304	0.00413399	0.00819803	0.0031362	-5.12504	1.81414e-10	-5.53153	3.86581e-11	-4.37056	3.3597e-10	-4.3566	3.56096e-08	-4.7382	1.05317e-15	-4.74822	8.33781e-09
XLOC_140711	chr19_KI270929v1_alt	167984	183713	+	15729	277	1.06269	4.92048	0	1.94336e-121	0	0	0.0346137	0.00499799	-3.42033	NA	-9.48914	2.56288e-05	-3.5031	NA	-8.46799	0.000220793	-3.68787	NA	-6.96276	0.00149337
XLOC_140732	chr19_KI270938v1_alt	175781	224042	+	48261	905	1.63149	1.40492	0.251926	0.200237	0.179255	0.184666	0.357088	0.049488	-3.13246	3.27995e-06	-2.14962	0.0153945	-2.49694	0.00016812	-1.78545	0.0530447	-1.67764	0.0171026	-3.80565	1.06991e-06
XLOC_140754	chr19_KI270938v1_alt	876231	892018	+	15787	337	1.17118	2.59234	0	0	0	0	0.00438342	0.00226772	-6.8586	0.00663974	-9.57366	1.26255e-06	-6.94138	0.00493891	-9.49039	1.41644e-06	-7.5207	0.000301297	-8.28769	4.63475e-07
XLOC_141596	chr2	7875941	7892879	+	16938	602	11.0799	21.2382	0.0425515	0.00651258	0.00857336	0.00520872	0.0130231	0.0010497	-8.26123	1.83151e-08	-10.3997	3.4661e-31	-9.61548	1.35517e-08	-10.9367	6.17363e-31	-9.02079	2.90551e-12	-12.493	9.47639e-22
XLOC_142513	chr2	27716204	27771600	+	55396	1619	0.667257	0.62774	0.0382159	0.0184106	0.0830128	0.0193408	0.0346641	0.017239	-4.62381	0.000125031	-4.16101	0.000565939	-2.29729	0.0299142	-3.93926	0.000277454	-3.88311	5.80272e-06	-4.28671	0.00025687
XLOC_142994	chr2	37464677	37747046	+	282369	1269	1.4159	0.828498	0.34721	0.117709	0.200789	0.0106185	0.18298	0.107387	-3.2399	0.0301088	-2.34093	0.224668	-2.07674	0.138403	-5.04238	0.000873877	-2.54248	0.0404961	-1.12463	0.60648
XLOC_143699	chr2	51032559	52408607	+	1376048	1664	4.3389	5.49754	0.11964	0.018449	0.048914	0.0274588	0.0678729	0.019327	-5.59474	2.38629e-28	-7.28891	5.43099e-21	-5.80197	1.90935e-29	-6.72025	3.43005e-18	-5.58363	4.57093e-39	-7.05795	1.65878e-19
XLOC_144499	chr2	66243136	66330027	+	86891	452	0.466271	0.647639	0.0811988	0.0155435	0.018503	0.010066	0.0206761	0.00577912	-2.81936	0.00246201	-4.76283	1.6764e-10	-3.98597	1.15569e-05	-4.96089	5.09334e-10	-4.05321	3.76812e-07	-5.48491	1.73102e-12
XLOC_145241	chr2	76575210	76867038	+	291828	218	32.4044	26.6329	0.3759	0.0491604	0.0928385	0.0243631	0.0681053	0.0120858	-6.84852	1.2378e-68	-8.46883	4.06326e-31	-7.78665	3.26553e-82	-9.01905	1.09442e-34	-8.5745	3.36319e-113	-10.3243	1.56873e-44
XLOC_147826	chr2	123682720	123692874	+	10154	1386	0.43689	0.319006	0.0171927	0.00317135	0.0049735	0.00139906	0.00812423	0.00257747	-5.12469	5.72483e-07	-6.2288	0.0420841	-5.6833	1.46134e-07	-6.87212	0.0213123	-5.2392	2.01832e-12	-6.22163	0.0377818
XLOC_150269	chr2	173532784	173811532	+	278748	2813	3.39511	2.51978	0.567024	0.213243	0.160082	0.0786468	0.17139	0.0286413	-2.9861	5.18311e-10	-2.3195	0.0078195	-3.69126	5.7306e-14	-3.9828	2.02446e-07	-3.92324	9.68532e-19	-4.89744	2.40065e-10
XLOC_151075	chr2	183997247	184463594	+	466347	261	0.91712	0.878645	0.378474	0.0157177	0.26292	0.0118496	0.0856673	0.00778318	-2.19709	0.381087	-4.33391	0.0162962	-1.21251	0.620334	-5.10855	0.00458446	-3.06148	0.0756933	-5.48604	0.00678623
XLOC_151168	chr2	187003219	187557894	+	554675	625	5.47338	7.27144	0.241205	0.122531	0.00569735	0.0360633	0.0331895	0.0725391	-5.27381	4.24936e-08	-4.63064	6.93719e-08	-9.02099	1.12116e-07	-6.779	2.43112e-14	-7.09733	1.59102e-19	-5.71963	1.64048e-09
XLOC_151185	chr2	187563576	187862878	+	299302	1242	0.393863	0.583521	0	0	0	0.00168921	0	0	-6.64821	0.0129573	-8.63674	0.000102038	-6.73098	0.0099037	-7.26336	0.0015345	-9.012	0.000200997	-7.63708	0.000591425
XLOC_151418	chr2	193502685	193766570	+	263885	359	1.06966	0.735738	0.80291	0.0932102	0.296746	0.0330667	0.392027	0.0963345	-0.836207	0.148425	-2.53159	0.00947221	-1.15857	0.0247798	-3.38526	0.000164334	-1.13413	0.0263972	-1.84931	0.0710101
XLOC_151607	chr2	197577761	197774823	+	197062	1624	0.240465	0.220044	0.138377	0.0258395	0.065854	0.0101608	0.0493139	0.00841271	-1.28056	0.178076	-2.67316	0.0317311	-1.24355	0.183097	-3.33529	0.00340323	-1.92727	0.01413	-3.72131	0.000923241
XLOC_151761	chr2	201970916	202029725	+	58809	1178	2.98631	3.30592	0.0505186	0.00841003	0.0128721	0.0309046	0.0464527	0	-6.2689	0.00259051	-7.48964	3.22777e-16	-7.12454	0.000555045	-6.64277	5.89528e-11	-6.0097	0.00144555	-11.1673	2.78598e-10
XLOC_154072	chr2	1366233	1626681	-	260448	42358	3.37231	3.06334	0.611927	0.219039	0.129776	0.0591038	0.0979151	0.0440508	-2.73808	0.0846941	-3.37678	9.30442e-05	-3.93401	0.00556755	-4.6481	1.15948e-08	-4.78666	0.000307754	-4.86979	4.34876e-09
XLOC_154384	chr2	7843849	7900290	-	56441	1011	4.11968	3.88601	0.0272005	0.00746561	0.0053219	0.00201231	0.0589377	0.00218542	-7.69955	4.47942e-24	-8.29908	3.41059e-25	-8.54167	6.49458e-19	-9.89387	2.17098e-26	-5.94356	4.19602e-26	-9.47252	7.74536e-23
XLOC_154388	chr2	7848113	7851381	-	3268	409	0.101994	0.166681	0	0	0	0.00184425	0.00180129	0	-5.29083	NA	-7.85725	0.00289193	-5.3736	0.163928	-5.3707	0.0279188	-5.5691	0.125162	-6.85478	0.00921344
XLOC_154876	chr2	16083921	16105900	-	21979	477	1.06413	0.637839	0	0.0088363	0	0	0.0212179	0.00372232	-7.00281	0.00270607	-5.95236	0.0389303	-7.08558	0.00194395	-7.75693	0.00340323	-5.29592	0.000814807	-4.34392	0.0725429
XLOC_158268	chr2	64228435	64323779	-	95344	464	1.36991	1.28352	0	0.00155883	0.0165759	0	0	0	-7.20003	0.00203012	-7.87403	0.000219014	-5.46906	0.0082242	-9.00085	1.36394e-05	-9.56382	8.77031e-06	-8.08553	9.96429e-05
XLOC_158810	chr2	71159259	71165070	-	5811	921	0.974123	2.78658	0	0.00247951	0.0310534	0.0080471	0.0268641	0	-5.75377	0.0788785	-7.77085	0.000287594	-4.47385	0.183275	-7.55994	0.000558373	-4.93976	0.0751298	-8.15829	0.000125496
XLOC_159289	chr2	78378667	78576821	-	198154	284	25.2963	17.4758	1.06156	0.48933	0.195429	0.0541736	0.362698	0.0675479	-5.03385	9.22862e-16	-4.35692	1.04421e-05	-6.38085	7.85276e-25	-7.32231	2.31458e-15	-5.50258	3.1509e-19	-5.91897	1.58636e-09
XLOC_161868	chr2	119690496	119703801	-	13305	308	0.217372	0.239307	0	0.00150125	0	0	0.00977551	0.00299636	-6.29914	0.0243115	-6.80214	0.00454823	-6.38191	0.0191513	-8.15303	0.000445216	-3.73432	0.10007	-5.04135	0.0132617
XLOC_163595	chr2	155697700	156320454	-	622754	631	12.0584	9.437	13.5106	2.14302	3.82178	1.42965	3.58654	1.34719	-0.281919	0.697806	-1.44087	0.0315983	-0.981033	0.0396357	-1.63396	0.00963926	-1.40396	0.00112378	-1.46894	0.0207233
XLOC_165089	chr2	187675452	188384313	-	708861	3938	5.6839	6.84931	0.348898	0.0481561	0.392374	0.210075	0.398152	0.0389356	-4.51177	0.000797131	-6.35628	4.31508e-08	-3.09888	0.0113957	-3.98564	0.000127873	-3.68256	0.000303562	-6.16617	1.77404e-08
XLOC_166347	chr2	198881842	199073970	-	192128	544	0.691425	0.718803	0	0	0	0	0.00449593	0	-7.35834	0.00110587	-8.05784	0.307676	-7.44111	0.00076491	-7.97456	0.290842	-6.89144	2.08243e-05	-7.03633	0.342692
XLOC_172228	chr20	40268974	40283546	+	14572	228	1.41304	5.0303	0.0158689	0.00103219	0.00220069	0.00301822	0.00468191	0	-6.71241	6.29927e-13	-11.321	4.61135e-25	-8.61664	1.1505e-11	-9.79814	1.40915e-34	-7.65547	1.6939e-26	-13.5252	4.74862e-16
XLOC_173254	chr20	56735038	56984005	+	248967	1846	4.30671	3.1768	1.62693	0.0950605	0.336698	0.119794	0.40996	0.184285	-1.79907	0.140355	-3.72266	0.00214978	-3.02589	0.006147	-3.74377	0.00255602	-3.15328	0.000739189	-3.27582	0.00614234
XLOC_173507	chr20	60692129	60775389	+	83260	285	0.887285	0.854872	0.117099	0.0182288	0.0129758	0.0051365	0.0474928	0.0304727	-3.41209	0.0806112	-4.66927	0.00236201	-5.3132	0.0222342	-6.59935	0.00200339	-3.85802	0.00969264	-3.51796	0.0245144
XLOC_174263	chr20	11312851	11543567	-	230716	914	2.92444	2.41736	0.671525	0.174526	0.120669	0.0350783	0.0856507	0.0201757	-2.56604	7.14058e-05	-2.871	4.19621e-05	-3.98023	1.09369e-09	-5.03607	5.78019e-14	-4.74818	2.17074e-16	-5.21771	5.84104e-14
XLOC_174475	chr20	13263385	13288759	-	25374	307	0.971942	0.733306	0.0675849	0.0153182	0.0351246	0.00841394	0.0236009	0.0125018	-4.21549	4.11033e-10	-5.08172	1.8469e-08	-4.10166	3.07399e-10	-5.39751	2.58155e-09	-5.04545	6.46075e-18	-4.95328	2.11948e-07
XLOC_174792	chr20	23309637	23351525	-	41888	720	3.01978	2.43275	0.913907	0.176423	0.165617	0.111296	0.353014	0.121913	-2.20357	0.00551872	-2.28329	0.0962742	-3.50554	5.72917e-07	-3.35493	0.005023	-2.61041	0.000106041	-3.55988	0.00184671
XLOC_175518	chr20	36461439	36573391	-	111952	1280	6.21125	5.85837	1.84648	0.914885	0.37776	0.320615	0.265794	0.105491	-2.22185	0.00036599	-1.58233	0.122705	-3.3018	6.73007e-08	-3.10726	0.000181516	-4.18837	1.79868e-14	-3.55237	2.08076e-05
XLOC_175756	chr20	39708548	40271501	-	562953	228	8.97658	5.53086	0.287723	0.0410615	0.146058	0.0427575	0.196839	0.0654345	-5.40561	5.57917e-17	-6.65742	4.95354e-21	-5.30021	1.26829e-16	-5.96819	4.6829e-18	-5.38653	6.76524e-20	-4.94611	7.43663e-12
XLOC_177326	chr20	62732136	62776996	-	44860	2390	1.06453	0.69184	0.0857188	0.0416715	0.0371103	0.0639119	0.101798	0.0541432	-3.98483	0.00277647	-2.99053	0.00123719	-4.26108	7.53656e-05	-2.39392	0.0110833	-2.87543	0.00358949	-2.38749	0.010428
XLOC_177768	chr21	8195744	8227646	+	31902	1015	0.417803	0.192234	0.0441291	0.00265276	0.0126664	0.00546788	0.0224591	0.00880603	-3.62555	0.0639678	-4.82596	0.0147703	-4.48545	0.0277691	-4.04405	0.0187882	-3.49296	0.028297	-2.62276	0.174279
XLOC_177773	chr21	8211475	8260975	+	49500	6775	819.632	3598.42	178.159	556.334	176.243	517.662	24.3918	44.2212	-2.60719	1.53351e-05	-1.66869	0.565315	-1.4615	0.0330427	-1.90142	0.470009	-4.35809	3.38118e-15	-3.33291	0.117417
XLOC_177775	chr21	8235353	8240059	+	4706	587	3.48132	1.51521	0.158261	0.0159746	0	0.00230404	0	0.010176	-3.95672	0.674283	-6.84227	3.2454e-05	-7.54141	0.315461	-7.64463	1.31659e-05	-10.863	0.114135	-5.21309	0.000612946
XLOC_177784	chr21	8378898	8459588	+	80690	9957	1.68696	0.961042	0.391953	0.367065	0.170506	0.188971	0.116622	0.165802	-2.42093	0.0163888	-0.201651	0.91661	-2.4753	0.0139644	-1.30704	0.251172	-3.27687	0.000127739	-0.812078	0.510429
XLOC_177793	chr21	8462319	8465162	+	2843	932	2.60354	2.61905	0.562437	0.29508	0.349552	0.279442	0	0.00570389	-2.56044	0.000189654	-1.91471	0.0379196	-2.1084	0.00226582	-2.22754	0.00987019	-12.3798	7.37453e-14	-7.49145	2.99713e-08
XLOC_178993	chr21	37589974	37916107	+	326133	3855	2.65297	1.93939	0.209629	0.0244025	0.09477	0.0502858	0.179932	0.0371401	-4.34552	2.9247e-06	-5.381	7.49148e-15	-4.2398	1.43594e-06	-4.18872	2.95082e-08	-3.28579	6.10865e-05	-4.26661	1.36679e-08
XLOC_179310	chr21	42948711	42958062	+	9351	3957	0.530757	0.162513	0.172716	0.0314674	0.0540472	0.0272984	0.0750649	0.018385	-1.99742	0.0113243	-1.78171	0.145766	-2.5555	0.000540352	-1.55597	0.206195	-2.42592	0.000470191	-2.04525	0.0687007
XLOC_179776	chr21	8222881	8236024	-	13143	5377	0.642459	0.267441	0.0997147	0.0162711	0.0630921	0.010372	0.103041	0.0425407	-3.0873	1.44426e-07	-3.42241	0.000511746	-2.63235	4.20398e-06	-3.61816	0.000193396	-2.1866	6.49308e-05	-1.83508	0.0980459
XLOC_179899	chr21	13843070	13980437	-	137367	2118	1.08145	0.947412	0.506138	0.0928543	0.146216	0.0749081	0.175574	0.0503263	-1.60959	0.0846607	-2.88625	0.00117977	-2.14891	0.00991887	-2.56311	0.00495707	-2.35474	0.00246704	-2.89995	0.000872416
XLOC_180721	chr21	27985858	28231540	-	245682	446	0.906275	0.505396	0.0884075	0.0126481	0.0808966	0.0311573	0.0817588	0.0672851	-3.71615	1.15364e-08	-4.99232	7.71588e-08	-2.72083	4.85401e-05	-2.96761	0.0040459	-3.20196	4.97402e-07	-0.883425	0.530608
XLOC_185088	chr22	27657224	27744841	-	87617	604	9.63302	11.434	0.421205	0.294015	0.0648659	0.072925	0.0637634	0.0265413	-4.89303	1.53989e-21	-4.92351	0.00417983	-6.51745	6.79219e-37	-6.15589	0.000131726	-6.72014	6.31927e-42	-7.43822	1.42018e-06
XLOC_185684	chr22	38963341	38998227	-	34886	290	0.217596	0.224262	0	0.00101641	0	0.00162049	0.00968185	0	-4.72806	NA	-6.1839	0.028242	-4.81083	NA	-6.09068	0.0311205	-3.58024	NA	-6.60585	0.0142529
XLOC_186107	chr22	44958011	45052752	-	94741	3028	0.187684	0.236253	0	0	0	0.00179989	0.00726008	0.00074185	-6.52411	0.0104405	-8.64806	8.47662e-05	-6.60688	0.00789633	-6.10457	0.00120722	-4.22335	0.0236141	-6.54194	0.000890447
XLOC_186603	chr22_KI270733v1_random	111981	179772	+	67791	9634	1724.69	263.33	196.805	49.7677	194.203	32.9592	232.467	11.4314	-3.51846	6.72857e-08	-1.92846	0.125719	-2.3827	0.000597293	-2.09058	0.0799945	-2.10724	0.00318935	-2.22404	0.0488033
XLOC_187135	chr2_KI270773v1_alt	3650	64872	+	61222	5875	4.20796	4.78265	0.379404	0.0311686	0.243159	0.0468643	0.657495	0.251618	-3.88675	9.08138e-10	-6.22244	1.04768e-17	-3.43252	1.67837e-08	-5.67798	5.40627e-16	-2.47079	5.41887e-05	-3.06187	3.09737e-05
XLOC_190475	chr3	54695075	54779071	+	83996	630	1.17833	0.873232	0.114118	0.0154192	0.322155	0.0784134	0.276715	0.0729856	-3.80667	7.52097e-08	-5.04215	5.27999e-08	-1.18279	0.112252	-2.35627	0.0172745	-1.78484	0.00533459	-2.71597	0.00435975
XLOC_190698	chr3	62950295	63200647	+	250352	347	25.192	23.463	0.181147	0.0419184	0.0288277	0.068557	0.314517	0.139595	-7.65587	2.19875e-29	-8.15726	2.57694e-25	-9.11335	1.05593e-30	-7.60148	1.03289e-20	-5.70839	1.02011e-24	-5.91827	1.18043e-14
XLOC_192065	chr3	101632151	101642817	+	10666	304	1.25128	1.51311	0.257742	0.0767278	0.0149409	0.0600496	0.0438786	0.0298355	-2.78573	0.0311035	-3.32672	0.00167088	-5.5862	1.73686e-06	-3.59649	0.000106507	-4.16602	9.75355e-05	-4.73738	1.41303e-07
XLOC_192968	chr3	115790663	116376508	+	585845	226	19.1616	16.5682	1.01688	0.176429	0.104972	0.17866	0.653998	0.140971	-4.63905	1.01406e-32	-5.36156	1.16249e-17	-6.80171	9.97319e-62	-5.50886	2.42564e-18	-4.55656	3.79309e-33	-5.78978	1.01947e-20
XLOC_194247	chr3	141660326	141730275	+	69949	740	0.488613	0.525151	0	0	0.0057806	0.0127037	0.0131154	0.00993402	-6.66368	0.010274	-7.87568	0.00228057	-5.47262	0.0347698	-4.4872	0.0545214	-5.12669	0.00860481	-4.55522	0.0515853
XLOC_194608	chr3	148151944	148421484	+	269540	503	0.574073	0.537884	0.050979	0.00133724	0.077748	0	0.0309975	0.00975579	-3.70126	0.0516227	-6.94697	0.00515471	-2.12077	0.234492	-8.1084	0.000653559	-3.67621	0.0124264	-4.69217	0.0237464
XLOC_195358	chr3	162712717	163232165	+	519448	475	33.474	29.8489	0.27692	0.0656396	0.0583183	0.0283075	0.153686	0.0298693	-7.33316	3.94983e-65	-8.31704	3.914e-26	-8.48411	1.30499e-79	-8.97064	2.04317e-30	-7.47831	2.42601e-75	-9.19939	2.38852e-31
XLOC_195375	chr3	162841519	162847377	+	5858	251	0.847753	0.623353	0.057937	0.0114304	0.0559762	0.0134836	0.03134	0.00228144	-4.22158	8.19563e-06	-5.34855	1.464e-07	-3.22161	0.000240328	-4.45882	6.31849e-06	-4.5425	5.98555e-09	-6.79479	1.11717e-07
XLOC_195448	chr3	163907842	163920140	+	12298	229	0.156105	0.382053	0.0584235	0.0193501	0.0215771	0.0149055	0.0377917	0.0155558	-1.78077	0.582434	-4.01197	0.0248065	-2.10863	0.4671	-3.64992	0.0372657	-1.95956	0.497013	-3.66242	0.0488483
XLOC_196527	chr3	186876362	186936548	+	60186	564	1.71986	1.1725	0.27705	0.0814892	0.178287	0.0774455	0.314907	0.050688	-3.13172	0.000922569	-2.78732	0.00659777	-2.5363	0.00466775	-2.81868	0.00531841	-2.02506	0.0188681	-3.3559	0.000843928
XLOC_197100	chr3	192985420	193137304	+	151884	464	2.21572	1.47673	0.349839	0.0489265	0.0805191	0.0265765	0.0952145	0.0328261	-3.11087	5.63981e-06	-4.58578	0.0418156	-4.12395	1.1933e-09	-4.65007	0.0351188	-4.26738	2.93626e-13	-4.56049	0.0384991
XLOC_197425	chr3	198140969	198228552	+	87583	5170	3.19008	4.11426	1.94039	0.492145	0.179375	0.265245	0.767607	0.455801	-1.14346	0.339368	-2.27169	0.000416988	-3.35138	0.000179199	-2.91451	1.60144e-06	-1.32142	0.235478	-1.48321	0.0345912
XLOC_200035	chr3	63022231	63645704	-	623473	2129	4.74719	3.5287	1.16027	0.152014	0.164248	0.133436	0.349503	0.0758406	-2.51958	0.02961	-3.19573	0.000819229	-4.27522	1.07668e-05	-3.58734	0.000101318	-3.20214	0.00117542	-3.75749	8.9125e-05
XLOC_201848	chr3	104337031	104445775	-	108744	266	4.77455	3.92546	0.0561929	0.00659581	0.0202247	0.00547099	0.0242095	0.0139746	-6.76834	9.61769e-49	-8.74307	1.78527e-37	-7.12191	4.45069e-52	-8.44328	4.09483e-35	-7.23445	1.88108e-66	-7.06089	2.84962e-25
XLOC_202583	chr3	118004818	118810836	-	806018	878	1.32186	1.84512	0	0.0118308	0	0	0.0192182	0.0280406	-6.04107	0.0549299	-6.76347	0.00540658	-6.12384	0.0455076	-8.11971	0.000543322	-5.88089	0.0321712	-4.78224	0.0163479
XLOC_204540	chr3	153219934	153232522	-	12588	285	0.452869	0.469073	0.0126476	0	0.00348151	0.00466762	0.00375971	0	-5.5234	0.0179244	-9.0963	0.228576	-5.97932	0.00632783	-5.59609	0.485229	-6.37033	2.40804e-05	-8.07478	0.257696
XLOC_205505	chr3	176278561	176327361	-	48800	1102	9.28804	13.4892	0.0354691	0.00909995	0.00935244	0.00457522	0.0148343	0.00368869	-8.46861	4.4669e-51	-9.89317	1.59378e-56	-9.30901	3.72634e-46	-10.4326	2.18641e-56	-8.98336	1.02274e-71	-10.4489	4.35685e-49
XLOC_205559	chr3	177165063	177223429	-	58366	395	4.25778	3.12993	3.67295	0.542367	1.20085	0.40073	1.32265	0.316953	-0.626534	0.392043	-1.88874	0.0286569	-1.11807	0.0614341	-1.85799	0.0288457	-1.36934	0.0130733	-2.24842	0.00466765
XLOC_205560	chr3	177176639	177221477	-	44838	395	4.16979	2.80998	2.31471	0.437555	0.78096	0.372979	1.02969	0.283789	-1.26611	0.0143333	-2.03656	0.0156559	-1.70346	0.000297118	-1.80833	0.0353233	-1.67517	0.000309622	-2.38642	0.00224395
XLOC_206671	chr3	191620090	191896820	-	276730	874	0.774076	0.791734	0.0247866	0.00442774	0.00712577	0.00324605	0.0133991	0.002915	-5.33743	9.4795e-25	-7.00006	2.74892e-25	-5.99872	5.15108e-29	-6.91681	1.30442e-24	-5.49557	3.05714e-33	-6.54616	2.20441e-21
XLOC_206701	chr3	191792252	191927538	-	135286	426	4.51641	3.24045	0.702903	0.0313431	0.174889	0.0102005	0.12506	0.0145142	-3.48127	0.00091911	-6.05792	2.23007e-14	-4.63786	1.97588e-05	-7.42158	6.62263e-17	-4.79541	1.39962e-08	-6.38545	1.42318e-14
XLOC_207080	chr3	198039769	198080720	-	40951	881	3.47006	1.89335	0.216822	0.0175973	0	0.00395489	0.0865305	0.100089	-4.81507	0.00896469	-6.18574	2.20575e-05	-7.64674	0.000282825	-7.70399	0.000129745	-5.12201	4.70623e-05	-3.20463	0.0203995
XLOC_207570	chr3_KI270784v1_alt	54261	78140	-	23879	3658	2.48551	1.74131	0.360553	0.435785	0.13429	0.0827947	0.22405	0.0730005	-3.17734	8.30426e-07	-0.552821	0.7145	-3.48357	2.00075e-07	-3.31509	9.44663e-05	-2.86267	3.16396e-06	-3.32738	7.99563e-05
XLOC_207729	chr4	386123	454070	+	67947	3150	0.92878	0.5779	0.335731	0.0624933	0.0883455	0.0257907	0.119384	0.0116681	-1.88057	0.0299191	-2.84124	0.0346829	-2.6884	0.000797977	-3.44148	0.00648341	-2.57376	0.0004004	-4.47242	0.000368909
XLOC_208225	chr4	8565309	8595984	+	30675	223	0.95635	1.07281	0.0262151	0	0.059582	0.00306004	0.0610696	0.00261485	-5.4275	0.0385217	-8.89865	2.33418e-05	-3.2157	0.1145	-7.37607	0.000564615	-3.10426	0.0960891	-6.85769	0.000199379
XLOC_209175	chr4	24501121	24510897	+	9776	268	1.7166	3.65571	0.0404119	0.00492861	0.00886246	0.00479586	0.00697523	0.00067184	-5.83637	3.18467e-10	-9.14963	8.20789e-26	-6.84009	4.10246e-10	-8.50824	1.5619e-22	-7.58428	8.82961e-23	-10.7421	8.07043e-15
XLOC_210323	chr4	48269978	48297957	+	27979	448	0.648538	0.428808	0.802242	0.00787341	0.0271214	0.00539903	0.122357	0.0402074	-0.33513	0.918814	-5.15868	2.19834e-05	-4.10992	0.0167064	-5.21923	2.34295e-05	-1.8469	0.348747	-2.69186	0.0419524
XLOC_211370	chr4	71638576	71845807	+	207231	551	1.05194	0.537105	0.171721	0.0357037	0.043372	0.0433098	0.0174716	0.0023278	-3.01156	0.032606	-3.15856	0.08043	-3.89911	0.0041528	-2.5541	0.147997	-5.57315	2.00677e-08	-6.08887	0.000293127
XLOC_211415	chr4	71815654	71825044	+	9390	225	0.371521	0.220412	0.109825	0.0056543	0.0257268	0.00766992	0.0271201	0.0184814	-2.10029	0.0261579	-4.80012	0.000171713	-3.1719	0.000387774	-3.79904	0.00259277	-3.48775	7.01026e-06	-2.78629	0.0342086
XLOC_212294	chr4	87921991	87945326	+	23335	222	27.0947	59.9414	0.356296	0.0610419	0.0747396	0.0196539	0.0805093	0.0157825	-6.6604	3.95836e-49	-9.21957	2.90716e-57	-7.78243	1.4783e-59	-10.5462	8.23659e-68	-7.99183	1.04847e-91	-10.6917	3.78673e-57
XLOC_212331	chr4	89410959	89837247	+	426288	1314	1.7462	1.47243	0.234383	0.0138242	0.0511285	0.0669219	0.0784838	0.0193169	-3.90204	0.00111676	-5.46663	4.64482e-07	-4.5997	9.20949e-06	-3.55339	0.00178194	-3.90199	1.06672e-05	-4.34891	0.000140381
XLOC_214011	chr4	119993677	120026013	+	32336	310	2.31654	4.5618	0.0303462	0.00782654	0.0314307	0.00235503	0.00784806	0.00513595	-6.71058	1.94149e-18	-8.93912	1.4558e-07	-5.50787	5.5863e-14	-9.87098	4.66835e-09	-7.89096	1.24964e-36	-8.96305	7.07913e-07
XLOC_216446	chr4	166716177	166986498	+	270321	744	23.8997	23.8516	0.134114	0.0224572	0.0529643	0.0122164	0.0332005	0.0120893	-7.92897	2.08352e-59	-9.43798	2.37941e-49	-8.16214	8.90717e-59	-9.89035	3.65854e-53	-9.06356	1.36996e-108	-9.14287	1.24831e-43
XLOC_216447	chr4	166790914	167062537	+	271623	463	1.85313	1.71345	0	0	0	0.0075033	0	0	-8.27478	0.273543	-9.82626	4.05356e-07	-8.35755	0.25047	-6.71632	1.74675e-06	-10.6385	0.124817	-8.82869	5.00178e-06
XLOC_216544	chr4	170116640	170318948	+	202308	798	11.1912	9.13201	0.532326	0.115402	0.223035	0.0922275	0.396499	0.0967182	-4.81488	1.51065e-32	-5.78323	1.47205e-18	-4.9347	4.77913e-34	-5.57094	3.61867e-17	-4.44525	3.14395e-32	-4.96354	5.20381e-13
XLOC_216656	chr4	173527269	174001488	+	474219	786	1.8856	1.12956	0.145696	0.0237911	0.0474788	0.0161971	0.0625416	0.0429861	-4.19558	6.13289e-06	-5.21753	2.32227e-06	-4.61045	7.30255e-07	-5.06284	1.60308e-06	-4.50377	2.95258e-09	-3.35683	0.00284339
XLOC_216931	chr4	177430730	178029019	+	598289	1323	11.0489	9.21956	7.12244	1.80027	2.06651	1.358	4.18345	2.17545	-1.05748	0.0376967	-1.53576	0.011215	-1.72481	9.23159e-05	-1.66935	0.00415769	-1.11315	0.0230527	-0.752722	0.285236
XLOC_217028	chr4	179166479	179550899	+	384420	804	1.83871	1.43863	0.290006	0.0347126	0.0864156	0.0253879	0.107901	0.0499629	-3.10885	2.86702e-06	-5.09216	7.08374e-07	-3.71176	6.40166e-09	-4.78558	3.43358e-06	-3.62694	4.55866e-10	-3.9386	0.000310655
XLOC_217812	chr4	182814560	182819036	+	4476	285	0.166744	0.266722	0.00561835	0.00119825	0	0	0	0	-5.12064	0.0716755	-7.68646	0.00024505	-6.68893	0.00933499	-9.05278	1.2172e-05	-8.96995	0.000174711	-8.13742	8.97075e-05
XLOC_218426	chr4	4040072	4107593	-	67521	575	2.74859	3.65811	0.117016	0.0319083	0.0622027	0.0808659	0.294602	0.15961	-4.93378	2.29899e-13	-5.94767	1.87184e-11	-4.76845	5.05948e-15	-4.52457	1.10973e-06	-2.64269	8.38384e-06	-3.61656	9.89397e-05
XLOC_218475	chr4	5526357	5533176	-	6819	246	0.43946	0.299673	0.220828	0.0398978	0.031427	0.0161768	0.0378771	0.00858628	-1.37631	0.143912	-2.17607	0.0391745	-3.12735	0.000163941	-3.10623	0.00123485	-3.15985	1.1335e-05	-4.11704	3.02053e-05
XLOC_218577	chr4	8605637	8636909	-	31272	352	4.62498	3.82363	1.45987	0.186204	0.113082	0.149193	0.203418	0.0250937	-2.05815	0.0366249	-2.83989	0.0200112	-4.71062	5.76738e-07	-3.72023	0.00116347	-4.42434	6.21023e-09	-6.45993	3.35533e-09
XLOC_220870	chr4	61200485	62165554	-	965069	2092	3.98045	3.78165	0.0336814	0.00665452	0.0271108	0.0147895	0.0230832	0.0123382	-7.38939	6.56346e-40	-8.35442	3.72458e-39	-6.42991	4.66798e-30	-6.92888	4.23468e-28	-6.87545	9.64494e-46	-7.11765	8.30337e-26
XLOC_222047	chr4	83796435	84299707	-	503272	694	3.67695	3.01289	2.85981	0.554468	0.71586	0.245723	0.487678	0.163436	-0.816323	0.21816	-1.84025	0.0119096	-1.67747	0.0014692	-2.52239	0.000147498	-2.67466	2.18858e-08	-2.79715	1.71574e-05
XLOC_222246	chr4	87926011	87930737	-	4726	222	0.411013	0.253586	0.014241	0.00593275	0.0228979	0.00167931	0.0128652	0.00342083	-5.22578	0.00237834	-5.0415	0.00182317	-3.48483	0.0105068	-6.20763	0.000719884	-4.7592	4.44017e-05	-4.38935	0.006843
XLOC_222339	chr4	91644340	91660457	-	16117	264	0.287449	0.519074	0	0.0085673	0	0	0.000558615	0	-7.07415	0.0026972	-5.7178	0.500894	-7.15693	0.00194039	-9.13184	0.207042	-8.37223	4.98289e-05	-8.19359	0.249109
XLOC_222487	chr4	92250851	92277469	-	26618	535	34.2936	38.7154	0.0228568	0.0128541	0.0484379	0.0168864	0.0142588	0.00274486	-10.9112	1.84779e-47	-10.4927	1.24677e-49	-8.96919	4.39726e-35	-10.3097	5.61031e-44	-10.972	1.58189e-81	-11.8112	8.04996e-41
XLOC_222553	chr4	94112530	94207556	-	95026	537	0.658656	0.504073	0.266834	0.0587002	0.106998	0.0107334	0.107834	0.0309497	-1.74724	0.0528894	-2.44812	0.0136981	-1.94411	0.0272478	-4.45909	1.05496e-06	-2.18451	0.00513302	-2.32479	0.0179344
XLOC_222861	chr4	100950502	100997229	-	46727	211	1.70112	2.84032	0.244941	0.0472534	0.0252334	0.00619312	0.0414734	0.00848253	-3.18437	0.0015438	-5.27218	5.14531e-09	-5.35971	5.33672e-06	-7.75865	3.75886e-10	-5.07319	3.77921e-09	-6.93799	3.09194e-09
XLOC_224483	chr4	128630286	128646579	-	16293	201	1.25908	1.6616	0	0.00391108	0.00322901	0.00437202	0.0146843	0.00779934	-10.4252	5.99356e-10	-8.3708	4.74279e-19	-7.85527	4.73511e-14	-7.82698	5.98695e-15	-6.04831	4.95981e-23	-6.02615	2.66238e-10
XLOC_224621	chr4	130526078	130550645	-	24567	208	0.11725	0.118191	0.0226785	0.00274722	0.00469311	0.00264112	0.00831862	0.00305379	-2.8729	0.0126837	-5.04827	1.95282e-05	-3.91978	0.00064179	-4.4112	0.000143533	-3.5068	0.000303524	-4.14335	0.000455647
XLOC_226392	chr4	155989602	156109196	-	119594	449	1.2502	1.20446	0.295193	0.0236425	0.0485087	0.010261	0.0509509	0.00979565	-2.5673	2.19189e-05	-5.1723	9.52331e-12	-3.96549	1.78277e-12	-5.84546	6.48976e-15	-4.19386	2.05749e-15	-5.99455	1.76622e-15
XLOC_226893	chr4	166684784	166719928	-	35144	281	0.776229	0.583072	0	0	0	0	0.0073019	0.00379503	-6.12929	0.0486045	-7.58474	0.00691812	-6.21206	0.0399126	-7.50147	0.00690506	-5.89769	0.0235254	-5.47877	0.0391674
XLOC_227507	chr4	181874437	182803016	-	928579	2366	5.71963	6.82129	2.50963	1.29211	0.863898	1.72965	1.39183	0.938101	-1.58118	0.00227636	-1.28713	0.0994337	-1.99161	3.87927e-05	-0.913912	0.276701	-1.50197	0.0027885	-1.21774	0.101425
XLOC_227861	chr4	188083576	188089514	-	5938	384	0.164319	0.214415	0.0639703	0.00635114	0.0280712	0.0035705	0.0137117	0.00415916	-1.73272	0.279718	-4.5651	0.000784855	-1.78927	0.236206	-4.79382	0.000476608	-3.02908	0.013748	-3.95151	0.00379507
XLOC_229080	chr5	12574829	12862384	+	287555	515	5.58423	4.2145	0.0875978	0.0252438	0.0454744	0.0196199	0.0575473	0.0201792	-6.33211	2.86113e-06	-6.65801	2.89035e-27	-6.29194	2.99554e-06	-6.73936	2.48486e-27	-6.2588	1.85208e-06	-6.48065	9.28191e-25
XLOC_232895	chr5	82434916	82863170	+	428254	1895	4.39786	3.32273	1.50643	0.260885	0.509364	0.119715	0.377554	0.188003	-1.99696	0.000724032	-2.52303	0.0106864	-2.46873	1.18139e-05	-3.72783	1.41851e-05	-3.1971	8.9604e-10	-3.34256	0.000128556
XLOC_235173	chr5	116938793	117012675	+	73882	203	1.7608	1.9454	0.0974514	0.025034	0.0461122	0.00720929	0.0422161	0.0296812	-4.59788	6.40271e-05	-5.97214	0.0111933	-4.58474	3.93713e-07	-6.95721	0.00182343	-5.05775	2.43997e-11	-5.23953	0.0267871
XLOC_235345	chr5	117415508	117555817	+	140309	1352	1.41722	2.94041	0	0.0167024	0.0310552	0.0050802	0.053288	0	-6.31312	0.0250346	-7.30908	0.000599922	-4.80819	0.103859	-7.92262	0.000120722	-4.66697	0.0369762	-8.15044	7.11719e-05
XLOC_236204	chr5	134427930	134492519	+	64589	772	0.739088	1.57721	0.0242401	0.0105653	0.0177091	0.0122838	0.0778148	0.0547239	-5.29588	3.91792e-07	-6.31175	3.39158e-12	-4.67885	2.04453e-07	-5.87986	7.69628e-11	-3.03172	0.000111646	-2.80969	0.00525308
XLOC_239984	chr5	5131890	5209247	-	77357	462	0.72484	1.19753	0.0708683	0.065411	0.137603	0.268282	0.215061	0.111956	-3.79914	9.20834e-06	-3.13167	1.72873e-05	-1.67951	0.0407324	-1.11662	0.230441	-1.44007	0.0793812	-1.75508	0.0319216
XLOC_241144	chr5	16677571	16732822	-	55251	228	1.99168	1.43958	0.774116	0.221032	0.19676	0.161934	0.183602	0.0217612	-1.85359	0.0433657	-1.79064	0.0446589	-2.64774	0.00161713	-2.04304	0.0153132	-2.90511	0.000134038	-4.73116	2.43809e-08
XLOC_241236	chr5	18430070	18449964	-	19894	471	0.482206	0.529192	0.0486024	0.0138625	0.0214151	0.00291958	0.0162037	0.00697935	-3.65726	2.54481e-05	-4.50977	7.57865e-07	-3.76101	5.46073e-06	-6.44876	1.12372e-09	-4.49527	1.89072e-10	-5.15501	3.38158e-07
XLOC_241380	chr5	25217498	25446223	-	228725	375	15.3772	21.6454	0.539786	0.162899	0.302652	0.115373	0.275795	0.0742819	-5.29727	4.56055e-24	-6.39466	3.80086e-22	-4.95766	5.9321e-22	-6.45917	1.41623e-22	-5.58666	1.45473e-30	-7.2934	5.89333e-28
XLOC_243728	chr5	76284933	76359799	-	74866	556	1.26474	1.5508	0.132002	0.027666	0	0.00651705	0	0	-3.55008	0.707528	-4.95813	0.00151155	-7.17693	0.346635	-6.99759	0.000937219	-9.45793	0.191346	-7.70649	0.000271054
XLOC_244209	chr5	85436534	85647833	-	211299	203	1.06544	0.81002	0.159089	0.0190424	0.0125454	0.00589209	0.035939	0.010283	-3.14588	3.1309e-05	-5.04097	4.29671e-08	-5.70001	2.68813e-13	-6.08308	1.01202e-10	-4.43646	5.30322e-11	-5.35061	8.31976e-08
XLOC_244439	chr5	87764998	88144455	-	379457	539	2.65947	1.67267	0.165022	0.0415406	0.38272	0.120139	0.518521	0.12984	-4.41525	1.43688e-29	-4.75409	1.15121e-11	-2.08142	2.36247e-07	-2.72478	0.000300994	-1.94808	8.75209e-07	-2.72386	0.000264818
XLOC_244913	chr5	98085865	98752725	-	666860	794	8.12697	4.73941	0.159002	0.0206019	0.0136255	0.0193285	0.018001	0.0687825	-6.52914	1.30676e-06	-7.88744	2.11406e-05	-8.18239	1.06518e-06	-6.83242	2.8484e-07	-8.40458	1.76343e-18	-4.94208	9.43219e-06
XLOC_245461	chr5	101128749	101317646	-	188897	586	1.23006	0.532776	0.125282	0	0.0695101	0.0067177	0.0663405	0.0587311	-3.65876	0.0185833	-7.56122	0.00260017	-3.61905	0.019817	-5.11879	0.0199799	-4.00838	0.00256009	-2.05545	0.392012
XLOC_245688	chr5	101526337	102155248	-	628911	699	0.314217	0.316128	0.107293	0.0210929	0.0273177	0.00628114	0.0950825	0.0133496	-2.86453	0.169522	-3.22129	0.0176245	-2.82573	0.086679	-4.90491	0.000680199	-1.23302	0.539161	-3.26909	0.012687
XLOC_246338	chr5	106811286	107011347	-	200061	338	2.50746	3.32336	0.105295	0.0360917	0.0323429	0.0273809	0.0428806	0.0116553	-4.99336	4.32254e-18	-5.10027	0.00589063	-5.71024	1.04812e-21	-5.95702	0.000643322	-5.32983	1.48726e-21	-7.46839	5.82297e-06
XLOC_247617	chr5	124059704	124536348	-	476644	1156	4.39312	3.75327	0.990495	0.215117	0.194635	0.123912	0.350304	0.126313	-2.6429	0.00128029	-3.37786	9.88367e-06	-3.95515	3.29811e-08	-3.84644	2.46416e-07	-3.31805	4.52222e-07	-3.20977	3.0522e-05
XLOC_247768	chr5	126837438	126845566	-	8128	524	4.52757	11.8602	0.0333371	0.0160101	0.0345295	0.00955068	0	0.00105369	-7.41412	1.84517e-14	-8.77208	9.35248e-39	-6.27638	1.09932e-14	-9.35575	1.19063e-39	-13.4071	2.29932e-16	-12.1066	4.02882e-17
XLOC_250041	chr5	170744863	170788650	-	43787	1204	1.90072	2.12905	0.474659	0.0467744	0.0689166	0.077945	0.0673944	0.0242242	-2.40363	0.0978305	-4.90606	5.05856e-05	-3.87573	0.0145441	-3.85934	0.00154787	-4.37207	0.000206851	-5.40042	0.000216093
XLOC_250211	chr5	173707613	173746279	-	38666	229	2.21432	2.74166	0.196756	0.0441091	0.147609	0.121031	0.244617	0.129858	-4.02926	0.000174163	-5.15151	5.46497e-09	-3.17499	0.000515354	-3.46023	3.28806e-05	-2.80927	0.00136629	-3.36871	8.19774e-05
XLOC_251253	chr5_KI270793v1_alt	10	14577	-	14567	250	1.55909	0.893091	0.434043	0.172348	0.121996	0.0758645	0.185367	0.0557693	-2.24586	0.00107368	-1.68027	0.061095	-2.9753	5.41349e-06	-2.45251	0.00207228	-2.65457	7.83464e-06	-2.68307	0.000631308
XLOC_251275	chr5_KI270795v1_alt	10050	91039	+	80989	1757	6.20792	5.07406	2.96258	0.913889	0.938422	0.57833	0.926911	0.389471	-1.49175	0.00346634	-1.28003	0.18981	-2.01949	2.12929e-05	-2.00078	0.0149268	-2.31946	1.76319e-07	-2.64609	0.000541543
XLOC_251334	chr5_KI270897v1_alt	107914	134866	+	26952	2810	0.848574	0.816605	0.452244	0.0612174	0.306099	0.0494931	0.359982	0.0677863	-1.25437	0.234758	-2.94896	0.00423472	-0.760539	0.512758	-2.96442	0.00360586	-0.862509	0.463945	-2.6395	0.0105559
XLOC_251479	chr5_KI270898v1_alt	64044	73955	+	9911	577	0.337593	0.198137	0.0778097	0.014043	0.026895	0.0104679	0.0168531	0.00462823	-2.49667	0.00883457	-3.49799	0.0158056	-2.88374	0.00150692	-3.16738	0.0296955	-3.61306	7.93889e-06	-2.95955	0.0441204
XLOC_251480	chr5_KI270898v1_alt	74142	94690	+	20548	1223	0.973101	0.853198	0.235241	0.0508957	0.15257	0.0546187	0.200348	0.0457279	-2.47581	0.0023527	-3.37741	6.55689e-05	-1.965	0.0166374	-2.93277	0.000392659	-1.85969	0.0190765	-3.02852	0.000263668
XLOC_251703	chr6	3180895	3182679	+	1784	936	1.60993	1.26025	0.16814	0.0182588	0	0	0.0502293	0.00250861	-3.63587	0.00494438	-5.70538	0.000102333	-7.96849	4.5028e-05	-9.19701	6.3183e-06	-4.55676	1.57022e-05	-7.20706	5.30668e-05
XLOC_252319	chr6	12667491	12679745	+	12254	420	0.165709	0.383885	0	0	0	0	0.0096584	0	-5.00949	NA	-8.05151	0.00170636	-5.09226	NA	-7.96823	0.00175782	-3.95972	0.355691	-7.04942	0.00595633
XLOC_252411	chr6	14299563	14516292	+	216729	266	1.65283	2.11683	0.201214	0.0890757	0.0689514	0.100388	0.333928	0.174933	-3.42382	1.59022e-08	-3.7605	1.17046e-07	-3.87916	1.11633e-10	-3.31927	3.90559e-06	-1.65163	0.013854	-1.35996	0.118679
XLOC_253521	chr6	29790953	29797811	+	6858	236	0.210312	0.281752	0	0	0.0061087	0.000279823	0.00344993	0.00100938	-5.59433	0.0963625	-7.50912	0.0124588	-4.37572	0.168374	-8.14683	0.00477397	-5.7384	0.028954	-4.6875	0.079558
XLOC_254066	chr6	40285710	40387590	+	101880	606	0.336552	0.663107	0.240669	0.0234463	0.028027	0.0215407	0.0304768	0.00336178	-0.970977	0.769617	-4.06076	0.0294255	-2.94842	0.273829	-3.82275	0.0386884	-3.13845	0.162472	-5.83868	0.00529546
XLOC_254968	chr6	62797251	63005831	+	208580	24967	10.4416	11.0962	0.0868741	0.0312321	0.0255821	0.00899653	0.0646989	0.0111145	-7.31097	4.07815e-36	-8.1665	1.13701e-23	-8.06077	3.88589e-39	-9.18019	6.88536e-28	-6.8185	3.97896e-42	-8.84981	3.73426e-23
XLOC_255446	chr6	76561032	76853609	+	292577	497	3.94138	6.66872	0.179444	0.0335103	0.0259303	0.00991556	0.0624585	0.0240314	-4.81798	1.2806e-15	-7.15291	5.46544e-28	-6.59041	4.27129e-28	-8.33278	6.43059e-37	-5.55255	3.42399e-22	-6.97393	1.09132e-24
XLOC_256319	chr6	86438030	86743836	+	305806	1570	1.38346	1.36371	0.200147	0.0424528	0.0439842	0.025208	0.0593651	0.0108039	-3.19941	3.22143e-05	-3.72323	3.42665e-06	-4.2081	6.62522e-09	-4.70718	1.57334e-09	-4.08229	2.01998e-09	-5.65392	9.45274e-13
XLOC_256599	chr6	90670319	90779569	+	109250	284	5.82371	5.95923	0.0834469	0.0109811	0.0359395	0.0111562	0.0377673	0.0134231	-6.57375	8.06558e-34	-8.20483	4.45646e-25	-6.66847	3.1883e-31	-8.00131	3.07589e-23	-6.86937	2.37912e-45	-8.14482	3.68585e-25
XLOC_257614	chr6	106059583	106066554	+	6971	296	0.474334	0.307878	0.0260355	0.00289075	0.0155025	0.0108388	0.00143574	0	-4.63159	0.000132747	-6.2714	6.83983e-06	-4.26988	0.000129108	-3.6937	0.00266635	-8.02737	4.98469e-10	-8.59411	1.16851e-05
XLOC_258141	chr6	113969700	114577526	+	607826	1144	8.0548	11.5596	2.94573	1.06583	1.67771	1.48815	2.25644	1.22898	-1.86521	4.93876e-05	-2.53249	1.34568e-05	-1.56729	0.000686232	-1.85579	0.00273617	-1.47869	0.00124572	-1.56255	0.0143897
XLOC_259040	chr6	121449983	121559798	+	109815	276	0.531018	0.68157	0.0144317	0.0248528	0.0252178	0	0.0556951	0.00584956	-5.46446	0.00114063	-3.54191	0.0157984	-3.81604	0.00467439	-9.11394	9.12675e-06	-2.91059	0.0126521	-4.79136	0.000561352
XLOC_259094	chr6	121620158	121662832	+	42674	205	0.827918	0.857034	0.0823618	0.0154546	0.042395	0.0137915	0.066131	0.0308472	-3.79509	2.14012e-07	-5.41525	1.64143e-09	-3.60001	3.16301e-07	-4.87616	7.60228e-08	-3.31171	1.94867e-07	-3.56481	0.000119191
XLOC_259621	chr6	131325895	131349877	+	23982	290	1.56622	2.11451	0.0112055	0.00423575	0	0.000660715	0.00126665	0.00120323	-7.39754	1.60615e-08	-8.39223	3.58221e-18	-9.92752	7.54594e-09	-10.5937	3.69807e-10	-9.91916	6.17972e-15	-9.36289	3.03758e-14
XLOC_260172	chr6	142015743	142024060	+	8317	263	3.10134	5.66372	0.0923275	0.00603467	0	0.000980225	0	0	-5.67055	0.497231	-9.57177	5.17115e-17	-8.87959	0.213585	-11.3811	4.83436e-11	-11.1606	0.10084	-11.7421	8.01162e-12
XLOC_260853	chr6	160883196	160943110	+	59914	281	3.05435	3.69972	0.0185143	0.0184988	0.00548285	0.0294719	0.102713	0.10337	-7.7621	3.76073e-05	-6.61101	5.21205e-08	-8.00108	4.02079e-06	-5.95096	9.76339e-08	-4.63491	8.33478e-08	-4.18973	7.6462e-05
XLOC_261358	chr6	167226801	167253132	+	26331	477	21.9769	60.3248	2.0753	1.49083	0.0538075	0.0404331	0.0774461	0.0105396	-3.81099	4.10716e-13	-4.07682	1.40171e-09	-8.0952	8.33787e-42	-9.45832	1.524e-45	-7.76727	2.27681e-52	-10.8611	2.89664e-51
XLOC_262410	chr6	14275950	14302638	-	26688	266	65.8874	112.864	0.137219	0.0270438	0.0590773	0.0281686	0.0113577	0.00607455	-9.27468	1.76349e-81	-10.8323	1.59378e-56	-9.37099	3.92149e-73	-10.9142	5.99987e-55	-12.1581	4.37131e-117	-12.9894	1.67723e-56
XLOC_262412	chr6	14417715	15090170	-	672455	277	16.4267	14.4316	2.05809	0.546456	0.189422	0.123371	0.208507	0.116602	-3.39263	3.3833e-10	-4.04515	4.08775e-07	-5.8159	3.69981e-25	-5.75423	6.9895e-14	-6.02385	2.159e-32	-6.16429	7.84028e-16
XLOC_262514	chr6	16258977	16264876	-	5899	277	6.85236	25.3903	0.0609555	0.0070128	0	0.0060181	0	0	-7.3104	0.332077	-10.1027	0.00213879	-9.58439	0.158141	-11.2086	0.00115852	-11.6931	0.0719481	-12.354	0.000316261
XLOC_262876	chr6	22020346	22222640	-	202294	298	1.46871	1.30191	0.108451	0.0545258	0.0897679	0.0841645	0.115358	0.0896132	-4.15203	4.21219e-09	-4.25323	1.96378e-05	-3.34658	1.43312e-06	-2.84942	0.00660672	-3.23645	1.14128e-07	-2.67272	0.0110732
XLOC_264021	chr6	37042307	37137963	-	95656	360	0.904646	0.553622	0.154763	0.0591324	0.0412552	0.0182389	0.0343083	0.0203961	-2.88516	8.42769e-09	-2.66686	0.000795561	-3.68414	7.29966e-14	-3.86411	1.53921e-07	-4.16927	4.77414e-19	-2.87672	0.000278016
XLOC_266070	chr6	76931509	77369177	-	437668	482	2.8254	1.61662	0.812612	0.116407	0.0964319	0.0543205	0.4213	0.336906	-2.24964	0.000108395	-3.32663	0.000354116	-4.15053	2.98886e-15	-3.73206	3.43957e-05	-2.47628	8.5398e-06	-1.11628	0.356863
XLOC_267303	chr6	93704092	93835405	-	131313	465	2.45064	3.84071	0.0744207	0.0141955	0.0551736	0.0390703	0.0533488	0.00919346	-5.40765	8.24494e-22	-7.72886	2.43129e-06	-4.778	6.58948e-18	-5.50089	0.00155018	-5.1705	4.25428e-27	-7.77058	2.14469e-06
XLOC_267374	chr6	95117401	95517198	-	399797	3311	6.60949	4.67921	0.499011	0.0943383	0.488235	0.0610109	0.447568	0.125415	-4.09336	6.86488e-10	-4.78362	1.92752e-10	-3.03889	4.98164e-06	-5.23969	5.34046e-11	-3.54051	1.32159e-09	-4.09326	1.89067e-07
XLOC_267976	chr6	100077536	100355198	-	277662	202	1.75744	1.35288	1.22694	0.179392	0.408307	0.0836348	0.457147	0.113623	-0.924813	0.192362	-2.10796	0.00811364	-1.38903	0.0256536	-2.99213	4.08663e-05	-1.51857	0.0081703	-2.43374	0.00120481
XLOC_269177	chr6	114399459	114427944	-	28485	434	3.26628	9.46473	0.0150907	0.00764751	0.00635441	0.00195615	0	0	-8.56846	2.21659e-07	-9.18767	3.72747e-24	-8.06333	3.54288e-10	-11.3712	4.22473e-19	-12.6712	1.85822e-14	-12.5965	6.86793e-14
XLOC_269728	chr6	121617625	121625993	-	8368	205	1.25952	2.81018	0	0.00144129	0	0.00129138	0.00107874	0.00104242	-9.36894	1.38897e-07	-9.69961	1.98146e-14	-9.45172	8.05961e-08	-9.83822	3.6936e-18	-10.023	2.89743e-09	-9.92198	1.51946e-11
XLOC_270130	chr6	131135706	131297157	-	161451	222	1.19166	0.957012	0.0467622	0.00858742	0.0168751	0.00615955	0.0235939	0.00647699	-5.10043	2.13217e-18	-6.1853	2.03399e-15	-5.43592	1.3219e-19	-6.24869	9.28984e-16	-5.28749	6.3315e-28	-6.1573	1.10159e-13
XLOC_270696	chr6	141687473	142030465	-	342992	1064	1.49461	1.48783	0.153361	0.0325866	0.0997014	0.0383915	0.287425	0.0936208	-3.66105	0.000119255	-5.03136	3.30462e-06	-3.2755	0.000492769	-4.15394	0.000275218	-2.12563	0.0251957	-2.59836	0.0325165
XLOC_276402	chr7	2370150	2385603	+	15453	1143	0.966363	1.22406	0.294698	0.0983208	0.0342443	0.0687808	0.349028	0.053063	-2.17248	0.248329	-2.83233	0.0413387	-4.14136	0.0330246	-3.00752	0.0259059	-0.90008	0.681902	-3.32876	0.0160595
XLOC_276662	chr7	6994594	7111510	+	116916	17245	0.338642	0.102307	0.0934511	0.0122011	0.0404971	0.0180615	0.0501974	0.00538352	-2.22978	0.0425863	-2.3408	0.0898743	-2.32547	0.0271603	-1.48355	0.321141	-2.32951	0.0174422	-3.11343	0.0184779
XLOC_277444	chr7	20789389	21084919	+	295530	212	0.98346	1.2861	0.150652	0.122317	0.0888955	0.0789457	0.146319	0.0612461	-3.20507	0.00735426	-2.13391	0.070544	-2.80432	0.0167915	-2.85986	0.00674142	-2.3446	0.0385815	-3.39283	0.00068485
XLOC_277972	chr7	30550216	30584781	+	34565	675	2.62112	1.99405	0.221847	0.0573025	0.0416251	0.279736	0.165426	0.184542	-3.90682	3.89031e-06	-4.13099	0.00647722	-5.18314	2.94938e-09	-1.92527	0.318996	-3.4787	1.55648e-05	-2.37669	0.1724
XLOC_278959	chr7	50866581	51316830	+	450249	1049	0.543368	0.387841	0.1015	0.0215742	0.0376379	0.0214268	0.0398173	0.00700829	-2.8505	0.0335716	-2.96228	0.0506191	-3.33924	0.0046363	-3.03776	0.0422266	-3.43892	0.00105439	-4.61301	0.00205261
XLOC_279989	chr7	75779206	75802740	+	23534	653	2.73703	4.54195	0.149011	0.0434851	0.0979875	0.0298389	0.0822536	0.0130785	-4.5602	4.22567e-13	-5.86027	2.37819e-16	-4.0948	8.88382e-11	-6.28756	2.05227e-18	-4.65604	9.15119e-17	-6.70279	1.32577e-18
XLOC_280452	chr7	83366272	83649082	+	282810	833	6.23171	9.39085	0.0117136	0.00451216	0.0238838	0.00495902	0.0191343	0.00626262	-9.18133	1.03648e-22	-10.3389	4.55388e-40	-7.7578	2.96609e-28	-10.1532	1.81124e-37	-8.00253	3.94478e-49	-9.27354	3.39555e-32
XLOC_281550	chr7	101245159	101321800	+	76641	463	19.6495	46.6495	0.603973	0.2992	0.301442	0.321458	0.525058	0.216317	-5.44326	9.46798e-34	-6.28353	2.0652e-28	-5.30407	1.10799e-30	-6.09978	2.55661e-26	-4.78268	9.89939e-33	-6.2942	1.10654e-26
XLOC_281603	chr7	102106138	102122365	+	16227	422	1.69332	1.04096	0.753512	0.167871	0.378066	0.129582	0.331542	0.0720813	-1.53889	0.0296952	-1.9642	0.0450063	-1.45311	0.0367005	-1.84579	0.0591996	-2.04387	0.000850679	-2.65875	0.0027114
XLOC_281762	chr7	106139029	106182258	+	43229	265	0.751146	0.644761	0.023143	0.00325035	0	0.017037	0.0391167	0.00390334	-5.45886	0.028794	-7.01865	0.00140707	-6.85348	0.00303016	-4.11453	0.00988594	-3.9548	0.013454	-5.81489	0.0014646
XLOC_282668	chr7	125909964	126111843	+	201879	818	44.6484	47.8061	0.257887	0.0618506	0.0867676	0.0271726	0.089597	0.03088	-7.84786	4.72533e-82	-8.89826	1.75274e-60	-8.31144	1.70737e-91	-9.72967	2.6229e-70	-8.56039	1.95326e-109	-9.47286	2.04984e-63
XLOC_282704	chr7	126179485	126300194	+	120709	874	2.20038	1.3932	0.0994587	0.0316127	0.0713682	0.0109427	0.143253	0.00520262	-4.96572	1.18283e-08	-4.73122	1.1598e-06	-4.25108	9.17559e-08	-5.90278	3.16908e-08	-3.64055	4.29236e-07	-6.75264	1.676e-09
XLOC_284822	chr7	16983	35489	-	18506	923	5.53584	5.75475	1.62098	0.725005	0.281089	0.370671	0.473666	0.155931	-2.22652	0.255095	-1.99551	0.036075	-3.62806	0.0287961	-2.87608	0.000707464	-2.82366	0.113052	-2.93544	0.000577503
XLOC_284832	chr7	65231	96529	-	31298	684	0.514131	0.75708	0.0416589	0.00750484	0.0075503	0.0232126	0.0465361	0.0232414	-4.06981	7.83212e-05	-6.22154	1.67663e-11	-5.3462	5.51352e-06	-3.96547	7.59103e-06	-2.83521	0.00209177	-3.02381	0.000877799
XLOC_285521	chr7	13244179	13862118	-	617939	1293	5.11256	3.4707	3.81432	0.684344	0.691492	0.360741	0.742204	0.558744	-0.84654	0.116077	-1.57923	0.0282859	-2.21064	1.26094e-07	-2.17326	0.000750098	-2.46911	1.57361e-09	-0.761923	0.36317
XLOC_286474	chr7	24170714	24451371	-	280657	566	2.55639	2.06769	0.141762	0.0216028	0.23562	0.0630514	0.549	0.149619	-4.63594	1.97795e-19	-6.23899	8.15508e-14	-2.76376	8.50015e-08	-3.96482	6.05066e-06	-1.77307	0.000792311	-1.97661	0.0509015
XLOC_287469	chr7	43642215	43708423	-	66208	228	1.93894	1.19096	1.74321	0.215896	0.36682	0.11762	0.564982	0.180683	-0.605595	0.403261	-1.92942	0.0342549	-1.75192	0.000776597	-2.23236	0.00897487	-1.4018	0.00959938	-1.65738	0.0663732
XLOC_288774	chr7	76075023	76187855	-	112832	1215	2.50102	2.18146	0.426547	0.164583	0.233163	0.114302	0.372093	0.166632	-3.04338	9.02891e-05	-3.2179	0.000215885	-2.67231	0.000321367	-3.16742	0.000264637	-2.30637	0.00105277	-2.52682	0.00522337
XLOC_290391	chr7	109473334	109841552	-	368218	1492	1.69088	1.2332	0	0	0.0269212	0.0122939	0.0610429	0.00457588	-7.56511	0.000274246	-9.12395	1.44519e-05	-5.24687	7.16037e-05	-6.6554	7.0221e-05	-4.12468	0.000825975	-6.23422	2.46386e-05
XLOC_291117	chr7	120732950	120782663	-	49713	209	1.23244	1.97034	0	0	0.00261962	0	0.00412998	0	-7.76674	0.00038398	-9.45615	2.59543e-06	-7.27415	0.000206185	-9.37288	2.92873e-06	-8.12137	0.000110759	-8.45801	2.5682e-05
XLOC_292828	chr7	146070790	146248919	-	178129	255	4.24924	6.17272	0.161201	0.030384	0.0305145	0.0215252	0.0717889	0.0246519	-5.19387	3.6333e-22	-6.74049	2.74892e-25	-6.35876	1.03519e-30	-7.14511	2.89238e-29	-5.50902	1.38002e-34	-6.69261	4.4577e-24
XLOC_294319	chr7_KI270808v1_alt	2389	204688	+	202299	2650	6.02142	6.53378	0.270067	0.216604	0.810813	1.57268	0.708341	0.838106	-4.91091	1.95812e-18	-3.86224	4.22817e-12	-2.18243	0.000125351	-0.959488	0.211168	-2.65842	8.80138e-07	-1.75578	0.00523712
XLOC_294442	chr7_KI270899v1_alt	7178	23635	-	16457	2940	4.89462	2.40291	0.414168	0.0572769	0.0434507	0.0138334	0.285572	0.037504	-4.03751	1.05739e-08	-4.57917	5.02687e-12	-5.97983	1.27286e-15	-6.42563	2.31817e-19	-3.4437	5.28021e-07	-4.06677	1.00334e-09
XLOC_294452	chr7_KI270899v1_alt	57552	88850	-	31298	684	0.270505	0.509794	0.0416589	0.00750484	0.0103604	0.0125624	0.0393759	0.0158583	-3.10526	0.0107294	-5.65207	8.24599e-08	-3.70199	0.00510038	-4.23268	3.51273e-05	-2.12491	0.0645394	-2.63434	0.0163918
XLOC_294640	chr8	7402518	7411940	+	9422	263	0.350687	0.847593	0	0.0112675	0	0	0.0166156	0	-6.99995	0.00256011	-5.92097	0.472256	-7.08272	0.00183508	-10.0185	0.154761	-3.84204	0.0164748	-8.10277	0.248976
XLOC_294694	chr8	8058637	8216916	+	158279	359	13.9596	15.6182	0.752326	0.763608	1.0445	1.79463	1.94041	2.05287	-4.56355	7.23585e-18	-3.41896	6.2836e-10	-3.00043	3.35918e-08	-2.02339	0.000773613	-2.23064	7.12161e-05	-1.23067	0.0663732
XLOC_294792	chr8	9151694	9425524	+	273830	1924	2.11924	2.29292	0.772804	0.211405	0.47639	0.0739743	0.31666	0.183423	-1.78292	0.09935	-2.78219	0.0310071	-1.37275	0.224792	-3.97685	0.00060352	-2.17782	0.0200125	-2.81917	0.0211289
XLOC_294945	chr8	12194265	12579756	+	385491	2478	26.9128	19.2565	15.6173	5.17125	5.59432	4.49424	9.47531	3.54506	-1.17434	0.00562626	-1.07158	0.106584	-1.53648	8.62113e-05	-1.02895	0.115393	-1.04774	0.0143916	-0.990065	0.117716
XLOC_294963	chr8	12531587	12580983	+	49396	928	3.83392	2.05124	1.37485	0.175716	0.221318	0.0931956	0.46992	0.109154	-1.86145	0.0173975	-2.97615	0.00140274	-3.33854	3.5428e-06	-3.38251	0.00018838	-2.70275	5.52196e-05	-3.2757	0.000344734
XLOC_296420	chr8	38531502	38591702	+	60200	248	0.979357	0.761181	0.0550122	0.0137067	0.0132342	0.0118827	0.0231386	0.007523	-4.60142	9.6817e-14	-5.1085	4.53969e-10	-5.46	9.73445e-19	-4.90449	4.60828e-09	-5.01472	9.3178e-23	-4.54541	9.32982e-08
XLOC_297822	chr8	71673547	71802775	+	129228	2958	22.9506	46.6773	0.156179	0.0435685	0.0640685	0.0646384	0.0554966	0.0102948	-7.5796	2.44399e-43	-8.94151	1.97899e-40	-7.83234	7.87903e-45	-8.46491	4.74979e-36	-8.1572	2.193e-53	-11.1414	5.02016e-57
XLOC_299196	chr8	97179319	97205465	+	26146	282	3.67208	8.023	0	0.0159077	0	0	0	0	-6.07294	0.0576852	-7.59361	0.000301596	-6.15572	0.0480802	-9.06284	1.79284e-05	-8.43673	0.00304945	-8.14707	0.000123367
XLOC_299847	chr8	114281732	114310391	+	28659	332	211.633	174.373	0.580148	0.0961103	0.14394	0.0892204	0.00272469	0	-9.14751	1.76172e-55	-9.7657	5.68067e-59	-9.89018	4.03434e-64	-9.88771	5.03924e-64	-16.435	4.02244e-108	-15.6827	2.0134e-22
XLOC_299889	chr8	114950374	114958043	+	7669	282	0.396678	0.292025	0.139787	0.0335273	0.0575601	0.0184606	0.094203	0.020619	-1.84796	0.0534399	-2.33119	0.0296139	-2.04815	0.0238012	-2.93208	0.00343156	-1.76522	0.0448747	-2.90545	0.00404367
XLOC_300649	chr8	127794525	128195055	+	400530	2727	146.777	96.8306	44.0485	11.3032	8.64229	4.26989	21.5423	6.02539	-2.14629	2.93714e-06	-2.33155	0.000246188	-3.36167	6.61701e-15	-3.40205	7.78859e-09	-2.2766	3.27882e-07	-2.14046	0.000737538
XLOC_300651	chr8	127953525	127992044	+	38519	208	3.42107	3.33693	0.987542	0.18479	0.129425	0.0779204	0.468292	0.122251	-2.17	0.00200568	-3.45261	5.16707e-06	-3.96668	1.52973e-08	-4.29177	1.03624e-08	-2.44161	0.000103551	-3.57224	2.84427e-06
XLOC_301463	chr8	406939	469804	-	62865	420	2.2461	2.95363	0.992076	0.138441	0.256269	0.380055	0.208935	0.196125	-1.58473	0.184008	-3.94546	1.45088e-05	-2.48733	0.0226214	-1.88164	0.0855563	-3.18851	0.0007171	-2.61083	0.00900393
XLOC_301757	chr8	7899738	7909056	-	9318	263	0.593569	1.09418	0	0.00114496	0.0057728	0.00705355	0	4.16775e-243	-8.08933	5.01029e-05	-8.14759	0.0699134	-5.82954	0.000359949	-6.139	0.177963	-10.494	2.27349e-08	-9.7634	0.0233063
XLOC_301836	chr8	9153433	9184248	-	30815	575	6.37252	7.78759	0.254482	0.0537899	0.0904527	0.016915	0.0680395	0.0283065	-5.18942	2.34002e-10	-6.8112	6.43263e-14	-6.23016	1.73847e-13	-7.82235	4.77549e-17	-6.20475	1.56404e-18	-6.31325	2.18222e-11
XLOC_302027	chr8	12436603	12567692	-	131089	1707	3.73585	4.03183	0.256686	0.0814593	0.291652	0.14621	0.470296	0.0813004	-4.28442	1.7482e-10	-4.96137	1.47861e-12	-2.96994	1.9356e-06	-3.66824	1.69727e-07	-2.6528	7.21128e-06	-4.55125	1.50698e-10
XLOC_302028	chr8	12448012	12667766	-	219754	2046	22.3514	23.5466	1.9132	0.395635	1.64275	1.44524	3.0714	1.16374	-3.96216	1.22256e-24	-5.10662	3.58139e-17	-3.04495	8.16019e-15	-2.93082	6.40254e-06	-2.35756	3.82454e-09	-2.2725	0.000787491
XLOC_307299	chr8	114174423	114284193	-	109770	332	1.81575	1.61342	0.165054	0.0388934	0.136136	0.0294864	0.306849	0.162789	-3.76875	6.74096e-05	-4.93795	1.19285e-07	-3.02837	0.000912732	-4.73599	2.73137e-07	-2.32569	0.0100868	-2.26474	0.0350599
XLOC_307491	chr8	115158206	115165974	-	7768	209	0.227504	0.41616	0.0343094	0.00601746	0.00807097	0.00661265	0.0177781	0.00260539	-3.02513	0.0306196	-5.50572	8.24528e-08	-4.17875	0.0031361	-4.87669	7.79346e-07	-3.12174	0.00792528	-6.06856	4.15712e-07
XLOC_308195	chr8	128405268	128617484	-	212216	211	1.7051	2.68114	0.261867	0.0446819	0.213685	0.0147235	0.108592	0.0710695	-3.57215	0.00500934	-5.25782	2.16158e-08	-2.2329	0.122015	-6.91541	2.93087e-12	-3.50902	0.00370377	-4.57659	3.24541e-06
XLOC_308257	chr8	131244358	131511055	-	266697	445	0.22287	0.190854	0	0.00287658	0.0127605	0.00488054	0.011581	0.0009882	-6.09606	0.0443149	-5.5462	0.0151904	-3.37552	0.241636	-4.13323	0.0426573	-4.13527	0.103277	-5.73741	0.0112973
XLOC_308497	chr8	137233456	137454578	-	221122	2888	4.76521	4.51217	0.0521258	0.00929523	0.0210399	0.00903357	0.0430282	0.0101276	-6.92529	2.88386e-34	-8.44333	3.29372e-28	-7.0779	1.06262e-36	-8.12224	9.91304e-24	-6.2062	3.86639e-35	-7.44551	2.8372e-17
XLOC_309394	chr8_KI270812v1_alt	30017	174266	+	144249	26318	2.43875	1.23912	0.302154	0.0277461	0.0425663	0.0134557	0.150737	0.0659455	-3.5077	6.31028e-10	-4.63907	8.65807e-09	-5.15363	4.53037e-20	-5.46461	2.97068e-12	-3.76061	2.60249e-12	-3.38289	3.1657e-05
XLOC_309395	chr8_KI270812v1_alt	55005	64954	+	9949	217	0.627308	0.327867	0.0764867	0.00521968	0.00940352	0.00320732	0.0515381	0.0194918	-3.52868	1.36066e-05	-4.80256	3.77337e-06	-5.32263	1.87649e-09	-5.6298	1.3275e-07	-3.36756	4.27024e-06	-3.28285	0.00195624
XLOC_309400	chr8_KI270812v1_alt	78283	84622	+	6339	1122	0.696293	0.312705	0.0983076	0.00284228	0.015302	0.00324677	0.0598919	0.0203069	-3.26852	0.000176116	-5.27875	3.29074e-05	-4.70171	2.80709e-07	-5.61688	1.24574e-05	-3.22328	3.02927e-05	-3.04611	0.0181218
XLOC_309404	chr8_KI270812v1_alt	117178	127068	+	9890	549	0.683461	0.400753	0.0365935	0.00500991	0.00397503	0.00129265	0.0264661	0.0111354	-4.67272	9.7885e-09	-5.74923	8.26036e-11	-6.78992	1.23285e-09	-7.18132	2.97856e-11	-4.43929	1.97628e-11	-3.81225	4.74136e-06
XLOC_309409	chr8_KI270812v1_alt	142002	155038	+	13036	2675	0.66877	0.404253	0.111446	0.0240228	0.0142137	0.00549127	0.0479579	0.0476812	-2.99602	3.91785e-06	-2.97176	0.000411861	-4.75919	1.14234e-08	-5.11232	3.92222e-10	-3.44343	9.58468e-10	-2.0277	0.0224239
XLOC_309410	chr8_KI270812v1_alt	158570	171031	+	12461	3199	0.840123	0.413031	0.0761504	0.00743782	0.0126569	0.00469382	0.0611743	0.0353229	-3.89868	4.0839e-08	-5.00749	2.39815e-07	-5.51875	1.22796e-11	-5.41525	3.01939e-08	-3.54821	3.65296e-08	-2.73034	0.00697001
XLOC_309540	chr8_KI270816v1_alt	46857	53100	-	6243	236	0.144329	0.55294	0.0109564	0.00432905	0.00432275	0.00390464	0.00740109	0.0116219	-4.29278	0.166461	-5.66481	1.45326e-05	-4.40184	0.135007	-6.15149	5.9699e-06	-3.93804	0.0839516	-4.58372	0.000631373
XLOC_309668	chr8_KI270821v1_alt	6766	142041	+	135275	16794	8.35983	13.8511	3.64939	3.70071	0.864495	1.30366	1.51805	1.03166	-1.56412	0.003547	-1.04122	0.131583	-2.509	2.16409e-07	-2.37108	9.32974e-06	-1.86625	0.000192283	-2.34516	1.07959e-05
XLOC_309670	chr8_KI270821v1_alt	11497	16047	+	4550	1319	1.18771	0.835201	0.157081	0.0386611	0.0314236	0.0284052	0.0667786	0.0173834	-3.30655	7.43479e-06	-3.34834	4.79187e-05	-4.51731	4.39451e-09	-3.84364	2.10291e-06	-3.6033	2.05271e-08	-4.56342	5.35463e-08
XLOC_309671	chr8_KI270821v1_alt	48541	49675	+	1134	355	1.62819	0.944687	0.227008	0.21517	0.0544069	0.0626692	0.468921	0.0450843	-3.20766	0.00591194	-1.25494	0.351885	-4.14507	0.000401389	-2.89592	0.00591902	-1.06313	0.435378	-2.39609	0.0246977
XLOC_309902	chr8_KI270901v1_alt	51459	64803	+	13344	276	0.24479	0.365436	0.0578512	0.00612973	0.0262883	0.00655453	0.110159	0.0450913	-2.55588	0.000957853	-5.02769	3.33649e-08	-2.50583	0.000809859	-4.85977	8.06487e-08	-0.699988	0.495506	-2.17277	0.0321582
XLOC_309965	chr8_KI270926v1_alt	168360	215919	+	47559	1943	4.99642	3.94686	0.792842	0.36979	0.534465	0.32432	1.27784	0.330919	-3.02055	3.07434e-08	-2.7775	8.3642e-05	-2.48173	6.12507e-06	-2.50207	0.000446269	-1.36179	0.0256138	-1.79684	0.0180762
XLOC_309993	chr9	36307	55940	+	19633	224	0.0090849	1.37306	0.130063	0.0407489	0.0832933	0.0631926	0.128285	0.0131766	2.16451	0.655439	-3.69219	0.0439406	3.42981	0.342907	-3.64629	0.0460357	4.27494	0.201831	-7.01872	0.00080218
XLOC_310071	chr9	2276022	2282213	+	6191	222	1.97247	1.92251	0	0	0	0	0	0	-6.98018	0.382875	-8.63836	0.000139856	-7.06295	0.356354	-8.55509	0.00014779	-9.34395	0.198665	-7.63831	0.000756937
XLOC_310072	chr9	2276045	2327002	+	50957	222	2.51038	1.99275	0	0.0152027	0	0	0.00677935	0	-9.17405	6.65091e-07	-6.68055	0.400129	-9.25682	4.01382e-07	-10.418	0.134622	-8.22368	5.59014e-14	-9.47972	0.164303
XLOC_310469	chr9	12948345	12992061	+	43716	258	4.56642	7.62473	0.0545969	0.0153336	0.0512848	0.0220891	0.0348311	0.00246021	-6.76761	9.56698e-13	-8.48849	2.0304e-27	-5.76301	3.19252e-17	-7.37213	1.04415e-24	-6.7613	2.35016e-34	-10.1475	9.11747e-24
XLOC_310874	chr9	22238148	22384154	+	146006	233	1.50437	0.545656	0.0509625	0.0086075	0.00266649	0	0.0710097	0.0409961	-4.93829	6.15239e-06	-5.32751	0.00231949	-8.13162	1.2648e-05	-8.50827	0.000177401	-4.08735	2.34776e-05	-2.83997	0.147227
XLOC_310901	chr9	22358353	22373324	+	14971	233	0.475471	0.121709	0.0621871	0.00830089	0.0144977	0.00269925	0.0452031	0.00813235	-3.21575	0.000288599	-3.44437	0.00979599	-4.24209	1.74137e-06	-4.43685	0.000676341	-3.08024	0.000147505	-3.03793	0.0237549
XLOC_313379	chr9	74085542	74116488	+	30946	230	5.82143	6.61699	0.0203731	0.0092796	0.0335693	0.011397	0.0257671	0.00343477	-8.64067	2.54001e-12	-8.89035	6.48342e-30	-6.73768	3.52515e-08	-8.25562	5.56906e-24	-7.72007	6.50057e-12	-8.84522	2.85728e-24
XLOC_313587	chr9	78341730	78418839	+	77109	1135	0.857885	0.682809	0.523931	0.0972348	0.0526813	0.0187008	0.0621806	0.0123558	-1.09643	0.0607023	-2.33352	0.00388754	-3.32997	5.46888e-13	-4.10453	9.17254e-09	-3.2764	4.65825e-13	-4.43578	3.65213e-10
XLOC_313989	chr9	85458470	85467663	+	9193	361	1.18243	1.63957	0.00904059	0.00115374	0.00475641	0.00527412	0.00569856	0	-7.42499	2.27872e-12	-9.30898	2.07674e-20	-7.2062	5.80947e-14	-7.2331	1.09101e-17	-7.28221	6.97137e-31	-11.3179	2.47606e-11
XLOC_314120	chr9	87410345	87445984	+	35639	285	5.58829	11.5225	0.039217	0.0124991	0.0225099	0.00798095	0.0225225	0.0144856	-7.47042	9.08529e-27	-8.81255	8.71903e-39	-7.15077	7.36356e-35	-9.49424	7.09599e-43	-7.46757	1.80649e-51	-8.52576	9.97074e-31
XLOC_314353	chr9	92808928	92899608	+	90680	2253	0.426896	0.621327	0.132922	0.0115763	0.0238613	0.0121426	0.0491927	0.0381044	-2.04873	0.306725	-5.16047	0.000162639	-3.498	0.0565822	-4.56808	0.000716837	-2.81403	0.0792771	-2.81301	0.0366853
XLOC_314657	chr9	98290298	98708608	+	418310	1428	0.78133	1.09368	0	0.0209252	0	0	0.00287694	0.00637591	-5.69421	0.105	-5.7176	0.0316872	-5.77699	0.0907906	-8.13328	0.00139165	-6.99492	0.0190149	-5.27782	0.010192
XLOC_315668	chr9	114850967	115402644	+	551677	1742	1.37213	1.37777	0.102268	0.0459819	0.117604	0.113448	0.239398	0.058571	-3.96873	0.000729229	-4.49697	3.26137e-05	-2.89611	0.0117472	-2.58503	0.0286721	-1.90905	0.0986208	-2.57402	0.0244085
XLOC_316346	chr9	128666288	128687617	+	21329	524	1.27983	0.754865	0	0.00262594	0.0397696	0.00447549	0.0246928	0.00121295	-8.02035	5.67856e-05	-6.57113	0.000163198	-4.28214	0.00101123	-6.6067	0.000198408	-5.30514	1.17317e-06	-7.11725	0.000140478
XLOC_316571	chr9	131364023	131407239	+	43216	1604	5.91177	2.90473	2.87133	0.613132	1.24798	0.401245	1.19704	0.26275	-1.46253	0.00343573	-1.63251	0.093941	-1.56034	0.00118315	-1.74157	0.0613046	-1.92891	1.81078e-05	-2.51977	0.00226456
XLOC_316949	chr9	138150074	138177433	+	27359	485	1.08497	1.70558	0.0199324	0.0563782	0.2002	0.177977	0.0612475	0.150322	-6.2326	0.00270867	-4.23677	3.55106e-07	-1.79322	0.203787	-2.17353	0.0107242	-3.86891	0.000175159	-2.25908	0.00795093
XLOC_316972	chr9	138217067	138290732	+	73665	3115	2.44992	3.59326	1.39705	0.286119	0.0509231	0.0296994	0.581995	0.0474347	-1.21414	0.602092	-3.09203	0.000168574	-4.79799	0.00136597	-5.81665	5.67133e-15	-1.33974	0.561057	-4.44666	5.80675e-09
XLOC_317063	chr9	2015257	2278805	-	263548	423	9.17575	7.48225	1.12358	0.505756	0.505547	0.350148	0.88887	0.376574	-3.47692	3.45009e-09	-2.94776	1.6355e-06	-3.45813	4.6357e-09	-3.37262	2.27674e-08	-2.88487	3.42978e-07	-2.91424	2.7414e-06
XLOC_317884	chr9	14693883	14698675	-	4792	238	1.27361	0.732846	0.156635	0.0212198	0.00484262	0.00757801	0.0295214	0.0112704	-3.38761	0.00041269	-4.72555	0.000322094	-7.45065	3.28296e-05	-5.4746	4.12633e-05	-5.15806	5.53819e-10	-4.92868	0.000507176
XLOC_317885	chr9	14695053	14696415	-	1362	238	1.29714	0.624401	0.0473573	0.0083905	0.0349517	0.00662895	0.0257398	0.00760575	-5.03752	0.00392268	-5.84984	0.00556264	-4.52573	0.00333187	-5.73826	0.00561758	-5.16653	1.67915e-05	-5.0527	0.0118806
XLOC_317926	chr9	16438915	16510133	-	71218	295	2.53938	2.29946	0	0.0198245	0.129401	0.0141892	0.105223	0.0246594	-7.32988	0.000580931	-6.35072	0.000764299	-3.66734	0.0173668	-6.23675	0.000781318	-4.35131	0.000630417	-5.24478	0.00274562
XLOC_319186	chr9	34024637	34068280	-	43643	663	1.29857	0.674952	0.286954	0.113194	0.150571	0.0754035	0.197935	0.0574704	-2.53068	0.000480201	-1.9591	0.0348989	-2.36338	0.000835164	-2.08553	0.0197232	-2.39969	0.000290016	-1.94126	0.0304662
XLOC_319494	chr9	39443209	39552517	-	109308	1574	3.21401	2.66581	0.681224	0.309694	0.636961	0.506641	0.705617	0.5552	-2.68825	1.01143e-05	-2.21209	0.00446824	-1.61476	0.0144865	-1.3308	0.136414	-1.9154	0.00181837	-1.37443	0.10605
XLOC_320749	chr9	73648078	74174674	-	526596	1124	0.960441	1.14881	0	0.00380345	0.0081452	0.00099989	0.0189535	0.0111382	-7.77076	0.000148223	-8.11759	2.25876e-05	-6.2088	0.00323113	-8.80459	6.57339e-07	-5.6166	2.16901e-06	-5.19908	5.00178e-06
XLOC_320905	chr9	74073913	74079327	-	5414	272	0.879435	0.463605	0.0307578	0.000904	0.0191872	0.00264276	0.0152914	0.00113502	-5.23114	3.01093e-07	-8.48877	4.14302e-06	-4.80238	1.32049e-07	-6.43722	1.23308e-07	-5.58563	6.99751e-14	-7.21841	4.10006e-07
XLOC_321569	chr9	85369590	85511165	-	141575	361	0.227667	0.468445	0.0832949	0.0176568	0.0248613	0.00633998	0.024981	0.00892325	-1.71639	0.422363	-4.31946	0.00156701	-2.62135	0.18999	-5.3119	0.000151309	-2.97229	0.0744344	-4.75466	0.00359271
XLOC_321759	chr9	87211333	87414706	-	203373	553	2.0819	2.20522	0.349784	0.0350363	0.111747	0.0209808	0.098356	0.0215627	-3.03979	5.08378e-06	-5.15183	1.89004e-11	-3.50656	1.01688e-07	-5.66904	2.14613e-14	-3.94302	7.81762e-11	-5.8558	2.21266e-15
XLOC_323470	chr9	115321799	115844574	-	522775	718	5.9404	5.07173	0.108541	0.051865	0.035884	0.0139221	0.0684469	0.0139923	-6.17122	9.72208e-32	-6.2866	6.04686e-05	-6.68597	1.72273e-36	-7.46294	7.00547e-07	-6.23672	6.30635e-36	-7.50394	5.40426e-07
XLOC_323474	chr9	115328307	115337285	-	8978	431	0.909695	0.621428	0.015117	0.00082406	0	0.000444918	0.00564423	0.00116346	-6.34594	1.51229e-09	-8.59707	2.23654e-10	-9.93883	1.092e-08	-9.5055	6.52306e-08	-7.12895	2.69732e-20	-7.76025	1.4929e-10
XLOC_325778	chrUn_GL000220v1	124790	143665	+	18875	6342	0.622118	0.178704	0.0877646	0.0222297	0.0556565	0.0125926	0.0459369	0.0118997	-3.20343	6.18823e-10	-2.45845	0.00249983	-2.75574	6.44467e-08	-2.79204	0.000376116	-3.40137	7.85323e-13	-2.62734	0.000979876
XLOC_326058	chrUn_KI270744v1	95793	140906	-	45113	4173	0.55892	0.357395	0.111472	0.00861405	0.0268139	0.00979431	0.0300246	0.00471632	-2.694	0.00141098	-4.98856	3.52309e-05	-3.62093	1.18422e-05	-4.15669	0.000463066	-3.87015	1.18429e-07	-5.12929	8.32161e-05
XLOC_326381	chrX	4889520	4939005	+	49485	403	0.216418	0.554064	0.0494765	0.0019656	0.00310967	0.0441511	0.00699417	0.00350431	-2.5322	0.200486	-7.2616	2.25501e-06	-5.30072	0.0263438	-2.90418	0.079913	-4.53127	0.00349743	-6.27026	0.000162692
XLOC_326495	chrX	7899696	8501659	+	601963	6896	21.1339	12.6798	10.5605	1.62003	2.29813	0.841414	3.2075	1.08084	-1.4088	0.0133817	-2.10252	0.00177452	-2.48884	5.61009e-07	-2.75	1.21196e-05	-2.37581	1.31996e-06	-2.03455	0.00210418
XLOC_326830	chrX	16208649	16450072	+	241423	1201	4.34555	3.84116	0.0875748	0.014198	0.0326289	0.0377798	0.0713485	0.0182675	-6.0849	9.72208e-32	-7.37339	5.31874e-28	-6.39461	3.25956e-31	-5.59486	5.9099e-19	-5.49188	1.17058e-35	-6.40339	1.03647e-23
XLOC_327232	chrX	24042417	24074855	+	32438	657	9.03522	17.3973	7.26572	3.05401	2.54822	2.94117	3.50391	1.0476	-0.703652	0.276517	-1.83953	0.0130147	-1.10248	0.0457319	-1.43489	0.068651	-0.879405	0.129818	-2.6171	8.04618e-05
XLOC_327268	chrX	24310968	24319534	+	8566	649	0.281693	0.648317	0.00436759	0.0103704	0.00122006	0.0042422	0.00402668	0.00141434	-6.73209	0.000892064	-4.71253	6.44652e-09	-6.909	0.000274052	-6.27068	1.04795e-12	-5.89479	1.32202e-08	-7.59461	3.61952e-11
XLOC_327614	chrX	30784660	30889190	+	104530	18436	2.33453	0.843249	0.764567	0.116828	0.159782	0.109651	0.353551	0.0299237	-2.1041	0.0320091	-1.82794	0.189177	-3.15635	0.000440364	-1.82271	0.230676	-2.19535	0.0174602	-3.07202	0.00844791
XLOC_327652	chrX	33726336	34346527	+	620191	1556	3.56352	2.91561	0.771581	0.0761853	0.0687693	0.0208563	0.0791153	0.0190995	-2.63733	0.000619922	-4.66515	5.60427e-08	-5.14886	9.44919e-10	-6.14004	7.06205e-11	-5.06477	1.33778e-13	-6.08708	5.77265e-09
XLOC_327653	chrX	34123443	34132648	+	9205	569	0.384808	0.268551	0.0286263	0.00271092	0.00567058	0.00228317	0.00685812	0	-4.09822	0.000234473	-5.48925	9.63973e-08	-5.44661	7.81279e-06	-5.8343	4.21993e-08	-5.63367	2.81982e-09	-9.10318	6.79843e-07
XLOC_328168	chrX	41065654	41106477	+	40823	821	3.37723	1.80396	0.758837	0.116838	0.357082	0.0793272	0.383881	0.0827464	-2.56399	3.01865e-08	-3.36869	5.47448e-05	-2.53188	2.8373e-08	-3.41613	3.62126e-05	-2.74408	2.59831e-10	-3.55956	1.47213e-05
XLOC_330751	chrX	87681725	87694292	+	12567	427	1.00415	0.843388	0.0543139	0.00180708	0.0191731	0.00727724	0.0344322	0.0124575	-4.65769	5.08075e-09	-8.62314	2.13989e-10	-5.07041	3.22679e-10	-5.77301	1.23157e-11	-4.54301	3.6885e-13	-4.87965	5.26469e-09
XLOC_330752	chrX	87681922	87703446	+	21524	427	1.91467	6.9742	0	0.0030966	0	0.0143794	0	0	-6.88862	0.390804	-9.33673	6.39538e-07	-6.97139	0.364344	-8.39111	3.26621e-06	-9.25239	0.204406	-9.43405	3.42937e-07
XLOC_331006	chrX	94697024	95047365	+	350341	491	22.0049	12.2623	0.548598	0.071652	0.115676	0.0416573	0.1364	0.106478	-5.7603	2.7949e-43	-6.82409	9.21269e-28	-6.89828	7.79191e-62	-7.13338	1.3097e-30	-7.03262	4.97897e-67	-5.73333	8.85019e-20
XLOC_331067	chrX	95289679	95346442	+	56763	921	0.57416	0.357214	0.00958375	0.0069036	0	0.00916146	0.0120288	0.00249032	-6.10182	0.00581771	-3.99583	0.0804229	-7.51605	0.000349627	-4.29938	0.0493822	-5.0005	0.000139633	-5.53441	0.0223639
XLOC_331329	chrX	98450687	99103256	+	652569	2947	65.4871	52.9354	8.58871	0.929685	1.41778	0.465935	1.64893	0.638688	-3.37745	6.60538e-18	-5.06642	1.25268e-21	-4.85453	6.09976e-36	-5.74655	2.16897e-27	-4.98014	1.09594e-39	-5.13331	6.1698e-22
XLOC_332105	chrX	111543922	111631066	+	87144	202	9.79512	14.313	0.436146	0.0357629	0.10625	0.0503276	0.146679	0.0495314	-4.98432	4.02807e-14	-8.20229	8.49253e-23	-5.82156	1.0681e-19	-7.10494	5.33501e-18	-5.60073	1.58903e-20	-7.27198	1.00916e-17
XLOC_333083	chrX	125394541	125601665	+	207124	254	1.56106	0.604377	0.0966546	0.00924744	0.0642477	0.0150607	0.0764566	0.010362	-4.41369	1.81782e-07	-5.09041	0.00228216	-3.92653	1.15283e-05	-4.83844	0.00318137	-3.81465	7.83274e-07	-4.77339	0.00357398
XLOC_333750	chrX	131248589	131663632	+	415043	468	3.12321	2.39231	0.83573	0.367652	0.670736	0.394377	0.579886	0.212399	-2.33666	2.48075e-05	-1.94626	0.00884189	-1.53039	0.0109311	-1.54989	0.0484563	-2.01215	0.00017896	-2.35361	0.00100932
XLOC_334228	chrX	138267587	138298871	+	31284	487	0.487113	0.362599	0.0062813	0.00451778	0.00331177	0.00193634	0.00672376	0.00069205	-6.47984	0.00167597	-5.96313	0.000461411	-6.57502	0.000889711	-6.89256	0.000867131	-5.68109	3.46022e-07	-7.08821	9.70889e-05
XLOC_334230	chrX	138282077	138289779	+	7702	487	0.395622	0.292556	0.0560811	0.00209883	0.0106575	0.00552953	0.0146852	0.00707495	-3.22763	0.000871524	-6.47127	2.40256e-07	-4.53535	1.12546e-05	-4.65835	1.25659e-05	-4.2286	1.88113e-07	-4.32203	0.000161838
XLOC_336198	chrX	16371285	16377460	-	6175	237	2.33949	1.5832	0.17701	0.0261749	0.109977	0.0314811	0.0642646	0.0137903	-4.18115	1.72668e-11	-5.03763	1.25327e-12	-3.71885	5.26617e-10	-4.57329	7.28848e-11	-4.89961	7.83626e-19	-5.7972	3.33401e-14
XLOC_336570	chrX	22998879	23009391	-	10512	751	1.20095	0.68837	0.0336101	0.00140235	0.104089	0.00679749	0.274953	0.078569	-5.63849	2.13553e-13	-8.40323	1.20713e-12	-2.83849	2.3304e-05	-5.61129	1.16555e-11	-1.92533	0.00455888	-2.13483	0.014738
XLOC_336576	chrX	23440545	23660578	-	220033	766	14.0147	6.07005	0.193446	0.0415036	0.0644042	0.0199347	0.0976394	0.0184291	-6.59865	5.41866e-51	-6.71122	4.22563e-20	-7.1109	9.43146e-59	-7.10988	1.58602e-22	-6.82095	6.99682e-56	-6.89131	3.43052e-21
XLOC_337695	chrX	46256758	46327680	-	70922	491	1.52309	0.68116	0.033736	0.0891616	0.131262	0.0838879	0.0481808	0.0054522	-5.88603	0.00522201	-1.47115	0.512986	-2.85311	0.0326498	-1.99575	0.29289	-4.50609	3.18142e-05	-5.48968	0.00212327
XLOC_339385	chrX	73820648	73872064	-	51416	2227	3.22834	0.236253	0.436657	0.0671529	0.172462	0.0779533	0.21902	0.0290756	-3.64228	0.000516404	-0.669083	0.847618	-3.59534	0.000530029	-0.389096	0.915598	-3.68279	5.81452e-05	-1.85084	0.464308
XLOC_340201	chrX	84779372	84958411	-	179039	763	0.884632	1.3053	0.0330773	0.00733735	0.0276411	0.00449587	0.012518	0.0120373	-5.19375	0.0479413	-6.72148	3.6709e-05	-4.41889	0.0467196	-7.47197	0.000127763	-6.06374	0.000820943	-5.0476	0.000146046
XLOC_340636	chrX	90771699	90779090	-	7391	220	0.307353	0.744404	0.0090102	0.000901545	0.00378525	0.00221079	0.000412299	0	-5.59451	0.0010866	-8.83923	1.31842e-10	-5.64114	0.000664731	-7.38233	1.96526e-12	-9.03875	1.21489e-06	-10.2463	7.06933e-09
XLOC_341480	chrX	98968304	99165015	-	196711	231	0.370077	0.50242	0.0896914	0.0042333	0.0211689	0.00272497	0.0378867	0.00596332	-2.50834	0.0238974	-6.30269	2.63973e-10	-3.41215	0.00203979	-6.50578	3.44003e-10	-2.95719	0.00174784	-5.14693	1.9906e-07
XLOC_342549	chrX	113181532	113317455	-	135923	361	1.42041	0.915163	0.160331	0.0199334	0.0307879	0.0438868	0.113657	0.0485715	-3.59433	2.07993e-08	-5.12923	7.08374e-07	-4.86969	1.65714e-15	-3.22626	0.0045987	-3.27449	6.38107e-08	-2.83934	0.014127
XLOC_342590	chrX	113484799	114059289	-	574490	316	57.1985	34.047	0.369467	0.0323684	0.0954773	0.0299081	0.232395	0.0653983	-7.7028	2.33391e-55	-9.44888	2.0534e-51	-8.56871	1.45809e-68	-9.05446	3.22314e-47	-7.75763	3.30842e-57	-8.02211	4.63457e-37
XLOC_342641	chrX	114247988	114261580	-	13592	299	0.358337	0.246314	0.0596815	0.00877348	0.0357939	0.00856375	0.0849815	0.0371884	-2.99117	0.000746396	-4.25342	0.000126218	-2.62931	0.00241516	-3.72491	0.000806678	-1.89066	0.0321929	-1.93158	0.123246
XLOC_342642	chrX	114262105	114607012	-	344907	3878	11.0727	10.6335	0.374756	0.0617218	0.234616	0.0490172	0.655103	0.30317	-5.2917	8.51234e-23	-6.67971	6.43995e-23	-4.88531	2.74679e-20	-6.67015	4.86963e-23	-3.88086	1.2376e-13	-4.27158	6.2978e-10
XLOC_342869	chrX	116722482	116818222	-	95740	674	4.72471	4.08115	0.0417204	0.00310479	0.00691374	0.00175734	0.113848	0.0069908	-7.31815	0.00022102	-9.62431	4.52947e-26	-8.72239	1.86535e-05	-10.3017	2.3731e-21	-4.75471	0.0258685	-8.09266	1.73002e-21
XLOC_343090	chrX	119206946	119210515	-	3569	510	0.653127	0.625745	0.0205335	0.00755397	0	0	0.0121997	0.0124791	-5.15452	0.00642947	-5.94957	0.000359303	-7.4037	0.000521422	-8.89933	2.0881e-05	-5.23142	0.000325067	-4.59015	0.00629029
XLOC_343694	chrX	126183405	126460471	-	277066	589	5.41944	4.51892	0.392438	0.0335671	0.381723	0.119205	0.515206	0.436044	-4.18948	3.25039e-13	-6.52558	2.96698e-21	-3.11372	7.11815e-08	-4.13687	4.55995e-09	-3.16368	2.40689e-08	-2.19286	0.00553038
XLOC_344095	chrX	131672144	131830862	-	158718	215	99.9939	56.9427	23.5457	13.6514	9.52922	12.1764	12.0839	10.4253	-2.56538	7.82859e-09	-0.894049	0.392501	-2.73037	4.36645e-10	-1.10157	0.238173	-2.7324	3.2645e-10	-0.323605	0.784382
XLOC_344413	chrX	137410309	137565985	-	155676	502	3.4664	3.02507	0.579285	0.226167	0.160467	0.183921	0.203996	0.187045	-3.31192	0.00488852	-2.3899	0.0417674	-3.65003	0.00100317	-2.99373	0.00492833	-3.8252	0.000174626	-3.16519	0.00271435
XLOC_344473	chrX	138242823	138263159	-	20336	280	0.604333	0.328685	0.011081	0.00202191	0.00237158	0.000939536	0.00549703	0.00160966	-6.28347	5.50839e-14	-6.9373	3.75971e-12	-7.17551	7.71827e-14	-7.47107	2.92564e-12	-6.40877	1.13898e-27	-6.47806	5.8145e-10

## Sheet: Table S3, filtered out entries
Table S3. SRS-lncRNA downregulated during neuronal differentiation, which were excluded from further analyzes since they cosist entirely of repetitious sequences
SRS-lncRNA ID	Chr	Start	End	Strand	Total length, nt	SRS length, nt	Expression in ESC nucleus, TPM	Expression in ESC cytoplasm, TPM	Expression in NPC nucleus, TPM	Expression in NPC cytoplasm, TPM	Expression in day-14 neuronal nucleus, TPM	Expression in day-14 neuronal cytoplasm, TPM	Expression in day-50 neuronal nucleus, TPM	Expression in day-50 neuronal cytoplasm, TPM	NPC nucleus, log2(FC)	NPC nucleus, FDR	NPC cytoplasm, log2(FC)	NPC cytoplasm, FDR	Day-14 neuronal nucleus, log2(FC)	Day-14 neuronal nucleus, FDR	Day-14 neuronal cytoplasm, log2(FC)	Day-14 neuronal cytoplasm, FDR	Day-50 neuronal nucleus, log2(FC)	Day-50 neuronal nucleus, FDR	Day-50 neuronal cytoplasm, log2(FC)	Day-50 neuronal cytoplasm, FDR
XLOC_082252	chr14	45825333	45825572	+	239	239	9.17084	6.61484	0	0	0	0.0509385	0.096817	0	-6.55007	0.0190572	-7.51945	0.00986875	-6.63284	0.0148389	-5.88111	0.0526846	-5.6633	0.00845782	-6.51532	0.0245628
XLOC_158806	chr2	71086400	71090838	-	4438	205	4.75259	8.39456	0	0.0145833	0	0.0451414	0	0.077673	-5.45358	NA	-7.29699	0.0016523	-5.53635	0.15306	-6.62206	0.00373284	-7.81737	0.0270084	-5.4278	0.00641021
XLOC_165085	chr2	187558048	187566074	-	8026	321	0.966807	5.8372	0	0	0	0	0	0	-3.21309	NA	-7.84627	0.00376917	-3.29586	NA	-7.763	0.0038133	-5.57686	NA	-6.84329	0.0113019
XLOC_181556	chr21	42950927	42954622	-	3695	2878	0.252655	0.221002	0.0282293	0.0037344	0	0.00110521	0.0104172	0.000972905	-3.46624	0.151796	-5.07075	0.0097657	-6.5903	0.0101163	-6.52686	0.00617121	-4.47593	0.0233742	-5.97582	0.00445219
XLOC_215290	chr4	145832677	145838330	+	5653	284	1.03614	1.15667	0	0.00298596	0.269215	0.00306216	0	0	-6.05476	0.469161	-8.14224	6.77935e-08	-1.17763	0.916951	-7.43939	1.67511e-08	-8.41853	0.263363	-9.5439	2.91364e-07
XLOC_248592	chr5	136564031	136570953	-	6922	305	0.290136	1.398	0.0145439	0.0108531	0.00931321	0.00350405	0.0360924	0.0100012	-4.53418	0.118044	-6.61683	2.29801e-06	-4.62132	0.095325	-7.46471	4.20065e-06	-2.67181	0.232244	-5.63753	4.80918e-05
XLOC_254971	chr6	62853961	62854410	+	449	449	10.8698	8.67639	0	0	0	0	0	0	-8.2734	2.50607e-05	-9.67647	0.190051	-8.35617	1.58374e-05	-9.59319	0.17848	-10.6372	9.62254e-09	-8.65494	0.215626
XLOC_278991	chr7	51870521	51872084	+	1563	294	0.162319	0.481515	0	0.00264131	0	0	0	0	-5.0887	NA	-7.12942	0.00276062	-5.17147	NA	-8.50197	0.000231524	-7.45248	0.0686184	-7.58474	0.00109653
XLOC_312119	chr9	41108983	41110173	+	1190	276	0.630575	0.459869	0	0	0	0	0.010852	0.0079871	-6.42447	0.0215682	-7.78497	0.00325009	-6.50724	0.0168923	-7.7017	0.00330543	-5.67239	0.0105422	-4.58309	0.0614951
XLOC_332425	chrX	114466749	114472534	+	5785	263	8.52375	33.3634	0.0496998	0.0257031	0.0122054	0.00968961	0	0	-7.72237	3.42251e-28	-9.8831	7.63994e-39	-8.6397	9.34645e-27	-10.7611	2.5949e-49	-14.8079	3.46022e-20	-14.8115	3.04153e-19
XLOC_334223	chrX	138258928	138263782	+	4854	280	0.347093	0.302785	0	0	0	0	0	0	-7.83168	0.309349	-9.17255	1.05874e-05	-7.91446	0.284264	-9.08928	1.15793e-05	-10.1955	0.147574	-8.17388	8.55129e-05
XLOC_335686	chrX	4540489	4546105	-	5616	390	0.541695	1.60981	0.0051561	0	0	0.00053597	0.000438001	0	-7.12973	0.0493749	-12.1441	9.52331e-12	-8.71585	0.0096934	-10.6358	2.05776e-09	-9.48146	0.0029375	-11.1476	3.28751e-10
