# Supplementary material for: Regulation potential of transcribed simple repeated sequences in developing neurons
Source: Hum Genet. 2023 Dec 28;143(7):875–95. doi: 10.1007/s00439-023-02626-1 (PMC11294396; doi:10.1007/s00439-023-02626-1)
Supplement: Supplementary file 16 — Supplementary file16 (XLSX 177 KB) [file 439_2023_2626_MOESM16_ESM.xlsx]

## Sheet: Table S4
Table S4. RNA-binding proteins with ≥10 binding motifs in the SRS part of SRS-lncRNA
SRS-lncRNA ID	RBP	Motif count in the SRS part	Motif count in the entire transcript
XLOC_000045	hnRNPLL	38	87
XLOC_000045	IGF2BP2	37	71
XLOC_000045	IGF2BP3	37	75
XLOC_000045	EIF4B	14	83
XLOC_000045	CELF3	10	216
XLOC_000045	BRUNOL5	10	116
XLOC_000048	SNRPB2	41	434
XLOC_000048	SRSF2	41	347
XLOC_000048	SRSF9	33	270
XLOC_000048	PPRC1	31	156
XLOC_000048	Fusip1	31	182
XLOC_000048	SRSF6	25	262
XLOC_000048	HNRNPH1	24	254
XLOC_000048	HNRNPF	24	254
XLOC_000048	SAMD4B	22	168
XLOC_000048	RBM4B	19	161
XLOC_000048	RBM4	19	161
XLOC_000048	ZFP36L1	15	145
XLOC_000048	NONO	13	99
XLOC_000048	HNRNPA2B1	11	84
XLOC_000128	SAMD4B	85	129
XLOC_000128	CELF3	64	94
XLOC_000128	BRUNOL5	35	43
XLOC_000128	SRSF2	35	106
XLOC_000128	HNRNPH1	19	76
XLOC_000128	HNRNPF	19	76
XLOC_000128	SFPQ	17	24
XLOC_000128	PSPC1	17	24
XLOC_000128	SNRPB2	15	106
XLOC_000184	PCBP4	31	320
XLOC_000184	CELF3	27	158
XLOC_000184	BRUNOL5	27	103
XLOC_000223	hnRNPLL	232	544
XLOC_000223	PCBP4	229	1835
XLOC_000223	IGF2BP3	222	418
XLOC_000223	IGF2BP2	173	377
XLOC_000223	SRSF2	143	1284
XLOC_000223	Fusip1	82	877
XLOC_000223	HNRNPH1	80	759
XLOC_000223	HNRNPF	80	759
XLOC_000223	PCBP1	71	403
XLOC_000223	SRSF6	64	760
XLOC_000223	SNRPB2	63	1524
XLOC_000223	SRSF3	43	147
XLOC_000223	RBFOX2	32	965
XLOC_000223	SRSF9	30	907
XLOC_000223	NONO	21	329
XLOC_000223	hnRNPK	19	281
XLOC_000223	PABPC1	16	540
XLOC_000223	SF3B4	16	995
XLOC_000223	SFPQ	15	198
XLOC_000223	PSPC1	15	198
XLOC_000223	FXR2	15	200
XLOC_000223	ELAVL3	13	1951
XLOC_000223	RBM4B	12	213
XLOC_000223	RBM4	12	213
XLOC_000223	PTBP1	11	342
XLOC_000223	PTBP2	11	342
XLOC_000223	SAMD4B	11	561
XLOC_000223	SART3	10	482
XLOC_000383	EIF4B	21	177
XLOC_000383	PTBP2	19	221
XLOC_000383	ELAVL3	17	1611
XLOC_000480	SF3B4	10	350
XLOC_001226	SRSF6	51	346
XLOC_001226	PPRC1	50	128
XLOC_001226	HNRNPH1	49	306
XLOC_001226	HNRNPF	49	306
XLOC_001226	CELF3	38	447
XLOC_001226	BRUNOL5	25	205
XLOC_001226	RBM4B	20	128
XLOC_001226	RBM4	20	128
XLOC_001226	SRSF2	18	584
XLOC_001226	PCBP4	16	754
XLOC_001226	SRSF9	16	416
XLOC_001226	Fusip1	15	363
XLOC_001226	HNRNPA2B1	11	80
XLOC_001226	NONO	10	107
XLOC_002143	PCBP4	86	1540
XLOC_002143	PCBP1	45	338
XLOC_002143	hnRNPK	17	209
XLOC_002143	HNRNPH1	16	479
XLOC_002143	HNRNPF	16	479
XLOC_002143	RBM4B	14	234
XLOC_002143	RBM4	14	234
XLOC_002143	SRSF9	13	658
XLOC_002143	PPRC1	10	224
XLOC_002299	PCBP4	90	479
XLOC_002299	ELAVL3	19	1558
XLOC_002299	PCBP1	16	82
XLOC_002299	PTBP1	10	171
XLOC_002299	PTBP2	10	171
XLOC_002734	SFPQ	56	160
XLOC_002734	RBFOX2	44	544
XLOC_002734	EIF2S1	11	152
XLOC_003522	PCBP4	55	1256
XLOC_003522	SRSF2	22	729
XLOC_003522	SRSF9	21	574
XLOC_003522	HNRNPH1	19	326
XLOC_003522	HNRNPF	19	326
XLOC_003522	SRSF6	15	377
XLOC_003522	PTBP1	14	417
XLOC_003522	PTBP2	14	417
XLOC_003522	NONO	14	199
XLOC_003522	HNRNPA3	14	291
XLOC_003522	HNRNPA2B1	13	171
XLOC_003522	SNRPB2	11	1066
XLOC_003522	PCBP1	10	237
XLOC_003522	Fusip1	10	574
XLOC_003873	PTBP2	18	1489
XLOC_005796	ZFP36L1	41	1861
XLOC_005796	SRSF9	24	1223
XLOC_005796	Fusip1	21	1656
XLOC_005796	PABPC1	13	1599
XLOC_005796	SART3	13	1349
XLOC_008416	RBM4B	34	92
XLOC_008416	RBM4	34	92
XLOC_008416	SRSF6	12	113
XLOC_008416	HNRNPH1	12	113
XLOC_008416	HNRNPF	12	113
XLOC_010843	CELF3	26	241
XLOC_010843	SNRPB2	23	580
XLOC_010843	SRSF2	17	398
XLOC_010843	ELAVL3	17	332
XLOC_010843	SAMD4B	15	167
XLOC_010843	BRUNOL5	14	106
XLOC_010843	SFPQ	10	68
XLOC_010843	PSPC1	10	68
XLOC_013299	hnRNPK	11	113
XLOC_013407	PCBP4	309	1457
XLOC_013407	PCBP1	97	299
XLOC_013407	ELAVL3	59	2687
XLOC_013407	PTBP1	52	513
XLOC_013407	PTBP2	52	513
XLOC_013407	hnRNPK	30	191
XLOC_013407	HNRNPH1	19	304
XLOC_013407	HNRNPF	19	304
XLOC_013407	SRSF2	11	774
XLOC_013407	SRSF6	10	369
XLOC_013872	SRSF6	354	2701
XLOC_013872	SRSF9	289	3060
XLOC_013872	HNRNPH1	258	2708
XLOC_013872	HNRNPF	258	2708
XLOC_013872	CELF3	230	1943
XLOC_013872	SNRPB2	222	4174
XLOC_013872	RBFOX2	220	2156
XLOC_013872	PCBP4	214	5084
XLOC_013872	G3BP2	199	605
XLOC_013872	BRUNOL5	170	1046
XLOC_013872	hnRNPLL	145	1145
XLOC_013872	SRSF2	144	2833
XLOC_013872	SF3B4	99	1455
XLOC_013872	RBM4B	78	1376
XLOC_013872	RBM4	78	1376
XLOC_013872	TARDBP	76	389
XLOC_013872	SAMD4B	68	1837
XLOC_013872	Fusip1	64	1573
XLOC_013872	IGF2BP2	62	628
XLOC_013872	IGF2BP3	59	678
XLOC_013872	SFPQ	53	417
XLOC_013872	PSPC1	53	417
XLOC_013872	EIF2S1	51	661
XLOC_013872	ZNF638	48	297
XLOC_013872	hnRNPK	42	947
XLOC_013872	PPRC1	38	1110
XLOC_013872	PTBP1	21	645
XLOC_013872	EIF4B	21	864
XLOC_013872	SRSF7	21	447
XLOC_013872	PTBP2	21	645
XLOC_013872	PCBP1	20	1069
XLOC_013872	SRSF3	18	280
XLOC_013872	MSI1	18	190
XLOC_013872	MSI2	18	190
XLOC_013872	NONO	17	787
XLOC_013872	FXR2	16	586
XLOC_013872	HNRPDL	16	90
XLOC_013872	NCL	14	499
XLOC_014218	SRSF2	51	331
XLOC_014218	SRSF6	38	215
XLOC_014218	SNRPB2	34	400
XLOC_014218	HNRNPH1	20	178
XLOC_014218	HNRNPF	20	178
XLOC_014218	SRSF9	15	220
XLOC_014218	Fusip1	10	140
XLOC_015481	HNRNPH1	10	31
XLOC_015481	HNRNPF	10	31
XLOC_015768	RBFOX2	20	243
XLOC_015768	SF3B4	15	206
XLOC_015768	SFPQ	12	83
XLOC_015768	PSPC1	12	83
XLOC_016213	CELF3	113	648
XLOC_016213	BRUNOL5	80	307
XLOC_016213	HNRNPH1	28	369
XLOC_016213	HNRNPF	28	369
XLOC_016213	Fusip1	26	442
XLOC_016213	SRSF6	25	417
XLOC_016213	RBFOX2	20	574
XLOC_016213	SFPQ	19	166
XLOC_016213	PSPC1	19	166
XLOC_016213	NONO	19	209
XLOC_016213	HNRNPA2B1	15	194
XLOC_016213	SRSF2	15	803
XLOC_016213	SF3B4	12	580
XLOC_016213	SRSF9	11	586
XLOC_016409	SNRPB2	26	79
XLOC_016409	SRSF2	20	64
XLOC_016409	HNRNPH1	13	27
XLOC_016409	HNRNPF	13	27
XLOC_016409	SRSF9	12	33
XLOC_016409	ZFP36L1	10	39
XLOC_018698	PPRC1	11	57
XLOC_020061	CELF3	45	1232
XLOC_020061	BRUNOL5	22	478
XLOC_020061	IGF2BP2	13	332
XLOC_020061	IGF2BP3	13	356
XLOC_020061	hnRNPLL	13	365
XLOC_020433	Fusip1	45	474
XLOC_020433	ZFP36L1	43	538
XLOC_020433	PABPC1	23	461
XLOC_020433	SART3	23	413
XLOC_020433	SRSF9	18	385
XLOC_023163	ELAVL3	20	3071
XLOC_023163	MEX3C	11	177
XLOC_023163	MEX3B	11	177
XLOC_023163	SF3B4	10	1116
XLOC_023272	Fusip1	118	1647
XLOC_023272	ZFP36L1	73	1180
XLOC_023272	PABPC1	53	1165
XLOC_023272	SART3	53	1061
XLOC_023272	SRSF9	52	1685
XLOC_023272	SRSF6	46	1174
XLOC_023272	HNRNPH1	35	1084
XLOC_023272	HNRNPF	35	1084
XLOC_023272	NONO	31	561
XLOC_023272	FXR2	24	327
XLOC_023272	hnRNPLL	21	643
XLOC_023272	SRSF2	21	2161
XLOC_023272	HNRNPA2B1	19	501
XLOC_023272	SF3B4	11	1857
XLOC_023678	RBFOX2	99	1078
XLOC_023678	EIF2S1	24	278
XLOC_024770	SNRPB2	24	279
XLOC_024770	SRSF6	21	152
XLOC_024770	HNRNPH1	20	135
XLOC_024770	HNRNPF	20	135
XLOC_024770	CSDA	14	110
XLOC_024770	ZNF638	11	21
XLOC_024770	SRSF2	10	173
XLOC_024855	SNRPB2	45	414
XLOC_024855	PABPC1	26	152
XLOC_024855	CSDA	25	253
XLOC_024855	Fusip1	24	119
XLOC_024855	SART3	21	133
XLOC_024855	RBFOX2	19	332
XLOC_024855	SRSF2	17	218
XLOC_024855	ZFP36L1	16	131
XLOC_024855	PCBP4	15	485
XLOC_024855	SRSF9	15	251
XLOC_024855	SF3B4	15	226
XLOC_024855	hnRNPLL	13	97
XLOC_024855	SRSF6	12	185
XLOC_024855	CELF3	12	243
XLOC_024869	HNRNPH1	53	72
XLOC_024869	SRSF6	29	59
XLOC_025741	HNRNPH1	96	1741
XLOC_025741	HNRNPA2B1	95	775
XLOC_025741	SRSF6	90	2179
XLOC_025741	NONO	78	936
XLOC_025741	G3BP2	39	661
XLOC_025741	HNRNPA1	30	729
XLOC_025741	EIF4B	29	1001
XLOC_025741	PTBP2	29	1440
XLOC_025741	RBM4	29	632
XLOC_025741	ELAVL3	23	8003
XLOC_025741	RBFOX2	20	2812
XLOC_025741	SFPQ	12	580
XLOC_025741	hnRNPK	10	862
XLOC_025886	SNRPB2	26	144
XLOC_027704	KHDRBS1	37	186
XLOC_028092	PCBP4	28	459
XLOC_028092	IGF2BP3	17	195
XLOC_028092	HNRNPA1	11	114
XLOC_028092	HNRNPA3	11	143
XLOC_029717	PTBP2	100	1566
XLOC_029717	ELAVL3	100	5797
XLOC_029717	SRSF6	43	2079
XLOC_029717	HNRNPH1	43	1845
XLOC_029717	RBM6	22	633
XLOC_029717	NONO	19	1031
XLOC_029717	HNRNPA2B1	18	878
XLOC_029717	RBM4	17	320
XLOC_031208	RBM6	179	480
XLOC_031208	CSDA	41	1065
XLOC_031208	hnRNPLL	26	712
XLOC_031208	IGF2BP3	23	559
XLOC_031208	IGF2BP2	19	519
XLOC_031208	PPRC1	18	352
XLOC_031208	PCBP4	17	3620
XLOC_031208	SRSF6	14	1428
XLOC_031208	SRSF9	12	1880
XLOC_031208	HNRNPH1	11	1395
XLOC_031208	HNRNPF	11	1395
XLOC_031209	PPRC1	14	14
XLOC_031209	SRSF6	13	25
XLOC_031209	HNRNPH1	11	22
XLOC_031209	HNRNPF	11	22
XLOC_032117	PABPC1	22	1848
XLOC_032117	SART3	22	1680
XLOC_032117	SNRPB2	13	1952
XLOC_032117	SRSF2	13	1214
XLOC_032117	ZFP36L1	11	1581
XLOC_032533	RBFOX2	398	955
XLOC_032533	CELF3	205	619
XLOC_032533	BRUNOL5	177	361
XLOC_032533	SNRPB2	134	1251
XLOC_032533	EIF2S1	101	267
XLOC_032533	hnRNPLL	93	356
XLOC_032533	PCBP4	74	1158
XLOC_032533	HNRNPH1	74	659
XLOC_032533	HNRNPF	74	659
XLOC_032533	SRSF2	52	761
XLOC_032533	SRSF9	47	801
XLOC_032533	SRSF6	40	657
XLOC_032533	SF3B4	39	374
XLOC_032533	NONO	36	211
XLOC_032533	IGF2BP3	33	238
XLOC_032533	IGF2BP2	31	213
XLOC_032533	SAMD4B	26	477
XLOC_032533	PCBP1	24	296
XLOC_032533	Fusip1	23	428
XLOC_032533	HNRNPA2B1	22	152
XLOC_032533	RBM4B	18	321
XLOC_032533	MEX3C	18	62
XLOC_032533	MEX3B	18	62
XLOC_032533	RBM4	18	321
XLOC_032533	SRSF3	17	147
XLOC_032533	EIF4B	16	262
XLOC_032533	hnRNPK	15	279
XLOC_032533	QKI	14	80
XLOC_032533	FXR2	13	191
XLOC_032705	SRSF6	17	57
XLOC_032745	SRSF2	17	39
XLOC_032769	RBFOX2	112	315
XLOC_032769	CELF3	72	239
XLOC_032769	Fusip1	59	202
XLOC_032769	BRUNOL5	53	135
XLOC_032769	TARDBP	40	70
XLOC_032769	ZFP36L1	40	162
XLOC_032769	PABPC1	34	147
XLOC_032769	SART3	34	133
XLOC_032769	SNRPB2	32	420
XLOC_032769	SRSF9	31	219
XLOC_032769	EIF2S1	29	88
XLOC_032769	hnRNPLL	27	157
XLOC_032769	RBM6	22	57
XLOC_032769	SF3B4	21	166
XLOC_032769	SRSF6	20	160
XLOC_032769	SFPQ	14	45
XLOC_032769	PSPC1	14	45
XLOC_032769	ZNF638	11	31
XLOC_032769	SRSF7	11	68
XLOC_032769	G3BP2	11	55
XLOC_032769	HNRNPH1	11	134
XLOC_032769	HNRNPF	11	134
XLOC_032771	RBM6	57	83
XLOC_032771	SFPQ	50	71
XLOC_032771	SRSF6	47	146
XLOC_032771	HNRNPH1	35	130
XLOC_032771	RBFOX2	33	129
XLOC_032771	RBM4	26	56
XLOC_032771	MSI2	11	28
XLOC_033875	HNRNPH1	69	249
XLOC_033875	SRSF6	57	279
XLOC_033875	NONO	52	149
XLOC_033875	HNRNPA2B1	47	136
XLOC_034386	PCBP4	39	555
XLOC_034386	HNRNPA1	21	132
XLOC_034386	HNRNPA3	21	166
XLOC_034386	CELF3	15	386
XLOC_034386	IGF2BP3	12	168
XLOC_034386	HNRNPA2B1	11	90
XLOC_034386	BRUNOL5	11	129
XLOC_035127	PTBP1	44	121
XLOC_035127	PTBP2	44	121
XLOC_035127	ELAVL3	44	513
XLOC_037458	NONO	20	27
XLOC_037458	HNRNPA2B1	13	20
XLOC_037498	PCBP4	52	709
XLOC_037498	PTBP1	21	99
XLOC_037498	PTBP2	21	99
XLOC_037498	ELAVL3	18	376
XLOC_037498	PCBP1	14	150
XLOC_038628	CELF3	60	765
XLOC_038628	BRUNOL5	50	348
XLOC_038628	HNRNPH1	37	451
XLOC_038628	HNRNPF	37	451
XLOC_038628	SRSF6	29	532
XLOC_038628	RBM4B	20	98
XLOC_038628	RBM4	20	98
XLOC_038628	SNRPB2	15	1709
XLOC_038628	ACO1	13	312
XLOC_038628	hnRNPK	13	238
XLOC_038628	SRSF2	11	1041
XLOC_038628	Fusip1	10	931
XLOC_038936	RBFOX2	102	1091
XLOC_038936	RBM6	73	306
XLOC_038936	SFPQ	23	202
XLOC_038936	PSPC1	23	202
XLOC_038936	EIF2S1	22	320
XLOC_038936	PCBP4	19	1843
XLOC_038936	ZNF638	14	133
XLOC_038936	SNRPB2	10	1929
XLOC_039115	SNRPB2	27	39
XLOC_039115	SRSF3	12	13
XLOC_039609	SRSF9	37	212
XLOC_039609	CELF3	30	179
XLOC_039609	HNRNPA1	26	46
XLOC_039609	HNRNPA3	26	69
XLOC_039609	SNRPB2	14	338
XLOC_039609	HNRNPA2B1	13	44
XLOC_039609	NONO	13	54
XLOC_039609	SRSF6	12	154
XLOC_040078	SRSF6	43	204
XLOC_040078	HNRNPH1	42	181
XLOC_040078	RBM4	14	62
XLOC_040092	SRSF6	21	326
XLOC_040092	HNRNPH1	12	254
XLOC_040189	PTBP2	52	255
XLOC_040189	ELAVL3	36	1565
XLOC_040410	SRSF6	13	53
XLOC_040410	NONO	13	32
XLOC_040410	HNRNPH1	13	48
XLOC_040410	HNRNPA2B1	12	29
XLOC_040576	SRSF9	45	265
XLOC_040576	SRSF6	45	209
XLOC_040576	G3BP2	45	131
XLOC_040576	SF3B4	44	322
XLOC_041164	ELAVL3	63	845
XLOC_041164	PTBP2	41	175
XLOC_043582	PCBP4	95	1337
XLOC_043582	HNRNPH1	52	322
XLOC_043582	HNRNPF	52	322
XLOC_043582	RBM4	37	84
XLOC_043582	PPRC1	28	61
XLOC_043582	SRSF6	25	372
XLOC_043582	SRSF9	20	566
XLOC_043582	SAMD4B	19	280
XLOC_043582	PCBP1	17	263
XLOC_043582	Fusip1	17	613
XLOC_043582	SNRPB2	15	1274
XLOC_043582	PTBP1	13	509
XLOC_043582	PTBP2	13	509
XLOC_044142	SNRPB2	51	3370
XLOC_044142	G3BP2	48	396
XLOC_044142	TARDBP	23	499
XLOC_044142	SRSF6	19	937
XLOC_045760	SRSF9	31	652
XLOC_045760	ZFP36L1	24	665
XLOC_045760	Fusip1	17	567
XLOC_045760	PABPC1	16	682
XLOC_045760	SART3	16	624
XLOC_046546	SRSF2	44	507
XLOC_046546	SRSF6	39	340
XLOC_046546	HNRNPH1	39	390
XLOC_046546	HNRNPF	39	390
XLOC_046546	Fusip1	21	307
XLOC_046546	NONO	20	129
XLOC_046546	CSDA	19	236
XLOC_046546	SFPQ	19	71
XLOC_046546	PSPC1	19	71
XLOC_046546	HNRNPA2B1	19	122
XLOC_046546	CELF3	19	302
XLOC_046546	HNRNPA3	19	174
XLOC_046546	EIF2S1	18	123
XLOC_046546	RBM6	17	87
XLOC_046546	EIF4B	17	148
XLOC_046546	SNRPB2	16	677
XLOC_046547	PCBP4	129	1226
XLOC_046547	RBM6	89	192
XLOC_046547	CSDA	77	370
XLOC_046547	RBFOX2	64	678
XLOC_046547	CELF3	44	532
XLOC_046547	SRSF2	37	788
XLOC_046547	SNRPB2	34	1082
XLOC_046547	hnRNPLL	34	224
XLOC_046547	BRUNOL5	33	253
XLOC_046547	SFPQ	26	162
XLOC_046547	PSPC1	26	162
XLOC_046547	SRSF6	19	435
XLOC_046547	ELAVL3	19	851
XLOC_046547	PCBP1	18	241
XLOC_046547	EIF2S1	16	194
XLOC_046547	hnRNPK	12	157
XLOC_046547	HNRNPH1	10	410
XLOC_046547	HNRNPF	10	410
XLOC_046683	RBFOX2	81	89
XLOC_046683	SF3B4	38	44
XLOC_046683	SNRPB2	37	67
XLOC_046683	RBM4B	33	43
XLOC_046683	RBM4	33	43
XLOC_046683	CELF3	32	38
XLOC_046683	SRSF9	25	48
XLOC_046683	BRUNOL5	23	26
XLOC_046683	EIF2S1	19	22
XLOC_046683	HNRNPH1	18	33
XLOC_046683	HNRNPF	18	33
XLOC_046748	SNRPB2	27	103
XLOC_046748	PPRC1	16	43
XLOC_046748	RBM4B	13	54
XLOC_046748	RBM4	13	54
XLOC_046748	SRSF9	12	66
XLOC_046788	HNRNPH1	27	573
XLOC_046788	ANKHD1	15	37
XLOC_046788	SRSF6	10	530
XLOC_047866	SRSF6	40	1389
XLOC_047866	HNRNPH1	33	1140
XLOC_047866	PABPC1	27	1702
XLOC_047866	NONO	23	713
XLOC_047866	HNRNPA2B1	17	583
XLOC_047925	Fusip1	132	455
XLOC_047925	PCBP4	127	781
XLOC_047925	ELAVL3	94	2125
XLOC_047925	PTBP1	66	484
XLOC_047925	PTBP2	66	484
XLOC_047925	SRSF2	45	460
XLOC_047925	PCBP1	30	151
XLOC_047925	HNRNPH1	26	119
XLOC_047925	HNRNPF	26	119
XLOC_047925	U2AF2	24	440
XLOC_047925	SRSF6	17	144
XLOC_047925	CPEB4	16	434
XLOC_047925	RALY	16	407
XLOC_047925	hnRNPK	11	97
XLOC_048145	MSI2	14	647
XLOC_048237	ELAVL3	49	5386
XLOC_048237	PTBP2	30	898
XLOC_048315	PCBP4	78	546
XLOC_048315	PCBP1	42	133
XLOC_048315	hnRNPK	14	97
XLOC_048877	RBFOX2	51	890
XLOC_048877	SNRPB2	26	1629
XLOC_048877	EIF2S1	13	239
XLOC_048877	SRSF7	10	172
XLOC_050084	RBFOX2	12	169
XLOC_050084	CELF3	11	129
XLOC_050084	BRUNOL5	11	67
XLOC_050088	hnRNPLL	155	192
XLOC_050088	IGF2BP2	107	136
XLOC_050088	IGF2BP3	107	134
XLOC_050088	Fusip1	16	71
XLOC_050088	SNRPB2	15	191
XLOC_050724	SRSF6	39	874
XLOC_050724	HNRNPH1	29	676
XLOC_050724	RBM4	11	225
XLOC_050913	RBM4B	22	33
XLOC_050913	RBM4	22	33
XLOC_050913	PCBP4	21	191
XLOC_050913	HNRNPH1	20	79
XLOC_050913	HNRNPF	20	79
XLOC_050913	SRSF9	14	111
XLOC_050913	PPRC1	13	19
XLOC_050933	PCBP4	99	753
XLOC_050933	SRSF2	31	439
XLOC_050933	PCBP1	23	169
XLOC_050933	PTBP1	13	176
XLOC_050933	PTBP2	13	176
XLOC_050933	SRSF6	13	188
XLOC_050933	SRSF9	10	316
XLOC_051067	SRSF9	26	152
XLOC_051067	Fusip1	18	180
XLOC_051067	SRSF6	16	73
XLOC_051067	HNRNPH1	16	55
XLOC_051067	HNRNPF	16	55
XLOC_051067	NONO	14	54
XLOC_051067	HNRNPA2B1	13	43
XLOC_051067	SRSF2	10	159
XLOC_051109	PCBP4	136	2708
XLOC_051109	PCBP1	41	533
XLOC_051173	PCBP4	136	650
XLOC_051173	PCBP1	41	138
XLOC_051314	CELF3	37	1566
XLOC_051314	BRUNOL5	29	633
XLOC_051314	ZFP36L1	11	1959
XLOC_051314	ELAVL3	11	5886
XLOC_051367	CELF3	37	871
XLOC_051367	BRUNOL5	29	364
XLOC_051367	ZFP36L1	11	1160
XLOC_051367	ELAVL3	11	2858
XLOC_051399	IGF2BP2	20	334
XLOC_051399	IGF2BP3	20	340
XLOC_051399	hnRNPLL	20	322
XLOC_053894	hnRNPLL	88	848
XLOC_053894	IGF2BP3	65	666
XLOC_053894	IGF2BP2	64	638
XLOC_053894	CELF3	43	1714
XLOC_053894	PTBP1	24	891
XLOC_053894	PTBP2	24	891
XLOC_053894	PCBP4	23	4623
XLOC_053894	ELAVL3	18	3626
XLOC_053996	PTBP1	78	156
XLOC_053996	PTBP2	78	156
XLOC_053996	ELAVL3	76	613
XLOC_053996	PCBP4	45	520
XLOC_053996	U2AF2	12	126
XLOC_054022	HNRPDL	107	156
XLOC_054022	MSI1	95	154
XLOC_054022	MSI2	95	154
XLOC_054022	SRSF2	40	475
XLOC_054022	SRSF9	26	297
XLOC_054022	SNRPB2	24	566
XLOC_054022	SRSF7	20	82
XLOC_054022	HNRNPA1	14	145
XLOC_054022	Fusip1	14	296
XLOC_054022	CELF3	10	297
XLOC_054022	BRUNOL5	10	145
XLOC_054599	SNRPB2	27	106
XLOC_054599	PPRC1	16	44
XLOC_054599	RBM4B	13	55
XLOC_054599	RBM4	13	55
XLOC_054599	SRSF9	12	67
XLOC_054665	HNRNPA1	26	47
XLOC_054665	HNRNPA2B1	13	44
XLOC_054665	NONO	13	54
XLOC_054665	SRSF6	12	141
XLOC_054668	HNRNPA1	14	16
XLOC_054779	SRSF6	33	142
XLOC_054813	SRSF9	37	214
XLOC_054813	CELF3	30	199
XLOC_054813	HNRNPA1	26	47
XLOC_054813	SNRPB2	14	354
XLOC_054813	HNRNPA2B1	13	45
XLOC_054813	NONO	13	56
XLOC_054813	SRSF6	12	145
XLOC_056353	CELF3	19	480
XLOC_057630	PABPC1	33	389
XLOC_057630	SART3	33	368
XLOC_057630	ZFP36L1	24	326
XLOC_057630	SRSF2	12	261
XLOC_057630	SRSF9	11	207
XLOC_057630	SNRPB2	11	356
XLOC_058232	PCBP4	56	67
XLOC_058232	HNRNPH1	28	35
XLOC_058232	HNRNPF	28	35
XLOC_058232	SRSF9	27	31
XLOC_058232	SNRPB2	27	48
XLOC_058232	RBM4B	22	23
XLOC_058232	Fusip1	22	25
XLOC_058232	RBM4	22	23
XLOC_058232	FXR2	19	19
XLOC_058232	PPRC1	17	18
XLOC_058232	SAMD4B	12	19
XLOC_058234	NONO	16	21
XLOC_058234	SRSF9	14	32
XLOC_058234	HNRNPH1	14	22
XLOC_058234	HNRNPF	14	22
XLOC_058234	SNRNP70	12	13
XLOC_058234	SRSF6	10	20
XLOC_058795	IGF2BP2	32	333
XLOC_058795	IGF2BP3	32	350
XLOC_058795	hnRNPLL	32	321
XLOC_058795	ELAVL3	11	4089
XLOC_060214	PPRC1	20	104
XLOC_060214	PCBP4	12	1409
XLOC_060214	SRSF9	11	717
XLOC_060214	SRSF6	11	445
XLOC_060224	ELAVL3	40	9862
XLOC_060759	ZFP36L1	67	1771
XLOC_060759	ELAVL3	57	6642
XLOC_060759	Fusip1	44	1625
XLOC_060759	RBM6	28	376
XLOC_060759	PABPC1	16	1415
XLOC_060759	SART3	16	1209
XLOC_060759	SRSF9	10	1248
XLOC_061487	HNRNPH1	57	392
XLOC_061487	SRSF6	53	399
XLOC_061487	NONO	20	174
XLOC_061487	HNRNPA2B1	17	137
XLOC_061487	RBFOX2	12	421
XLOC_061487	HNRNPA1	11	122
XLOC_061976	HNRNPH1	86	194
XLOC_061976	NONO	47	90
XLOC_061976	RBM4	32	62
XLOC_061976	SRSF6	18	153
XLOC_062011	SRSF9	60	452
XLOC_062011	Fusip1	50	319
XLOC_062011	SRSF6	46	381
XLOC_062011	HNRNPH1	46	399
XLOC_062011	HNRNPF	46	399
XLOC_062011	SRSF2	43	589
XLOC_062011	NONO	33	143
XLOC_062011	ZFP36L1	29	458
XLOC_062011	HNRNPA2B1	28	113
XLOC_062011	SNRPB2	15	734
XLOC_062011	NCL	10	78
XLOC_062250	SRSF2	12	296
XLOC_062269	PCBP4	10	961
XLOC_062269	hnRNPLL	10	248
XLOC_062269	PPRC1	10	168
XLOC_062285	hnRNPLL	38	151
XLOC_062285	IGF2BP2	18	118
XLOC_062285	IGF2BP3	18	124
XLOC_062285	RBFOX2	16	328
XLOC_062582	RBFOX2	40	167
XLOC_062582	SRSF9	18	46
XLOC_062582	SRSF2	11	43
XLOC_062582	EIF2S1	10	44
XLOC_062634	RBM6	18	88
XLOC_062634	SNRPB2	14	618
XLOC_062634	PCBP4	12	535
XLOC_062634	RBM4B	12	116
XLOC_062634	RBM4	12	116
XLOC_062634	SRSF2	11	386
XLOC_062634	CELF3	10	289
XLOC_063428	SRSF6	49	418
XLOC_063428	HNRNPH1	43	355
XLOC_063428	RBM4	13	137
XLOC_063428	HNRNPA2B1	10	131
XLOC_063428	NONO	10	157
XLOC_063981	ELAVL3	13	9201
XLOC_064170	SRSF6	26	895
XLOC_064170	HNRNPH1	25	789
XLOC_064170	NONO	24	375
XLOC_064170	HNRNPA2B1	23	350
XLOC_064604	SRSF6	42	403
XLOC_064604	G3BP2	36	205
XLOC_064604	HNRNPH1	19	282
XLOC_064937	ELAVL3	100	1215
XLOC_064937	RALY	35	371
XLOC_064937	CPEB4	34	382
XLOC_064937	U2AF2	30	329
XLOC_067704	ZFP36L1	25	631
XLOC_067704	ELAVL3	12	1584
XLOC_067706	PCBP4	940	3897
XLOC_067706	PCBP1	328	870
XLOC_067706	PTBP1	196	1471
XLOC_067706	PTBP2	196	1471
XLOC_067706	ELAVL3	168	6737
XLOC_067706	hnRNPK	95	508
XLOC_068022	RBM6	63	530
XLOC_068543	hnRNPLL	81	138
XLOC_068543	SNRPB2	50	252
XLOC_068543	IGF2BP3	36	92
XLOC_068543	IGF2BP2	35	86
XLOC_068543	RBFOX2	10	123
XLOC_069592	CELF3	67	162
XLOC_069592	BRUNOL5	47	96
XLOC_070163	PCBP4	84	1555
XLOC_070163	SRSF2	59	1028
XLOC_070163	HNRNPH1	51	621
XLOC_070163	HNRNPF	51	621
XLOC_070163	SRSF6	40	631
XLOC_070163	SNRPB2	26	1183
XLOC_070163	SRSF9	18	789
XLOC_070163	PCBP1	17	329
XLOC_070163	SF3B4	15	505
XLOC_070163	CELF3	12	515
XLOC_070163	SAMD4B	12	444
XLOC_070388	ELAVL3	78	7158
XLOC_070388	PTBP1	55	1260
XLOC_070388	PTBP2	55	1260
XLOC_070388	SRSF9	13	1278
XLOC_070388	PCBP4	11	2239
XLOC_074053	PCBP4	230	3938
XLOC_074053	HNRNPH1	65	715
XLOC_074053	HNRNPF	65	715
XLOC_074053	SNRPB2	39	4189
XLOC_074053	SRSF9	37	1927
XLOC_074053	RBFOX2	30	2102
XLOC_074053	hnRNPK	23	493
XLOC_074053	RBM4	21	172
XLOC_074053	SRSF6	18	1054
XLOC_074053	IGF2BP1	18	370
XLOC_074053	SRSF7	16	519
XLOC_074053	CSDA	15	1702
XLOC_074053	SAMD4B	15	724
XLOC_074053	SRSF2	12	2582
XLOC_074053	PPRC1	11	109
XLOC_074053	EIF2S1	10	568
XLOC_074053	hnRNPLL	10	797
XLOC_075652	CELF3	22	131
XLOC_075652	BRUNOL5	20	101
XLOC_075712	RBFOX2	2576	2609
XLOC_075712	PCBP4	1423	1441
XLOC_075712	PCBP1	703	705
XLOC_075712	SRSF6	702	711
XLOC_075712	G3BP2	698	702
XLOC_075712	hnRNPK	689	691
XLOC_075712	EIF2S1	652	662
XLOC_075712	SF3B4	539	558
XLOC_075712	SRSF9	515	539
XLOC_075712	SNRPB2	364	433
XLOC_075712	HNRNPA3	74	77
XLOC_075712	NONO	70	75
XLOC_075712	TARDBP	68	76
XLOC_075712	HNRNPA2B1	67	69
XLOC_075712	IGF2BP1	62	64
XLOC_075712	HNRNPH1	52	64
XLOC_075712	HNRNPF	52	64
XLOC_075712	ZFP36L1	52	74
XLOC_075712	SRSF2	50	92
XLOC_075712	PTBP1	42	53
XLOC_075712	PTBP2	42	53
XLOC_075712	ELAVL3	41	86
XLOC_075712	SNRNP70	40	44
XLOC_075712	hnRNPLL	39	88
XLOC_075712	SFPQ	37	44
XLOC_075712	PSPC1	37	44
XLOC_075712	EIF4B	32	39
XLOC_075712	HNRPDL	30	36
XLOC_075712	U2AF2	25	29
XLOC_075712	RALY	21	26
XLOC_075712	NCL	13	14
XLOC_075712	HNRNPA1	12	12
XLOC_075766	hnRNPK	37	51
XLOC_075974	RBM4B	26	46
XLOC_075974	RBM4	26	46
XLOC_075974	CELF3	17	105
XLOC_076153	Fusip1	24	82
XLOC_076153	ZFP36L1	23	67
XLOC_076153	SRSF9	22	59
XLOC_076153	HNRNPH1	15	43
XLOC_076153	HNRNPF	15	43
XLOC_076153	NONO	13	32
XLOC_076153	SRSF6	12	40
XLOC_076153	PABPC1	11	55
XLOC_076153	SART3	11	49
XLOC_076153	HNRNPA2B1	11	28
XLOC_076153	HNRNPA3	11	40
XLOC_076577	RBM6	36	532
XLOC_076577	HNRNPH1	19	801
XLOC_076577	RBM4	15	217
XLOC_076623	SRSF2	15	1711
XLOC_076623	Fusip1	14	1380
XLOC_076876	PCBP4	70	1021
XLOC_076876	HNRNPH1	52	336
XLOC_076876	HNRNPF	52	336
XLOC_076876	RBM4B	36	149
XLOC_076876	RBM4	36	149
XLOC_076876	PPRC1	28	136
XLOC_076876	SRSF6	26	373
XLOC_076876	SRSF9	24	601
XLOC_076876	SNRPB2	20	1270
XLOC_076876	FXR2	17	128
XLOC_076876	Fusip1	17	494
XLOC_076876	SAMD4B	14	323
XLOC_076876	EIF4B	10	181
XLOC_077462	ELAVL3	78	1672
XLOC_077462	SF3B4	39	673
XLOC_077462	RALY	35	445
XLOC_077462	U2AF2	28	393
XLOC_077462	SAMD4B	14	146
XLOC_079351	Fusip1	81	991
XLOC_079351	ZFP36L1	56	1401
XLOC_079351	CELF3	44	1339
XLOC_079351	PABPC1	37	914
XLOC_079351	SART3	37	754
XLOC_079351	PCBP4	14	1520
XLOC_079351	SRSF9	13	653
XLOC_079351	HNRNPH1	13	286
XLOC_079351	HNRNPF	13	286
XLOC_079351	RBM4B	12	116
XLOC_079351	RBM4	12	116
XLOC_080074	SRSF2	103	3482
XLOC_080074	RBFOX2	101	2896
XLOC_080074	Fusip1	58	3320
XLOC_080074	SRSF6	52	1485
XLOC_080074	SRSF9	48	2601
XLOC_080074	SNRPB2	46	5584
XLOC_080074	hnRNPLL	38	1709
XLOC_080074	ZFP36L1	33	3563
XLOC_080074	HNRNPH1	32	1008
XLOC_080074	HNRNPF	32	1008
XLOC_080074	PABPC1	31	3216
XLOC_080074	HNRPDL	29	454
XLOC_080074	ELAVL3	29	10167
XLOC_080074	SART3	28	2707
XLOC_080074	SFPQ	27	651
XLOC_080074	PSPC1	27	651
XLOC_080074	RBM28	23	391
XLOC_080074	TARDBP	20	838
XLOC_080074	EIF2S1	19	762
XLOC_080074	SF3B4	19	4574
XLOC_080074	IGF2BP2	15	1849
XLOC_080074	PCBP4	15	4661
XLOC_080074	IGF2BP3	15	1917
XLOC_080074	PTBP1	13	1923
XLOC_080074	SRSF7	13	741
XLOC_080074	PTBP2	13	1923
XLOC_080074	ACO1	12	1004
XLOC_080074	G3BP2	11	653
XLOC_080074	MEX3C	11	649
XLOC_080217	SRSF3	29	350
XLOC_080217	PCBP4	12	1980
XLOC_080217	CSDA	11	1073
XLOC_080217	SNRPB2	11	1973
XLOC_080217	PPRC1	11	244
XLOC_080217	RBM4B	11	249
XLOC_080217	RBM4	11	249
XLOC_080217	RBFOX2	10	1045
XLOC_080239	SRSF3	35	93
XLOC_080239	SNRPB2	33	610
XLOC_080239	hnRNPLL	21	106
XLOC_080239	IGF2BP2	15	80
XLOC_080239	IGF2BP3	14	85
XLOC_080284	RBFOX2	14	37
XLOC_080284	SNRPB2	12	54
XLOC_080290	RBM4	19	44
XLOC_081661	ELAVL3	22	7704
XLOC_081661	ZFP36L1	10	2672
XLOC_081812	ELAVL3	42	3050
XLOC_081812	ZFP36L1	22	877
XLOC_081812	PCBP4	18	1069
XLOC_081812	hnRNPK	12	162
XLOC_083913	SRSF9	50	78
XLOC_083913	SRSF6	49	78
XLOC_083913	SF3B4	28	36
XLOC_083913	G3BP2	20	28
XLOC_083913	HNRNPH1	15	35
XLOC_083913	HNRNPF	15	35
XLOC_083913	SRSF2	14	54
XLOC_084135	SFPQ	36	205
XLOC_084452	SNRPB2	29	3035
XLOC_084452	PCBP4	19	2909
XLOC_084452	SF3B4	18	1704
XLOC_084452	SAMD4B	14	899
XLOC_084454	SAMD4B	13	84
XLOC_085053	HNRNPH1	10	154
XLOC_085827	ELAVL3	62	9021
XLOC_085827	SRSF7	35	558
XLOC_085827	PTBP1	25	1776
XLOC_085827	PTBP2	25	1776
XLOC_085827	IGF2BP2	14	982
XLOC_085827	IGF2BP3	14	998
XLOC_085827	SF3B4	14	3532
XLOC_085827	hnRNPLL	12	862
XLOC_085827	RBM3	11	213
XLOC_086138	NONO	46	612
XLOC_086138	SRSF2	46	2605
XLOC_086138	HNRNPH1	45	709
XLOC_086138	HNRNPF	45	709
XLOC_086138	HNRNPA2B1	44	528
XLOC_086138	SRSF6	44	1061
XLOC_086138	HNRNPA3	44	1008
XLOC_086138	Fusip1	32	2736
XLOC_086138	SRSF9	27	1885
XLOC_086138	SNRPB2	23	4095
XLOC_087756	ELAVL3	48	3067
XLOC_087756	PTBP2	37	525
XLOC_087756	RBM4	11	149
XLOC_087756	HNRNPH1	10	563
XLOC_088947	hnRNPLL	74	499
XLOC_088947	IGF2BP3	64	483
XLOC_088947	IGF2BP2	53	451
XLOC_089290	HNRNPH1	111	1626
XLOC_089290	HNRNPF	111	1626
XLOC_089290	SRSF6	80	1745
XLOC_089290	SRSF2	53	3255
XLOC_089290	SRSF9	44	2356
XLOC_089290	NONO	42	784
XLOC_089290	RBM4	42	439
XLOC_089290	HNRNPA3	32	1019
XLOC_089290	HNRNPA2B1	30	642
XLOC_089290	PPRC1	30	353
XLOC_089290	Fusip1	24	2099
XLOC_089290	PCBP4	14	4412
XLOC_089290	ZFP36L1	13	2132
XLOC_089290	SNRPB2	12	4329
XLOC_090318	PABPC1	33	255
XLOC_090602	CELF3	84	170
XLOC_090602	BRUNOL5	44	85
XLOC_090784	PCBP4	37	142
XLOC_091393	SRSF2	145	464
XLOC_091393	IGF2BP3	114	244
XLOC_091393	SNRPB2	87	643
XLOC_091393	CELF3	82	385
XLOC_091393	IGF2BP2	66	188
XLOC_091393	hnRNPLL	65	182
XLOC_091393	ACO1	60	206
XLOC_091393	NONO	52	107
XLOC_091393	HNRNPH1	51	212
XLOC_091393	HNRNPF	51	212
XLOC_091393	HNRNPA3	51	159
XLOC_091393	HNRNPA2B1	50	106
XLOC_091393	FXR2	49	108
XLOC_091393	SRSF9	45	326
XLOC_091393	CSDA	41	255
XLOC_091393	RBFOX2	40	396
XLOC_091393	ELAVL3	28	1070
XLOC_091393	SFPQ	16	93
XLOC_091393	PSPC1	16	93
XLOC_091393	PCBP4	15	522
XLOC_091393	SRSF6	15	213
XLOC_091393	PABPC1	10	175
XLOC_091393	EIF2S1	10	108
XLOC_091393	IGF2BP1	10	54
XLOC_091522	PCBP4	14	260
XLOC_091522	PCBP1	10	70
XLOC_091960	PCBP4	107	116
XLOC_091960	SNRPB2	103	108
XLOC_091960	RBFOX2	81	83
XLOC_091960	SRSF2	72	75
XLOC_091960	SRSF9	56	61
XLOC_091960	HNRNPH1	53	55
XLOC_091960	HNRNPF	53	55
XLOC_091960	CELF3	52	55
XLOC_091960	SRSF6	50	50
XLOC_091960	SAMD4B	39	42
XLOC_091960	PCBP1	34	36
XLOC_091960	SF3B4	33	33
XLOC_091960	HNRNPA1	26	26
XLOC_091960	HNRNPA2B1	25	26
XLOC_091960	BRUNOL5	25	26
XLOC_091960	EIF4B	24	25
XLOC_091960	EIF2S1	24	25
XLOC_091960	Fusip1	23	23
XLOC_091960	ELAVL3	23	24
XLOC_091960	hnRNPK	22	23
XLOC_091960	ZNF638	21	22
XLOC_091960	SFPQ	20	23
XLOC_091960	PSPC1	20	23
XLOC_091960	NONO	16	17
XLOC_091960	hnRNPLL	14	14
XLOC_091960	FXR2	12	12
XLOC_091960	U2AF2	10	10
XLOC_091960	TARDBP	10	10
XLOC_091960	RBM4B	10	12
XLOC_091960	RBM4	10	12
XLOC_092068	RBFOX2	12	220
XLOC_092111	PTBP1	26	579
XLOC_092111	PTBP2	26	579
XLOC_092111	PCBP4	23	1531
XLOC_092111	ELAVL3	22	3355
XLOC_093905	hnRNPLL	35	584
XLOC_093905	ELAVL3	35	4079
XLOC_093905	ZFP36L1	32	1213
XLOC_093905	SNRPB2	25	1978
XLOC_094748	SRSF2	60	1174
XLOC_094748	HNRNPH1	58	880
XLOC_094748	HNRNPF	58	880
XLOC_094748	SFPQ	38	194
XLOC_094748	PSPC1	38	194
XLOC_094748	RBM4	26	321
XLOC_094748	SNRPB2	25	1304
XLOC_094748	RBM6	23	139
XLOC_094748	PCBP4	23	1659
XLOC_094748	SF3B4	23	567
XLOC_094748	SRSF6	20	841
XLOC_094748	TARDBP	16	144
XLOC_094748	MEX3C	16	96
XLOC_094748	SRSF9	14	911
XLOC_094748	Fusip1	14	605
XLOC_094748	ZNF638	13	81
XLOC_094748	G3BP2	13	143
XLOC_094748	CSDA	10	383
XLOC_094935	SRSF6	16	1042
XLOC_094935	G3BP2	16	476
XLOC_094935	ELAVL3	15	8468
XLOC_094935	RBM6	14	546
XLOC_094935	HNRNPH1	12	772
XLOC_095300	PCBP4	77	145
XLOC_095300	RBFOX2	54	88
XLOC_095469	PCBP4	172	987
XLOC_095469	PCBP1	52	225
XLOC_095469	PTBP1	29	238
XLOC_095469	PTBP2	29	238
XLOC_095469	ELAVL3	16	1674
XLOC_095469	hnRNPK	12	130
XLOC_095486	CELF3	187	4357
XLOC_095486	BRUNOL5	173	1943
XLOC_095486	Fusip1	106	3793
XLOC_095486	PCBP4	41	6422
XLOC_095486	ELAVL3	32	14475
XLOC_095486	PTBP1	29	2615
XLOC_095486	PTBP2	29	2615
XLOC_095486	RBFOX2	26	3611
XLOC_095486	SRSF2	26	4754
XLOC_095486	SF3B4	23	5984
XLOC_095486	MEX3C	21	748
XLOC_095486	MEX3B	21	748
XLOC_095486	TARDBP	18	1025
XLOC_095486	NONO	16	1107
XLOC_095486	HNRNPA1	15	1270
XLOC_095486	HNRNPA3	15	1760
XLOC_095486	HNRPDL	14	532
XLOC_095486	PCBP1	14	1217
XLOC_095486	HNRNPH1	11	1735
XLOC_095486	HNRNPF	11	1735
XLOC_095955	SRSF6	147	283
XLOC_095955	EIF4B	135	206
XLOC_095955	EIF2S1	135	181
XLOC_095955	hnRNPK	107	186
XLOC_095955	RBM3	79	88
XLOC_095955	HNRNPA2B1	15	75
XLOC_095955	NONO	15	81
XLOC_095955	HNRNPH1	15	152
XLOC_096135	RBFOX2	26	457
XLOC_096135	Fusip1	21	430
XLOC_096135	PABPC1	16	414
XLOC_096135	SART3	15	358
XLOC_096425	PTBP1	28	602
XLOC_096425	PTBP2	28	602
XLOC_096425	ELAVL3	25	3644
XLOC_096425	PCBP4	23	1577
XLOC_097293	SRSF2	31	980
XLOC_097293	SRSF6	24	437
XLOC_097293	Fusip1	24	779
XLOC_097293	PPRC1	15	109
XLOC_097293	HNRNPH1	12	348
XLOC_097293	HNRNPF	12	348
XLOC_098131	HNRNPH1	105	309
XLOC_098131	SRSF6	98	319
XLOC_098131	NONO	50	154
XLOC_098131	HNRNPA2B1	45	134
XLOC_098466	Fusip1	24	421
XLOC_098466	ZFP36L1	15	633
XLOC_098466	PABPC1	13	655
XLOC_098466	SART3	13	573
XLOC_099635	PCBP4	56	2352
XLOC_099635	CSDA	20	959
XLOC_099658	SRSF2	147	1579
XLOC_099658	SNRPB2	79	1927
XLOC_099658	SRSF9	53	1183
XLOC_099658	SRSF6	36	867
XLOC_099658	SF3B4	32	1522
XLOC_099658	SAMD4B	26	648
XLOC_099658	EIF4B	10	393
XLOC_099658	Fusip1	10	978
XLOC_099675	PCBP4	13	302
XLOC_099675	HNRNPA1	10	60
XLOC_099675	CELF3	10	170
XLOC_099675	BRUNOL5	10	74
XLOC_099675	HNRNPA3	10	92
XLOC_099975	SRSF6	97	790
XLOC_099975	SRSF2	93	1457
XLOC_099975	SRSF9	76	1064
XLOC_099975	HNRNPH1	56	660
XLOC_099975	HNRNPF	56	660
XLOC_099975	SNRPB2	37	1870
XLOC_099975	CELF3	24	846
XLOC_099975	SFPQ	20	247
XLOC_099975	PSPC1	20	247
XLOC_099975	BRUNOL5	17	306
XLOC_099975	G3BP2	15	198
XLOC_099975	SF3B4	10	1574
XLOC_100063	CELF3	238	1903
XLOC_100063	BRUNOL5	157	841
XLOC_100063	HNRPDL	35	303
XLOC_100063	ZFP36L1	34	1807
XLOC_100063	Fusip1	31	1677
XLOC_100063	DAZAP1	28	316
XLOC_100063	MSI1	28	377
XLOC_100063	MSI2	28	377
XLOC_100063	SFPQ	27	366
XLOC_100063	PSPC1	27	366
XLOC_100063	PABPC1	22	1586
XLOC_100063	SART3	22	1328
XLOC_100063	SRSF9	20	1462
XLOC_100063	HNRNPA3	19	766
XLOC_100063	HNRNPA1	18	532
XLOC_100063	SRSF6	16	816
XLOC_100063	SF3B4	16	2394
XLOC_100063	G3BP2	15	370
XLOC_100063	MEX3C	15	309
XLOC_100063	MEX3B	15	309
XLOC_100063	RBFOX2	12	1697
XLOC_100063	HNRNPH1	11	595
XLOC_100063	HNRNPF	11	595
XLOC_100689	PABPC1	25	219
XLOC_100791	PCBP4	129	845
XLOC_100791	PCBP1	47	184
XLOC_100791	PTBP1	38	246
XLOC_100791	PTBP2	38	246
XLOC_100791	ELAVL3	21	1188
XLOC_100791	hnRNPK	12	122
XLOC_100875	RBFOX2	12	104
XLOC_100891	SRSF2	44	1593
XLOC_100891	HNRNPH1	26	809
XLOC_100891	HNRNPF	26	809
XLOC_100891	PCBP4	22	2139
XLOC_100891	ACO1	21	560
XLOC_100891	CELF3	17	1395
XLOC_100891	SRSF6	15	853
XLOC_100891	SNRPB2	12	2141
XLOC_101131	SRSF6	288	2055
XLOC_101131	HNRNPH1	84	1610
XLOC_101131	RBM6	54	615
XLOC_101131	SFPQ	43	814
XLOC_101131	ELAVL3	17	11483
XLOC_101131	hnRNPK	13	715
XLOC_101131	G3BP2	11	635
XLOC_101250	RBFOX2	12	2171
XLOC_101286	PTBP1	29	486
XLOC_101286	PTBP2	29	486
XLOC_101286	ELAVL3	26	2968
XLOC_101286	PCBP4	25	1351
XLOC_101572	HNRNPH1	11	279
XLOC_101865	ELAVL3	34	1751
XLOC_101865	PCBP4	32	671
XLOC_101865	HNRNPH1	30	277
XLOC_101865	HNRNPF	30	277
XLOC_101865	RBM4B	17	84
XLOC_101865	RBM4	17	84
XLOC_101865	SRSF9	13	409
XLOC_101865	SRSF6	13	298
XLOC_101865	PPRC1	12	68
XLOC_101865	SF3B4	10	682
XLOC_101885	CELF3	66	70
XLOC_101885	BRUNOL5	37	40
XLOC_102617	HNRNPH1	85	106
XLOC_102617	SRSF6	29	53
XLOC_102617	EIF4B	17	25
XLOC_102617	ANKHD1	17	18
XLOC_102860	PTBP1	13	61
XLOC_102860	RBFOX2	13	116
XLOC_102860	PTBP2	13	61
XLOC_103335	PABPC1	27	131
XLOC_103784	PCBP4	12	231
XLOC_103817	ELAVL3	53	7194
XLOC_103817	PTBP1	50	1535
XLOC_103817	PTBP2	50	1535
XLOC_103817	CELF3	39	2239
XLOC_103817	SFPQ	32	535
XLOC_103817	PSPC1	32	535
XLOC_103817	PCBP4	26	3857
XLOC_103817	SNRPB2	25	3853
XLOC_103817	SF3B4	18	2884
XLOC_103817	SRSF9	15	1870
XLOC_103817	SRSF2	14	2409
XLOC_103817	SRSF6	13	1216
XLOC_104528	Fusip1	73	544
XLOC_104528	ZFP36L1	44	536
XLOC_104528	PABPC1	40	440
XLOC_104528	SART3	40	382
XLOC_104906	PPRC1	22	88
XLOC_104906	SRSF6	15	295
XLOC_104906	HNRNPH1	11	258
XLOC_104906	HNRNPF	11	258
XLOC_105941	RBFOX2	44	626
XLOC_105941	SFPQ	25	158
XLOC_105941	EIF2S1	12	181
XLOC_106069	PCBP4	53	336
XLOC_106073	SRSF2	63	696
XLOC_106073	SRSF6	60	626
XLOC_106073	HNRNPH1	55	651
XLOC_106073	HNRNPF	55	651
XLOC_106073	Fusip1	47	341
XLOC_106073	PCBP4	38	917
XLOC_106073	SNRPB2	38	919
XLOC_106073	PPRC1	38	365
XLOC_106073	SRSF9	37	637
XLOC_106073	NONO	25	169
XLOC_106073	RBM4B	25	415
XLOC_106073	RBM4	25	415
XLOC_106073	IGF2BP2	19	94
XLOC_106073	IGF2BP3	19	106
XLOC_106073	ZFP36L1	19	215
XLOC_106073	SAMD4B	17	476
XLOC_106073	EIF4B	15	189
XLOC_106073	NCL	12	101
XLOC_106073	ACO1	11	285
XLOC_106073	G3BP2	10	78
XLOC_106073	CELF3	10	272
XLOC_106161	RBM4B	16	62
XLOC_106161	RBM4	16	62
XLOC_107590	RBM6	29	97
XLOC_107842	Fusip1	21	106
XLOC_108309	ELAVL3	62	2316
XLOC_108309	SRSF9	50	576
XLOC_108309	PTBP1	49	482
XLOC_108309	PTBP2	49	482
XLOC_108309	Fusip1	29	630
XLOC_108309	SRSF6	28	316
XLOC_108309	HNRNPH1	28	246
XLOC_108309	HNRNPF	28	246
XLOC_108309	ZFP36L1	24	615
XLOC_108309	NONO	22	175
XLOC_108309	PCBP4	21	1174
XLOC_108309	HNRNPA2B1	21	163
XLOC_108309	HNRNPA3	21	300
XLOC_108577	SRSF9	62	916
XLOC_108577	RBFOX2	60	959
XLOC_108577	PCBP4	38	1743
XLOC_108577	SFPQ	33	305
XLOC_108577	PSPC1	33	305
XLOC_108577	HNRNPH1	33	465
XLOC_108577	HNRNPF	33	465
XLOC_108577	CELF3	28	1124
XLOC_108577	Fusip1	28	1079
XLOC_108577	SRSF2	27	1328
XLOC_108577	SNRPB2	24	1846
XLOC_108577	TARDBP	21	327
XLOC_108577	RBM4B	20	154
XLOC_108577	RBM4	20	154
XLOC_108577	SRSF6	18	547
XLOC_108577	PPRC1	17	119
XLOC_108577	MEX3C	16	230
XLOC_108577	MEX3B	16	230
XLOC_108577	EIF2S1	15	252
XLOC_110106	CELF3	150	2476
XLOC_110106	BRUNOL5	109	1031
XLOC_110106	PCBP4	99	3728
XLOC_110106	HNRNPH1	67	894
XLOC_110106	HNRNPF	67	894
XLOC_110106	RBM4B	46	204
XLOC_110106	RBM4	46	204
XLOC_110106	SNRPB2	34	3687
XLOC_110106	PPRC1	32	151
XLOC_110106	SRSF9	28	1723
XLOC_110106	SRSF6	28	1059
XLOC_110106	PCBP1	21	706
XLOC_110106	SAMD4B	16	797
XLOC_110106	FXR2	14	298
XLOC_110106	hnRNPK	11	493
XLOC_110106	Fusip1	10	1755
XLOC_110529	SRSF3	13	20
XLOC_110603	hnRNPLL	182	245
XLOC_110603	IGF2BP3	131	171
XLOC_110603	IGF2BP2	110	145
XLOC_110847	CELF3	66	890
XLOC_110847	BRUNOL5	59	358
XLOC_110978	HNRNPH1	11	23
XLOC_110978	HNRNPF	11	23
XLOC_111090	HNRNPH1	134	456
XLOC_111090	SRSF6	128	389
XLOC_111098	ELAVL3	124	1028
XLOC_111098	SF3B4	54	445
XLOC_111098	RALY	48	309
XLOC_111098	CPEB4	45	294
XLOC_111098	U2AF2	39	264
XLOC_111098	SAMD4B	13	186
XLOC_111098	SNRPB2	11	449
XLOC_111098	PCBP4	10	359
XLOC_111367	SNRPB2	15	384
XLOC_111367	SRSF6	14	130
XLOC_111451	RBM6	64	107
XLOC_111451	QKI	62	108
XLOC_111451	hnRNPK	33	113
XLOC_111451	PABPC1	31	452
XLOC_112556	PPRC1	29	41
XLOC_112556	SRSF6	27	34
XLOC_112556	HNRNPH1	25	34
XLOC_112556	HNRNPF	25	34
XLOC_112556	HNRNPA3	11	14
XLOC_112556	SRSF9	10	21
XLOC_112556	SRSF2	10	23
XLOC_113685	ELAVL3	101	664
XLOC_113685	CPEB4	41	198
XLOC_113685	RALY	41	202
XLOC_113685	U2AF2	35	180
XLOC_113685	RBFOX2	14	197
XLOC_114661	PCBP4	11	1469
XLOC_114895	PCBP4	12	249
XLOC_115119	HNRNPH1	16	311
XLOC_115119	HNRNPF	16	311
XLOC_115119	PCBP4	15	735
XLOC_115119	RBM4B	15	174
XLOC_115119	RBM4	15	174
XLOC_115119	SRSF9	13	455
XLOC_115119	PPRC1	10	137
XLOC_115680	hnRNPLL	55	72
XLOC_115680	SNRPB2	37	163
XLOC_115680	RBFOX2	30	89
XLOC_115680	IGF2BP2	13	26
XLOC_115680	IGF2BP3	13	25
XLOC_115913	SNRPB2	356	1349
XLOC_115913	PCBP4	194	1260
XLOC_115913	HNRNPH1	182	623
XLOC_115913	HNRNPF	182	623
XLOC_115913	SRSF2	175	853
XLOC_115913	PPRC1	114	239
XLOC_115913	SAMD4B	113	475
XLOC_115913	SRSF6	104	531
XLOC_115913	RBM4	102	265
XLOC_115913	SF3B4	66	548
XLOC_115913	SRSF9	55	650
XLOC_115913	ACO1	49	280
XLOC_115913	SFPQ	45	173
XLOC_115913	PSPC1	45	173
XLOC_115913	RBFOX2	40	566
XLOC_115913	PCBP1	39	260
XLOC_115913	HNRNPA3	36	235
XLOC_115913	TARDBP	29	119
XLOC_115913	HNRNPA1	29	130
XLOC_115913	EIF4B	22	199
XLOC_115913	SRSF7	22	112
XLOC_115913	IGF2BP1	21	131
XLOC_115913	hnRNPK	21	179
XLOC_115913	HNRNPA2B1	20	155
XLOC_115913	hnRNPLL	20	239
XLOC_115913	ELAVL3	20	1101
XLOC_115913	Fusip1	19	428
XLOC_115913	MEX3C	18	81
XLOC_115913	CSDA	15	305
XLOC_115913	G3BP2	14	116
XLOC_115913	EIF2S1	12	167
XLOC_115913	IGF2BP2	10	149
XLOC_115913	IGF2BP3	10	160
XLOC_115913	NONO	10	165
XLOC_115917	HNRNPA1	96	175
XLOC_115917	HNRNPA3	96	216
XLOC_115917	CSDA	70	258
XLOC_115917	HNRNPA2B1	50	119
XLOC_115917	QKI	44	101
XLOC_115917	PCBP4	33	698
XLOC_115917	RBM6	30	84
XLOC_115917	SRSF2	10	373
XLOC_115951	SRSF6	13	38
XLOC_116237	CSDA	114	829
XLOC_116237	PCBP4	18	1957
XLOC_116237	SRSF9	16	1116
XLOC_116237	HNRNPH1	16	673
XLOC_116237	HNRNPF	16	673
XLOC_116237	RBM4	14	197
XLOC_116237	RBFOX2	12	1310
XLOC_116237	FXR1	12	115
XLOC_116237	ACO1	12	455
XLOC_116237	SNRPB2	12	2100
XLOC_118644	G3BP2	35	150
XLOC_118644	SRSF6	31	432
XLOC_119559	PABPC1	34	179
XLOC_119559	SART3	34	156
XLOC_119559	RBFOX2	24	263
XLOC_119559	ZFP36L1	23	145
XLOC_119559	SRSF2	20	429
XLOC_119559	SNRPB2	11	551
XLOC_119642	SNRPB2	10	4162
XLOC_120200	HNRPDL	65	311
XLOC_120200	ELAVL3	56	7424
XLOC_120200	ZFP36L1	37	1576
XLOC_120200	MSI1	27	336
XLOC_120200	MSI2	27	336
XLOC_120200	SF3B4	18	2679
XLOC_120252	CSDA	162	1107
XLOC_120252	PCBP4	113	2894
XLOC_120252	PCBP1	37	539
XLOC_120252	SRSF3	20	287
XLOC_120252	RBFOX2	18	1383
XLOC_120622	RBFOX2	84	650
XLOC_120622	RBM6	74	195
XLOC_120622	SRSF6	35	499
XLOC_120622	G3BP2	35	126
XLOC_120622	SRSF3	23	100
XLOC_120622	EIF2S1	20	184
XLOC_120622	ZNF638	11	85
XLOC_120622	HNRNPH1	11	509
XLOC_120758	SRSF3	19	25
XLOC_120758	HNRNPH1	10	24
XLOC_120759	RBM6	43	68
XLOC_120761	SRSF6	12	54
XLOC_120840	PCBP4	151	1828
XLOC_120840	CELF3	115	865
XLOC_120840	hnRNPLL	86	458
XLOC_120840	BRUNOL5	84	360
XLOC_120840	PCBP1	67	407
XLOC_120840	IGF2BP3	52	352
XLOC_120840	IGF2BP2	50	335
XLOC_120840	SF3B4	43	1290
XLOC_120840	SFPQ	41	270
XLOC_120840	PSPC1	41	270
XLOC_120840	hnRNPK	36	348
XLOC_120840	SRSF6	32	891
XLOC_120840	SRSF9	29	1168
XLOC_120840	HNRPDL	21	110
XLOC_120840	SNRPB2	19	1876
XLOC_120840	MSI1	18	206
XLOC_120840	G3BP2	18	206
XLOC_120840	MSI2	18	206
XLOC_120840	TARDBP	15	182
XLOC_120840	SRSF7	12	261
XLOC_120840	RBFOX2	10	914
XLOC_121182	PCBP4	20	28
XLOC_121182	RBFOX2	20	45
XLOC_121539	SRSF2	40	300
XLOC_121539	ANKHD1	25	29
XLOC_121539	SF3B4	25	209
XLOC_121539	ACO1	23	130
XLOC_121539	SRSF7	22	67
XLOC_121539	PCBP4	12	458
XLOC_121539	MEX3C	12	31
XLOC_121539	MEX3B	12	31
XLOC_121539	RBM28	10	29
XLOC_121539	SFPQ	10	45
XLOC_121539	PSPC1	10	45
XLOC_121539	SNRPB2	10	366
XLOC_122044	ELAVL3	118	1286
XLOC_122044	SF3B4	41	605
XLOC_122044	RALY	36	317
XLOC_122044	CPEB4	29	305
XLOC_122044	U2AF2	25	286
XLOC_122044	RBFOX2	18	567
XLOC_122044	SAMD4B	18	498
XLOC_122044	PCBP4	15	1830
XLOC_122044	SNRPB2	11	1100
XLOC_122172	PPRC1	19	27
XLOC_122173	IGF2BP3	65	90
XLOC_122173	hnRNPLL	65	97
XLOC_122173	PPRC1	53	286
XLOC_122173	IGF2BP2	43	61
XLOC_122173	HNRNPH1	21	272
XLOC_122173	HNRNPF	21	272
XLOC_122173	PCBP4	18	327
XLOC_122173	CELF3	13	133
XLOC_122173	IGF2BP1	12	46
XLOC_122173	SRSF6	11	177
XLOC_122173	CSDA	10	67
XLOC_122173	BRUNOL5	10	65
XLOC_122209	SRSF6	33	385
XLOC_122209	HNRNPH1	21	392
XLOC_122209	RBFOX2	12	336
XLOC_122209	EIF4B	10	112
XLOC_122238	SRSF9	380	1572
XLOC_122238	PCBP4	301	2411
XLOC_122238	HNRNPH1	227	1322
XLOC_122238	HNRNPF	227	1322
XLOC_122238	Fusip1	205	805
XLOC_122238	hnRNPLL	193	435
XLOC_122238	CELF3	172	1110
XLOC_122238	SRSF2	165	1695
XLOC_122238	SAMD4B	165	1056
XLOC_122238	SRSF6	164	1215
XLOC_122238	BRUNOL5	133	544
XLOC_122238	SRSF3	122	210
XLOC_122238	SNRPB2	122	1911
XLOC_122238	PCBP1	99	511
XLOC_122238	HNRNPA2B1	92	333
XLOC_122238	RBM4B	92	683
XLOC_122238	RBM4	92	683
XLOC_122238	NONO	89	382
XLOC_122238	SF3B4	69	1242
XLOC_122238	hnRNPK	65	377
XLOC_122238	SFPQ	58	316
XLOC_122238	PSPC1	58	316
XLOC_122238	PPRC1	53	539
XLOC_122238	EIF4B	41	395
XLOC_122238	RBFOX2	34	676
XLOC_122238	ZNF638	32	184
XLOC_122238	RBM6	29	143
XLOC_122238	ELAVL3	26	2016
XLOC_122238	NCL	24	175
XLOC_122238	TARDBP	16	155
XLOC_122238	EIF2S1	12	219
XLOC_122238	G3BP2	10	183
XLOC_122318	CELF3	76	768
XLOC_122318	BRUNOL5	56	378
XLOC_122318	RBFOX2	36	854
XLOC_122318	ELAVL3	26	1428
XLOC_122318	SF3B4	17	757
XLOC_122318	SFPQ	14	215
XLOC_122318	PSPC1	14	215
XLOC_122318	ZFP36L1	13	610
XLOC_122539	SRSF6	30	67
XLOC_122539	SFPQ	21	40
XLOC_122539	NONO	10	14
XLOC_122707	Fusip1	60	1298
XLOC_122707	ZFP36L1	55	1150
XLOC_122707	PABPC1	40	1110
XLOC_122707	SART3	40	936
XLOC_122707	SRSF2	24	1503
XLOC_122707	SRSF9	14	1174
XLOC_122707	SRSF6	10	708
XLOC_123211	PCBP4	45	406
XLOC_123211	HNRNPH1	36	233
XLOC_123211	HNRNPF	36	233
XLOC_123211	RBM4	31	115
XLOC_123211	PPRC1	25	78
XLOC_123211	SRSF9	23	321
XLOC_123211	SNRPB2	16	761
XLOC_123211	SRSF6	15	234
XLOC_123211	Fusip1	14	322
XLOC_123211	SAMD4B	12	183
XLOC_123486	SRSF2	100	3208
XLOC_123486	Fusip1	49	2609
XLOC_123486	SRSF6	40	1363
XLOC_123486	PCBP4	39	4125
XLOC_123486	SNRPB2	38	4688
XLOC_123486	SRSF9	31	2274
XLOC_123486	HNRNPH1	23	1061
XLOC_123486	HNRNPF	23	1061
XLOC_123486	RBM4B	22	323
XLOC_123486	RBM4	22	323
XLOC_123486	SFPQ	18	667
XLOC_123486	PSPC1	18	667
XLOC_123486	SAMD4B	18	930
XLOC_123486	CELF3	13	2778
XLOC_123574	PCBP4	63	1914
XLOC_123574	RBFOX2	56	1085
XLOC_123574	hnRNPK	21	326
XLOC_123574	PCBP1	21	411
XLOC_123574	EIF2S1	14	279
XLOC_123574	CELF3	14	1037
XLOC_123574	ELAVL3	14	4120
XLOC_123574	BRUNOL5	10	438
XLOC_124394	CELF3	144	485
XLOC_124394	BRUNOL5	119	280
XLOC_124394	RBFOX2	32	362
XLOC_124394	SF3B4	18	315
XLOC_124394	SFPQ	17	94
XLOC_124394	PSPC1	17	94
XLOC_124394	HNRNPH1	15	277
XLOC_124394	HNRNPF	15	277
XLOC_124394	SNRPB2	13	647
XLOC_124410	hnRNPK	21	291
XLOC_124410	IGF2BP2	12	274
XLOC_124410	SRSF3	10	165
XLOC_124410	IGF2BP3	10	284
XLOC_124538	ZFP36L1	13	883
XLOC_124538	ELAVL3	13	2000
XLOC_125855	SNRPB2	43	227
XLOC_125855	SFPQ	26	48
XLOC_125855	PSPC1	26	48
XLOC_125855	SF3B4	22	228
XLOC_125855	SRSF2	17	98
XLOC_125855	SAMD4B	17	31
XLOC_125855	MEX3C	12	33
XLOC_125855	RBM28	10	19
XLOC_125956	hnRNPK	16	302
XLOC_125956	HNRNPH1	16	516
XLOC_125956	RBM4	16	135
XLOC_126238	PCBP4	108	1414
XLOC_126238	PTBP1	89	501
XLOC_126238	PTBP2	89	501
XLOC_126238	ELAVL3	74	2506
XLOC_126238	RBFOX2	65	733
XLOC_126238	SRSF2	24	973
XLOC_126238	RBM6	21	198
XLOC_126238	SRSF9	20	746
XLOC_126238	RBM4	20	242
XLOC_126238	PCBP1	19	276
XLOC_126238	HNRNPH1	18	488
XLOC_126238	HNRNPF	18	488
XLOC_126238	PPRC1	15	167
XLOC_126238	SNRPB2	14	1389
XLOC_126238	SRSF6	12	495
XLOC_126238	SF3B4	12	998
XLOC_127155	hnRNPLL	119	203
XLOC_127155	IGF2BP3	67	127
XLOC_127155	ELAVL3	62	481
XLOC_127155	SNRPB2	58	410
XLOC_127155	IGF2BP2	52	109
XLOC_127155	PCBP4	32	280
XLOC_127155	SF3B4	32	242
XLOC_127155	RBFOX2	26	178
XLOC_127155	CSDA	25	155
XLOC_127155	CPEB4	20	141
XLOC_127155	RALY	19	138
XLOC_127155	U2AF2	15	109
XLOC_127155	PPRC1	12	122
XLOC_127155	SAMD4B	11	139
XLOC_127291	ELAVL3	14	6459
XLOC_127647	PCBP4	46	1138
XLOC_127647	ELAVL3	10	1881
XLOC_128783	ELAVL3	15	7103
XLOC_131065	PCBP4	62	555
XLOC_131065	RBFOX2	28	259
XLOC_131065	SNRPB2	20	378
XLOC_131065	SRSF2	19	259
XLOC_131065	PCBP1	15	108
XLOC_131065	SRSF9	12	199
XLOC_131065	EIF2S1	12	67
XLOC_131065	hnRNPK	12	84
XLOC_131138	RBFOX2	325	834
XLOC_131138	CSDA	161	457
XLOC_131138	SNRPB2	152	1199
XLOC_131138	PCBP4	126	1125
XLOC_131138	SRSF9	118	691
XLOC_131138	HNRNPH1	115	632
XLOC_131138	HNRNPF	115	632
XLOC_131138	CELF3	114	639
XLOC_131138	SRSF2	103	826
XLOC_131138	EIF2S1	84	231
XLOC_131138	BRUNOL5	79	310
XLOC_131138	hnRNPLL	78	321
XLOC_131138	ACO1	70	338
XLOC_131138	RBM4B	66	421
XLOC_131138	RBM4	66	421
XLOC_131138	SRSF6	65	534
XLOC_131138	PCBP1	44	228
XLOC_131138	SAMD4B	37	460
XLOC_131138	Fusip1	33	347
XLOC_131138	IGF2BP2	25	169
XLOC_131138	IGF2BP3	25	183
XLOC_131138	EIF4B	19	236
XLOC_131138	SRSF3	19	122
XLOC_131138	PPRC1	18	275
XLOC_131138	SF3B4	15	596
XLOC_131138	PTBP1	13	285
XLOC_131138	PTBP2	13	285
XLOC_131508	SRSF9	23	250
XLOC_131508	HNRNPH1	23	249
XLOC_131508	HNRNPF	23	249
XLOC_131508	PCBP4	22	282
XLOC_131508	SRSF2	20	320
XLOC_131508	SRSF6	19	235
XLOC_131508	Fusip1	14	140
XLOC_131725	PABPC1	17	210
XLOC_131834	PTBP1	23	53
XLOC_131834	PTBP2	23	53
XLOC_131834	PCBP4	22	160
XLOC_131834	ELAVL3	15	281
XLOC_132191	Fusip1	24	426
XLOC_132191	SRSF9	22	498
XLOC_132191	ZFP36L1	19	549
XLOC_132191	SRSF6	16	413
XLOC_132191	HNRNPH1	16	414
XLOC_132191	HNRNPF	16	414
XLOC_132191	HNRNPA2B1	14	107
XLOC_132191	NONO	14	132
XLOC_132195	SFPQ	29	53
XLOC_132195	ELAVL3	24	430
XLOC_132195	RBM6	16	42
XLOC_132195	ZNF638	13	20
XLOC_132196	PABPC1	33	185
XLOC_133148	SRSF2	119	336
XLOC_133148	Fusip1	47	189
XLOC_133148	SRSF9	45	200
XLOC_133148	SRSF6	38	139
XLOC_133148	SNRPB2	35	339
XLOC_133148	ZFP36L1	11	128
XLOC_134446	CELF3	77	175
XLOC_134446	BRUNOL5	20	58
XLOC_134552	HNRNPH1	64	1397
XLOC_134552	HNRNPF	64	1397
XLOC_134552	PCBP4	57	3946
XLOC_134552	RBM4	48	405
XLOC_134552	SRSF9	35	2196
XLOC_134552	SRSF6	30	1478
XLOC_134552	PPRC1	29	342
XLOC_134552	SAMD4B	16	1142
XLOC_134552	SNRPB2	12	3794
XLOC_134552	Fusip1	10	1791
XLOC_134952	PCBP4	10	124
XLOC_134983	SFPQ	48	91
XLOC_134983	PSPC1	48	91
XLOC_135394	PCBP4	25	328
XLOC_135394	SNRPB2	12	410
XLOC_135394	PTBP1	11	104
XLOC_135394	PTBP2	11	104
XLOC_135394	TARDBP	10	63
XLOC_135394	IGF2BP3	10	127
XLOC_135400	PCBP4	32	173
XLOC_135400	SNRPB2	18	194
XLOC_135400	IGF2BP3	15	93
XLOC_135400	PTBP1	13	58
XLOC_135400	PTBP2	13	58
XLOC_135400	RBFOX2	12	134
XLOC_135624	hnRNPK	19	139
XLOC_135694	SRSF6	47	511
XLOC_135694	hnRNPK	45	263
XLOC_135694	HNRNPH1	37	425
XLOC_135694	RBFOX2	16	673
XLOC_135694	RBM6	15	197
XLOC_135838	SF3B4	18	81
XLOC_135838	PCBP4	13	117
XLOC_135838	PTBP1	12	35
XLOC_135838	PTBP2	12	35
XLOC_135838	SNRPB2	11	84
XLOC_135838	ACO1	10	32
XLOC_135850	PCBP4	80	578
XLOC_135850	PCBP1	22	131
XLOC_135850	SAMD4B	18	180
XLOC_135850	IGF2BP2	16	80
XLOC_135850	IGF2BP3	16	79
XLOC_135850	PTBP1	12	118
XLOC_135850	PTBP2	12	118
XLOC_135850	hnRNPLL	12	99
XLOC_135850	SRSF7	10	72
XLOC_135850	MSI1	10	76
XLOC_135850	MSI2	10	76
XLOC_135850	Fusip1	10	218
XLOC_135929	PCBP4	73	198
XLOC_135929	ZNF638	51	55
XLOC_135929	Fusip1	46	87
XLOC_135929	PCBP1	32	56
XLOC_135929	SNRPB2	13	93
XLOC_135929	PPRC1	11	52
XLOC_135940	SRSF6	14	87
XLOC_135940	HNRNPH1	10	102
XLOC_136208	PCBP4	324	1090
XLOC_136208	PCBP1	106	265
XLOC_136208	RBFOX2	99	434
XLOC_136208	CELF3	88	452
XLOC_136208	hnRNPK	79	209
XLOC_136208	BRUNOL5	54	207
XLOC_136208	CSDA	44	202
XLOC_136208	PPRC1	33	300
XLOC_136208	HNRNPH1	26	453
XLOC_136208	HNRNPF	26	453
XLOC_136208	SNRPB2	23	571
XLOC_136208	EIF2S1	21	128
XLOC_136208	SRSF2	17	471
XLOC_136208	SAMD4B	17	350
XLOC_136208	SRSF9	10	388
XLOC_136631	PCBP4	35	116
XLOC_136631	PTBP1	23	67
XLOC_136631	PTBP2	23	67
XLOC_136631	ELAVL3	21	285
XLOC_136856	CELF3	280	350
XLOC_136856	BRUNOL5	179	212
XLOC_136856	SFPQ	45	58
XLOC_136856	PSPC1	45	58
XLOC_137848	PTBP2	134	898
XLOC_137848	ELAVL3	92	3398
XLOC_137848	hnRNPK	37	446
XLOC_137848	RBFOX2	25	1490
XLOC_137848	HNRNPH1	20	999
XLOC_137848	PABPC1	14	546
XLOC_137848	ZNF638	13	236
XLOC_137848	SRSF6	12	1042
XLOC_137870	SFPQ	14	32
XLOC_138233	TARDBP	10	17
XLOC_138468	PCBP4	46	185
XLOC_138468	HNRNPA1	31	72
XLOC_138468	HNRNPA3	31	83
XLOC_138468	HNRNPA2B1	16	42
XLOC_138468	RBFOX2	12	121
XLOC_138468	IGF2BP3	12	79
XLOC_138468	SF3B4	12	148
XLOC_138468	PCBP1	12	38
XLOC_138468	CELF3	10	78
XLOC_138580	hnRNPLL	36	288
XLOC_138580	IGF2BP3	31	230
XLOC_138580	IGF2BP2	29	212
XLOC_138641	SRSF2	18	175
XLOC_138641	SRSF6	17	130
XLOC_138641	HNRNPH1	17	127
XLOC_138641	HNRNPF	17	127
XLOC_138641	Fusip1	13	87
XLOC_138641	HNRNPA2B1	12	38
XLOC_138641	SNRPB2	11	211
XLOC_138641	NONO	11	39
XLOC_138738	PCBP4	25	101
XLOC_138828	ELAVL3	86	1502
XLOC_138828	PABPC1	38	226
XLOC_138828	SART3	38	213
XLOC_138828	SF3B4	33	612
XLOC_138828	ZFP36L1	30	187
XLOC_138828	PCBP4	26	585
XLOC_138828	SRSF2	26	444
XLOC_138828	RALY	25	441
XLOC_138828	SNRPB2	24	552
XLOC_138828	CPEB4	23	424
XLOC_138828	U2AF2	18	360
XLOC_138828	RBFOX2	18	280
XLOC_138828	SRSF9	11	257
XLOC_139329	HNRNPH1	15	134
XLOC_139329	SRSF6	14	153
XLOC_139692	PCBP4	41	429
XLOC_139692	IGF2BP3	20	118
XLOC_139692	PCBP1	11	93
XLOC_139785	CELF3	31	306
XLOC_139785	BRUNOL5	20	135
XLOC_139785	SF3B4	17	383
XLOC_139785	RBFOX2	16	332
XLOC_139785	SRSF2	14	461
XLOC_139785	HNRNPH1	14	245
XLOC_139785	HNRNPF	14	245
XLOC_139785	SRSF9	10	371
XLOC_139792	SRSF6	38	112
XLOC_139792	PPRC1	35	95
XLOC_139792	HNRNPH1	30	99
XLOC_139792	HNRNPF	30	99
XLOC_139792	RBM4B	17	90
XLOC_139792	RBM4	17	90
XLOC_139792	SRSF9	15	115
XLOC_139792	PCBP4	10	244
XLOC_139792	CELF3	10	78
XLOC_139793	SRSF6	38	56
XLOC_139793	PPRC1	35	49
XLOC_139793	HNRNPH1	30	46
XLOC_139793	HNRNPF	30	46
XLOC_139793	RBM4	17	34
XLOC_139793	SRSF9	15	34
XLOC_139793	PCBP4	10	96
XLOC_140065	SNRPB2	39	306
XLOC_140065	hnRNPLL	23	107
XLOC_140065	IGF2BP2	17	81
XLOC_140065	IGF2BP3	17	87
XLOC_140501	SNRPB2	39	304
XLOC_140501	hnRNPLL	23	106
XLOC_140501	IGF2BP2	17	80
XLOC_140501	IGF2BP3	17	86
XLOC_140504	RBFOX2	20	81
XLOC_140665	RBFOX2	28	270
XLOC_140665	HNRNPA1	15	69
XLOC_140665	HNRPDL	14	30
XLOC_140665	RBM6	13	38
XLOC_140665	MSI2	11	50
XLOC_140746	SNRPB2	39	304
XLOC_140746	hnRNPLL	23	106
XLOC_140746	IGF2BP2	17	80
XLOC_140746	IGF2BP3	17	86
XLOC_140835	ELAVL3	165	318
XLOC_140835	SF3B4	75	144
XLOC_140835	RALY	63	82
XLOC_140835	CPEB4	60	78
XLOC_140835	U2AF2	56	72
XLOC_140835	SAMD4B	12	70
XLOC_140835	PCBP4	10	200
XLOC_140835	RBFOX2	10	62
XLOC_140835	SRSF2	10	137
XLOC_140859	SRSF2	42	514
XLOC_140859	SF3B4	35	581
XLOC_140859	SNRPB2	32	888
XLOC_140859	CSDA	26	339
XLOC_140859	RBM6	21	107
XLOC_140859	TARDBP	18	135
XLOC_140859	PCBP4	16	508
XLOC_140859	EIF4B	12	201
XLOC_140859	NCL	11	93
XLOC_140968	ZFP36L1	42	143
XLOC_140968	FXR1	28	44
XLOC_140968	KHDRBS1	26	65
XLOC_140968	SNRPB2	25	313
XLOC_140968	KHDRBS3	21	39
XLOC_140968	RBM3	18	21
XLOC_140968	SRSF2	17	177
XLOC_140968	SRSF9	12	127
XLOC_140968	SRSF6	12	105
XLOC_140968	TARDBP	11	39
XLOC_140968	SF3B4	11	249
XLOC_141024	RBFOX2	50	1912
XLOC_141024	RBM6	38	460
XLOC_141024	hnRNPK	28	545
XLOC_141024	SRSF6	25	1251
XLOC_141024	ZNF638	24	338
XLOC_141024	EIF4B	19	645
XLOC_141024	RBM4	11	421
XLOC_141024	EIF2S1	10	523
XLOC_141077	CELF3	32	258
XLOC_141077	BRUNOL5	31	135
XLOC_141077	HNRNPH1	22	452
XLOC_141077	HNRNPF	22	452
XLOC_141077	RBM4B	14	216
XLOC_141077	RBM4	14	216
XLOC_141077	SNRPB2	13	454
XLOC_141077	HNRNPA1	10	62
XLOC_141079	PCBP4	31	137
XLOC_141079	CELF3	27	105
XLOC_141079	BRUNOL5	27	78
XLOC_141109	PCBP4	88	268
XLOC_141109	PCBP1	36	80
XLOC_141109	hnRNPK	21	58
XLOC_141161	RBM6	84	601
XLOC_141161	hnRNPK	44	556
XLOC_141161	EIF4B	16	844
XLOC_141203	Fusip1	44	384
XLOC_141203	ZFP36L1	39	503
XLOC_141203	PABPC1	21	423
XLOC_141203	SART3	21	355
XLOC_141203	ELAVL3	14	1440
XLOC_141203	SRSF9	10	252
XLOC_141255	RBFOX2	171	644
XLOC_141255	PCBP4	98	700
XLOC_141255	KHDRBS3	76	157
XLOC_141255	SAMD4B	75	276
XLOC_141255	SRSF2	57	542
XLOC_141255	SNRPB2	54	814
XLOC_141255	EIF2S1	54	183
XLOC_141255	NONO	54	158
XLOC_141255	ACO1	52	234
XLOC_141255	hnRNPLL	47	206
XLOC_141255	SRSF6	45	320
XLOC_141255	ZNF638	36	115
XLOC_141255	SRSF9	34	441
XLOC_141255	RBM4	29	86
XLOC_141255	PCBP1	26	157
XLOC_141255	SF3B4	24	618
XLOC_141255	IGF2BP3	23	176
XLOC_141255	HNRNPH1	21	226
XLOC_141255	HNRNPF	21	226
XLOC_141255	PPRC1	16	56
XLOC_141255	IGF2BP2	13	156
XLOC_141255	QKI	11	83
XLOC_141255	IGF2BP1	11	80
XLOC_141465	RBFOX2	24	464
XLOC_141465	SNRPB2	24	1046
XLOC_141465	hnRNPLL	19	293
XLOC_141465	HNRNPA1	10	160
XLOC_141465	HNRNPA3	10	227
XLOC_141505	SAMD4B	37	85
XLOC_141509	RBFOX2	80	303
XLOC_141509	RBM6	68	110
XLOC_141509	SNRPB2	21	390
XLOC_141509	EIF2S1	20	77
XLOC_141509	MEX3C	20	64
XLOC_141509	CSDA	13	147
XLOC_141509	TARDBP	12	56
XLOC_141647	ACO1	10	38
XLOC_141782	ELAVL3	88	14841
XLOC_141782	PTBP1	61	3056
XLOC_141782	PTBP2	61	3056
XLOC_141782	PCBP4	45	7835
XLOC_141782	SNRPB2	18	7818
XLOC_141782	SRSF2	17	5170
XLOC_141782	PCBP1	11	1490
XLOC_142322	ELAVL3	16	2235
XLOC_142322	ZFP36L1	11	436
XLOC_142644	CELF3	59	370
[truncated: 3,165 more rows]
