# Supplementary material for: Regulation potential of transcribed simple repeated sequences in developing neurons
Source: Hum Genet. 2023 Dec 28;143(7):875–95. doi: 10.1007/s00439-023-02626-1 (PMC11294396; doi:10.1007/s00439-023-02626-1)
Supplement: Supplementary file 18 — Supplementary file18 (XLSX 80 KB) [file 439_2023_2626_MOESM18_ESM.xlsx]

## Sheet: Table S6
Table S6. SRS-lncRNAs significantly regulated in ASD neurons
SRS-lncRNA ID	Alternative name	Log2(FC)	P-value	FDR
XLOC_312203	AL162731.1	1.03825	3.80565e-13	1.99173e-09
XLOC_128783	AC021504.1	-3.78761	2.22902e-12	8.42531e-09
XLOC_165344	NA	-2.35198	1.33464e-11	3.02684e-08
XLOC_325777	NA	2.80882	2.93088e-11	5.79721e-08
XLOC_112555	CCDC144NL-AS1	-3.19689	5.87314e-11	9.74611e-08
XLOC_112555	SPECC1P2	-3.19689	5.87314e-11	9.74611e-08
XLOC_112555	AC107926.1	-3.19689	5.87314e-11	9.74611e-08
XLOC_112555	AC087393.3	-3.19689	5.87314e-11	9.74611e-08
XLOC_112555	AC087393.2	-3.19689	5.87314e-11	9.74611e-08
XLOC_085939	AL390334.1	-2.74449	3.13658e-10	3.55673e-07
XLOC_325907	NA	5.00842	2.55906e-09	1.97854e-06
XLOC_331329	AL157778.1	-3.46016	3.96381e-09	2.78026e-06
XLOC_151418	NA	-4.44455	5.34978e-09	3.4338e-06
XLOC_281550	LNCPRESS1	2.95796	1.01082e-08	5.63712e-06
XLOC_281550	AC006329.1	2.95796	1.01082e-08	5.63712e-06
XLOC_325803	NA	2.71667	1.24688e-08	6.78671e-06
XLOC_126077	NA	4.08812	1.4518e-08	7.48306e-06
XLOC_269182	NA	3.45008	5.30799e-08	2.04034e-05
XLOC_159745	AC068279.2	-2.81503	5.86888e-08	2.19396e-05
XLOC_287234	POU6F2-AS2	-3.91996	6.18593e-08	2.27681e-05
XLOC_188921	LINC01980	-2.86357	6.66201e-08	2.42387e-05
XLOC_115119	LINC00674	-0.979186	7.70454e-08	2.68817e-05
XLOC_115119	AC005332.6	-0.979186	7.70454e-08	2.68817e-05
XLOC_115119	AC005332.3	-0.979186	7.70454e-08	2.68817e-05
XLOC_115119	AC005332.5	-0.979186	7.70454e-08	2.68817e-05
XLOC_115119	AC005332.7	-0.979186	7.70454e-08	2.68817e-05
XLOC_115119	AC005332.2	-0.979186	7.70454e-08	2.68817e-05
XLOC_049888	NA	-1.27267	7.81478e-08	2.71273e-05
XLOC_099362	ANKRD34C-AS1	3.97123	1.60263e-07	4.78237e-05
XLOC_188295	AC132807.2	-3.02895	1.82862e-07	5.38587e-05
XLOC_145830	NA	-2.99333	2.42704e-07	6.73994e-05
XLOC_085293	LINC01297	3.8399	2.93754e-07	7.68698e-05
XLOC_294530	AC246817.1	2.42856	4.46071e-07	0.000107241
XLOC_318916	AL162388.1	-2.18932	4.51905e-07	0.000107882
XLOC_334998	LINC00894	-0.886723	6.27242e-07	0.000139009
XLOC_164358	NA	-3.55645	6.70738e-07	0.000144634
XLOC_341971	NA	-2.87524	7.80138e-07	0.000163895
XLOC_095955	DNM1P47	-1.87424	1.14792e-06	0.00021877
XLOC_315831	NA	-4.61948	1.16666e-06	0.000221647
XLOC_100094	LINC01197	2.71974	1.70422e-06	0.000299613
XLOC_026633	AL583859.2	3.98686	1.96389e-06	0.00033321
XLOC_000480	NA	1.41889	2.1014e-06	0.000352151
XLOC_345548	AC012078.2	1.89608	2.77932e-06	0.000437724
XLOC_184927	AL022324.3	2.11939	3.31905e-06	0.000502942
XLOC_184927	IGLVIVOR22-1	2.11939	3.31905e-06	0.000502942
XLOC_184644	AP000550.4	4.62609	3.63692e-06	0.000541455
XLOC_081783	AL390800.1	-3.81845	3.83182e-06	0.000563078
XLOC_091813	WHAMMP3	-1.72234	4.10304e-06	0.000596492
XLOC_313038	NA	0.742463	4.4234e-06	0.00063359
XLOC_154604	AC064875.1	-1.533	4.68364e-06	0.000657033
XLOC_242150	AC008875.1	-1.16563	6.32076e-06	0.000813451
XLOC_242150	AC025171.1	-1.16563	6.32076e-06	0.000813451
XLOC_002660	NA	-3.24722	6.49374e-06	0.000827153
XLOC_276789	AC060834.2	-5.51583	6.73096e-06	0.000849636
XLOC_230598	AC025171.2	-1.19089	8.11756e-06	0.000979246
XLOC_304264	LINC01414	3.01412	8.98329e-06	0.00104657
XLOC_137941	LINC01837	3.69574	8.97865e-06	0.00104657
XLOC_022939	AL390957.1	1.56558	9.16892e-06	0.00106342
XLOC_074583	NA	4.29329	1.01346e-05	0.00115498
XLOC_073517	NA	3.5	1.01572e-05	0.00115562
XLOC_079351	AL360267.1	1.37329	1.14247e-05	0.00124567
XLOC_079351	MIR4500HG	1.37329	1.14247e-05	0.00124567
XLOC_009234	NA	-1.99733	1.15698e-05	0.00125346
XLOC_346616	AC134878.2	4.89871	1.18462e-05	0.00127529
XLOC_104162	AC026771.1	0.813677	1.18686e-05	0.00127568
XLOC_104162	AC009107.2	0.813677	1.18686e-05	0.00127568
XLOC_320382	NA	0.955822	1.21632e-05	0.00129914
XLOC_015481	NA	2.57257	1.64347e-05	0.00161818
XLOC_173000	LINC01524	1.98813	1.67431e-05	0.00164448
XLOC_069494	NA	2.23839	1.74824e-05	0.00169921
XLOC_205413	NAALADL2-AS2	2.46878	1.77951e-05	0.00172223
XLOC_300691	AC100822.1	1.85703	1.80309e-05	0.0017401
XLOC_054022	AP002833.1	-1.54099	1.82183e-05	0.00175332
XLOC_054022	AP002833.3	-1.54099	1.82183e-05	0.00175332
XLOC_252434	NA	3.808	1.88767e-05	0.00179876
XLOC_198549	LINC01967	-1.97398	1.89977e-05	0.00180523
XLOC_155267	LINC01376	-0.74465	1.93724e-05	0.00183316
XLOC_137640	AC024563.1	2.39641	2.06195e-05	0.00192755
XLOC_085954	NA	-2.8141	2.25313e-05	0.00206042
XLOC_124499	AC100778.3	1.30074	2.32362e-05	0.00210229
XLOC_124499	MIR1539	1.30074	2.32362e-05	0.00210229
XLOC_179775	FP671120.6	-1.7045	2.47481e-05	0.00220412
XLOC_179775	FP671120.7	-1.7045	2.47481e-05	0.00220412
XLOC_179775	FP236383.4	-1.7045	2.47481e-05	0.00220412
XLOC_179775	FP236383.5	-1.7045	2.47481e-05	0.00220412
XLOC_124909	AC022031.2	-2.3232	2.69401e-05	0.00234665
XLOC_124909	AC027584.1	-2.3232	2.69401e-05	0.00234665
XLOC_173757	NRSN2-AS1	0.631138	2.76763e-05	0.00238658
XLOC_048411	AC090692.1	-1.56962	2.81308e-05	0.00241818
XLOC_140688	NA	4.89163	2.86787e-05	0.0024457
XLOC_140065	NA	2.87348	2.91621e-05	0.00246443
XLOC_303829	AC022034.3	-1.56607	3.00446e-05	0.0025049
XLOC_303829	AC022034.1	-1.56607	3.00446e-05	0.0025049
XLOC_210707	IGFBP7-AS1	-2.81853	3.06931e-05	0.00253383
XLOC_110181	AC092142.1	0.959443	3.36375e-05	0.00269247
XLOC_186614	NA	-1.56337	3.8942e-05	0.00299378
XLOC_025784	NA	1.65411	4.20639e-05	0.00315535
XLOC_038456	EMX2OS	-3.52575	4.26425e-05	0.00318471
XLOC_017335	NA	4.07374	4.29921e-05	0.00320288
XLOC_154301	AC017053.1	-4.58244	4.41531e-05	0.00325465
XLOC_297429	AC011124.2	1.21536	4.44402e-05	0.00326873
XLOC_297429	AC018953.2	1.21536	4.44402e-05	0.00326873
XLOC_112261	SNHG29	0.743124	4.99951e-05	0.00356553
XLOC_112261	SNORD49B	0.743124	4.99951e-05	0.00356553
XLOC_112261	SNORD49A	0.743124	4.99951e-05	0.00356553
XLOC_112261	SNORD65	0.743124	4.99951e-05	0.00356553
XLOC_123384	AC018697.1	2.36683	5.27009e-05	0.00371566
XLOC_046795	KCNQ1OT1	0.478686	5.43042e-05	0.00378555
XLOC_249110	STK32A-AS1	-0.921688	5.45167e-05	0.00378573
XLOC_237477	CLMAT3	-1.4572	5.63794e-05	0.0038401
XLOC_066241	AC078860.2	1.56662	5.72678e-05	0.00387257
XLOC_309686	NA	2.60275	6.74996e-05	0.00430814
XLOC_319613	NA	1.04872	7.20279e-05	0.00450419
XLOC_173384	NKILA	-1.22821	7.62922e-05	0.00467784
XLOC_167616	NA	2.42871	7.65239e-05	0.00468628
XLOC_238001	NA	2.46859	7.71735e-05	0.00471757
XLOC_141465	SILC1	2.02658	7.75342e-05	0.00472688
XLOC_100875	NA	-1.45527	7.88846e-05	0.00479631
XLOC_141509	NA	1.2092	8.11737e-05	0.00490481
XLOC_254819	NA	-3.23014	9.97466e-05	0.00571251
XLOC_319602	NA	0.933999	9.98581e-05	0.00571409
XLOC_332088	NA	1.25525	0.0001088	0.00606192
XLOC_319612	MIR1299	1.06688	0.000112591	0.00621276
XLOC_006038	NA	-2.23488	0.000120044	0.00647181
XLOC_060261	AC126175.2	4.69668	0.000121901	0.00651719
XLOC_103476	HERC2P5	1.69535	0.000125871	0.00663145
XLOC_069770	NA	1.79657	0.000129812	0.00677304
XLOC_294942	FAM66D	-0.939238	0.000135129	0.00699676
XLOC_294942	ALG1L11P	-0.939238	0.000135129	0.00699676
XLOC_151444	AC068135.2	-2.27028	0.000137744	0.0070604
XLOC_151444	HNRNPA1P47	-2.27028	0.000137744	0.0070604
XLOC_287002	DPY19L2P1	-1.4012	0.0001372	0.0070604
XLOC_008207	FLG-AS1	2.501	0.00013781	0.0070604
XLOC_182479	FAM230B	3.84527	0.000137524	0.0070604
XLOC_268641	NA	3.35676	0.000139628	0.00712666
XLOC_145730	ST3GAL5-AS1	-1.70034	0.000150001	0.00745748
XLOC_145730	AC012511.1	-1.70034	0.000150001	0.00745748
XLOC_025761	NA	0.747796	0.000161417	0.00786702
XLOC_151761	NA	2.35286	0.000165559	0.00796614
XLOC_319980	RNA5SP283	0.695308	0.000169615	0.00806998
XLOC_319980	AL512625.3	0.695308	0.000169615	0.00806998
XLOC_160081	AC097374.1	2.05679	0.000172547	0.00814685
XLOC_177398	NA	-1.43879	0.000174934	0.00823095
XLOC_108029	AC106785.2	3.51398	0.000184345	0.00852059
XLOC_312764	BMS1P9	-1.89071	0.000192027	0.0087619
XLOC_148445	NA	-2.72837	0.000196924	0.00890241
XLOC_002374	NA	-2.67488	0.000201613	0.0090126
XLOC_228973	AC021088.1	-1.56266	0.000204604	0.00911036
XLOC_073512	LINC00348	4.0361	0.000205292	0.00913448
XLOC_075974	AL158032.2	-1.78151	0.000217265	0.00948176
XLOC_320267	NA	-1.30116	0.000219277	0.00953799
XLOC_140020	NA	4.15984	0.000224298	0.00966469
XLOC_001796	NA	1.39529	0.00023292	0.00991491
XLOC_031874	LINC00867	0.761154	0.00023645	0.0100262
XLOC_121985	NA	1.10605	0.000238533	0.0100847
XLOC_102041	AC007218.2	2.27311	0.000262133	0.0107373
XLOC_102041	AC007218.3	2.27311	0.000262133	0.0107373
XLOC_259094	NA	1.12956	0.000263492	0.0107606
XLOC_119487	NA	1.42474	0.000270727	0.0109566
XLOC_342753	NA	-2.40171	0.000273177	0.0110173
XLOC_301519	AC245123.1	2.25493	0.000308312	0.0119945
XLOC_301519	AC246817.2	2.25493	0.000308312	0.0119945
XLOC_326043	NA	2.04178	0.000322612	0.0123729
XLOC_003914	AL033530.1	-1.69616	0.000332285	0.0126061
XLOC_003914	AL691520.1	-1.69616	0.000332285	0.0126061
XLOC_003914	LINC01707	-1.69616	0.000332285	0.0126061
XLOC_145939	ANKRD36BP2	2.17992	0.000333163	0.0126211
XLOC_053741	AP001924.1	1.65129	0.000336109	0.0126913
XLOC_183766	NDUFA6-DT	-0.926598	0.000353648	0.0131338
XLOC_183766	AC254562.1	-0.926598	0.000353648	0.0131338
XLOC_183766	AC254562.3	-0.926598	0.000353648	0.0131338
XLOC_308196	CCDC26	1.88998	0.000357812	0.013231
XLOC_210114	AC080132.1	2.07257	0.000373462	0.013617
XLOC_101226	NA	-0.8262	0.000382647	0.0137959
XLOC_184397	SLC25A15P5	1.27627	0.000385666	0.0138695
XLOC_184397	PARP4P3	1.27627	0.000385666	0.0138695
XLOC_184397	ANKRD62P1-PARP4P3	1.27627	0.000385666	0.0138695
XLOC_184397	ANKRD62P1	1.27627	0.000385666	0.0138695
XLOC_184397	AC005301.1	1.27627	0.000385666	0.0138695
XLOC_184397	VWFP1	1.27627	0.000385666	0.0138695
XLOC_232736	NA	1.23612	0.000389018	0.0139597
XLOC_253692	NA	-4.53279	0.000394232	0.0140931
XLOC_306037	AF117829.1	-0.709066	0.000395125	0.0141102
XLOC_029908	NA	1.35514	0.000409569	0.0144641
XLOC_280369	NA	2.11002	0.00041003	0.0144695
XLOC_060277	AC025164.1	1.07351	0.000414754	0.0145457
XLOC_099571	AC104041.1	-1.67058	0.000422166	0.0146996
XLOC_122330	NA	-0.649369	0.000424308	0.0147576
XLOC_305998	AC090578.2	-1.52195	0.000428872	0.0148665
XLOC_305998	AC090578.3	-1.52195	0.000428872	0.0148665
XLOC_112345	NA	-0.80086	0.000438059	0.0151002
XLOC_020188	NA	4.43701	0.000446616	0.0153003
XLOC_320109	NA	1.68623	0.000454712	0.015445
XLOC_179899	CYP4F29P	1.78378	0.00045745	0.0154998
XLOC_179899	SNX18P13	1.78378	0.00045745	0.0154998
XLOC_179899	ANKRD20A11P	1.78378	0.00045745	0.0154998
XLOC_179899	RHOT1P2	1.78378	0.00045745	0.0154998
XLOC_104811	AC009055.1	2.14444	0.000460072	0.0155499
XLOC_309394	NA	1.76035	0.00046496	0.0156606
XLOC_141317	MYT1L-AS1	3.89176	0.000466006	0.0156804
XLOC_120759	NA	2.06072	0.000466889	0.0156868
XLOC_127838	AC090403.1	1.75412	0.000472432	0.0158339
XLOC_127175	AP002449.1	1.33011	0.000496751	0.0164145
XLOC_122539	ROCK1P1	1.17526	0.000514288	0.0167901
XLOC_055885	NA	2.64997	0.000515099	0.0168005
XLOC_117286	AC061975.5	2.18343	0.000519806	0.0168849
XLOC_117286	AC061975.3	2.18343	0.000519806	0.0168849
XLOC_117286	KRT18P55	2.18343	0.000519806	0.0168849
XLOC_091754	LINC01193	2.20769	0.000546497	0.0175199
XLOC_198989	EIF1B-AS1	-0.525965	0.000551041	0.0175909
XLOC_198989	ENTPD3-AS1	-0.525965	0.000551041	0.0175909
XLOC_119763	ARHGAP27P1-BPTFP1-KPNA2P3	-0.667384	0.000555071	0.0176583
XLOC_119763	KPNA2P3	-0.667384	0.000555071	0.0176583
XLOC_119763	BPTFP1	-0.667384	0.000555071	0.0176583
XLOC_119763	AC103810.3	-0.667384	0.000555071	0.0176583
XLOC_119763	PLEKHM1P1	-0.667384	0.000555071	0.0176583
XLOC_119763	MIR4315-2	-0.667384	0.000555071	0.0176583
XLOC_111425	AC004771.4	0.838791	0.000554536	0.0176583
XLOC_111425	AC004771.2	0.838791	0.000554536	0.0176583
XLOC_111425	AC004771.5	0.838791	0.000554536	0.0176583
XLOC_111425	AC004771.3	0.838791	0.000554536	0.0176583
XLOC_020109	NA	2.09022	0.000562409	0.0177894
XLOC_270204	AL513524.1	-2.94166	0.00057382	0.0179829
XLOC_270204	TAAR3P	-2.94166	0.00057382	0.0179829
XLOC_106081	NA	-1.297	0.000586861	0.0182905
XLOC_305183	ZFHX4-AS1	1.39946	0.000590084	0.018349
XLOC_187115	NA	1.7115	0.000591695	0.0183655
XLOC_309728	NA	3.78397	0.000607585	0.0186125
XLOC_146952	RPL22P12	1.36643	0.000613265	0.0187527
XLOC_200854	AC133040.1	1.69614	0.000623183	0.0190028
XLOC_090252	NA	2.12359	0.000630744	0.0191409
XLOC_312140	AL354718.1	0.906033	0.000658179	0.0196751
XLOC_022727	NA	1.98545	0.00067047	0.01992
XLOC_110224	AC009063.2	2.98863	0.000680772	0.0201119
XLOC_266070	NA	-2.289	0.000687268	0.0202423
XLOC_206455	LINC02043	1.5789	0.000687661	0.0202451
XLOC_198771	NA	-1.54293	0.000698076	0.0204456
XLOC_053412	NA	1.88921	0.000700882	0.0205101
XLOC_130825	LINC01541	2.73274	0.000707724	0.0206481
XLOC_240827	NA	1.98771	0.000727759	0.0210163
XLOC_018138	NA	-2.02174	0.000731772	0.0211143
XLOC_010256	ERVMER61-1	1.95922	0.000732569	0.0211194
XLOC_325693	NA	1.84273	0.000739323	0.0212332
XLOC_000223	LINC01346	3.1985	0.000740043	0.0212449
XLOC_145241	NA	1.76267	0.000750796	0.021454
XLOC_116720	COX10-AS1	0.452713	0.000754612	0.0214798
XLOC_251209	NA	-4.13821	0.000755641	0.0214931
XLOC_239727	NA	1.80303	0.000760313	0.0215719
XLOC_307232	LINC01608	1.14569	0.000778344	0.0219189
XLOC_297085	NA	2.50273	0.0007915	0.0221204
XLOC_279657	NA	3.17822	0.000804563	0.022352
XLOC_128877	NA	3.3685	0.000816098	0.0225358
XLOC_306297	LINC00535	-1.21156	0.00082895	0.0227968
XLOC_029141	NA	-3.15208	0.000834897	0.022914
XLOC_345680	AC064829.1	2.94984	0.000857607	0.0233219
XLOC_345680	TTTY19	2.94984	0.000857607	0.0233219
XLOC_172886	NA	2.2081	0.000864306	0.0234232
XLOC_227769	AC097652.1	-2.34256	0.000872455	0.0235002
XLOC_116164	NA	1.55739	0.000872801	0.0235002
XLOC_001797	AL513497.1	1.62111	0.000873037	0.0235002
XLOC_025147	NA	3.03888	0.000887662	0.0237118
XLOC_068022	NA	2.49722	0.0008909	0.0237703
XLOC_249469	NA	-1.4831	0.000896772	0.0238548
XLOC_152940	CCDC140	1.95688	0.000911137	0.0241243
XLOC_152940	CT75	1.95688	0.000911137	0.0241243
XLOC_060243	LINC02822	1.54318	0.000918665	0.0242825
XLOC_109511	AC009022.1	-0.559311	0.000942799	0.0246997
XLOC_109511	NPIPB14P	-0.559311	0.000942799	0.0246997
XLOC_109511	PDXDC2P	-0.559311	0.000942799	0.0246997
XLOC_298165	NA	1.97921	0.000964123	0.0250552
XLOC_291897	AC016831.7	-0.666618	0.000977185	0.0252209
XLOC_291897	MIR29A	-0.666618	0.000977185	0.0252209
XLOC_291897	AC016831.1	-0.666618	0.000977185	0.0252209
XLOC_291897	MIR29B1	-0.666618	0.000977185	0.0252209
XLOC_291897	AC016831.5	-0.666618	0.000977185	0.0252209
XLOC_291897	LINC-PINT	-0.666618	0.000977185	0.0252209
XLOC_150212	NA	0.744491	0.000985636	0.0253077
XLOC_140696	NA	-2.57543	0.000986868	0.0253085
XLOC_228118	NA	1.76923	0.000989712	0.0253444
XLOC_016378	AL592166.1	0.982488	0.00103268	0.0260837
XLOC_255971	AL450338.2	0.790802	0.00103707	0.0261524
XLOC_239725	NA	1.56044	0.00104345	0.026284
XLOC_280961	AC002454.1	-1.36294	0.00105909	0.026583
XLOC_137538	NA	0.870579	0.00109668	0.0272416
XLOC_300649	PVT1	0.73114	0.0011119	0.0275093
XLOC_300649	MIR1204	0.73114	0.0011119	0.0275093
XLOC_300649	AC084123.1	0.73114	0.0011119	0.0275093
XLOC_300649	RNU1-106P	0.73114	0.0011119	0.0275093
XLOC_300649	MIR1206	0.73114	0.0011119	0.0275093
XLOC_300649	MIR1207	0.73114	0.0011119	0.0275093
XLOC_322295	NA	2.00403	0.0011347	0.027911
XLOC_184569	NA	1.06065	0.00114415	0.0280752
XLOC_062269	AC073593.2	-1.17759	0.00117346	0.0284834
XLOC_157754	AC132153.1	2.04338	0.00119652	0.0287457
XLOC_113617	NA	1.35781	0.00121213	0.0289773
XLOC_216931	AC078881.1	-0.876919	0.00123637	0.029269
XLOC_216931	LINC01098	-0.876919	0.00123637	0.029269
XLOC_262768	AL357052.1	-0.935398	0.00124083	0.029354
XLOC_262768	AL022068.1	-0.935398	0.00124083	0.029354
XLOC_163595	LINC01876	-1.53946	0.00125002	0.0294996
XLOC_163595	AC074099.1	-1.53946	0.00125002	0.0294996
XLOC_032117	ATE1-AS1	-0.662476	0.00127536	0.0299111
XLOC_150648	TTN-AS1	-0.573184	0.00127932	0.0299625
XLOC_150648	AC009948.3	-0.573184	0.00127932	0.0299625
XLOC_150648	AC009948.2	-0.573184	0.00127932	0.0299625
XLOC_150648	AC010680.3	-0.573184	0.00127932	0.0299625
XLOC_069775	AC127070.4	-1.22459	0.00128887	0.0300878
XLOC_199303	NA	1.32337	0.00129661	0.0301898
XLOC_249301	ZNF300P1	-3.76305	0.00131732	0.030537
XLOC_282668	AC003975.1	0.85894	0.00132257	0.0306276
XLOC_212948	NA	-2.12432	0.00132322	0.030632
XLOC_024151	NA	1.30398	0.00132884	0.0307414
XLOC_047925	AC107886.1	2.47404	0.00135699	0.0312016
XLOC_047925	AC104009.1	2.47404	0.00135699	0.0312016
XLOC_242766	NA	2.06031	0.00137487	0.0314731
XLOC_186525	NA	-1.11924	0.00140246	0.0318594
XLOC_261885	LINC02525	1.85171	0.00141498	0.0320156
XLOC_006987	NA	2.94841	0.00144395	0.0324875
XLOC_341474	NA	-1.06107	0.00144945	0.0325897
XLOC_270270	CT69	2.68308	0.001465	0.0327659
XLOC_270270	AL078590.2	2.68308	0.001465	0.0327659
XLOC_209119	AC096719.1	2.14265	0.00149538	0.0332595
XLOC_265400	NA	1.34629	0.00150115	0.0333662
XLOC_216446	NA	1.02692	0.00151291	0.0335222
XLOC_316365	NA	3.00251	0.00153339	0.0337738
XLOC_312966	NA	-1.45629	0.00155333	0.034067
XLOC_333750	AL135784.1	-1.77787	0.00157186	0.0343102
XLOC_333750	AL365256.1	-1.77787	0.00157186	0.0343102
XLOC_333750	OR7L1P	-1.77787	0.00157186	0.0343102
XLOC_164227	AC007277.1	-1.6001	0.00157247	0.0343123
XLOC_164227	AC007405.1	-1.6001	0.00157247	0.0343123
XLOC_164227	AC007405.2	-1.6001	0.00157247	0.0343123
XLOC_006941	NA	1.43107	0.00158945	0.03455
XLOC_112495	NA	-1.96413	0.00159494	0.0346251
XLOC_329890	NA	1.66599	0.00159602	0.0346265
XLOC_044887	NA	1.37295	0.00159885	0.0346436
XLOC_135615	AC011476.3	-2.53511	0.00161848	0.0348911
XLOC_189257	NA	-1.62543	0.00162851	0.0350075
XLOC_327232	NA	-0.624611	0.00163076	0.0350338
XLOC_325681	NA	1.64606	0.00164127	0.0351596
XLOC_085779	NA	-0.622396	0.00164491	0.0352265
XLOC_181616	NA	1.28296	0.00165117	0.0352717
XLOC_163465	AC009227.1	1.69886	0.00166204	0.0354239
XLOC_164378	RAPGEF4-AS1	2.0091	0.0016961	0.0358934
XLOC_125855	NA	-1.18072	0.00172793	0.0363636
XLOC_053049	NA	1.11811	0.00172768	0.0363636
XLOC_073521	NA	1.22952	0.00174023	0.0365433
XLOC_279278	ZNF680P1	1.12215	0.00174903	0.0366725
XLOC_279278	HNRNPCP7	1.12215	0.00174903	0.0366725
XLOC_325107	SNHG7	0.646577	0.00178646	0.037235
XLOC_325107	SNORA17B	0.646577	0.00178646	0.037235
XLOC_325107	SNORA17A	0.646577	0.00178646	0.037235
XLOC_180228	MIR548XHG	3.12002	0.00184005	0.0377765
XLOC_011008	CBX1P3	-1.13341	0.00184347	0.0378197
XLOC_011008	AC096645.1	-1.13341	0.00184347	0.0378197
XLOC_139450	NA	1.18279	0.00186922	0.0382104
XLOC_208245	AC073648.6	-1.94504	0.00188714	0.0385225
XLOC_208245	AC073648.7	-1.94504	0.00188714	0.0385225
XLOC_208245	ENPP7P10	-1.94504	0.00188714	0.0385225
XLOC_093700	NA	1.16107	0.00189295	0.0386005
XLOC_084916	MIR493	1.9993	0.00191032	0.0387399
XLOC_177817	NA	1.77809	0.00191515	0.0387686
XLOC_146765	LINC01886	2.84496	0.00191487	0.0387686
XLOC_044694	NA	-1.64773	0.00192176	0.0388538
XLOC_090318	LINC01550	-1.38185	0.00193024	0.0389374
XLOC_247695	AC116362.1	2.32412	0.00197613	0.039486
XLOC_187961	VN1R20P	0.692215	0.00199174	0.0396399
XLOC_187961	FGD5P1	0.692215	0.00199174	0.0396399
XLOC_187961	TPRXL	0.692215	0.00199174	0.0396399
XLOC_154162	AC018685.3	1.36943	0.00201986	0.0400282
XLOC_154162	AC011995.2	1.36943	0.00201986	0.0400282
XLOC_154162	LINC01250	1.36943	0.00201986	0.0400282
XLOC_312103	FRG1HP	0.66331	0.00203778	0.0402919
XLOC_312103	AL353763.2	0.66331	0.00203778	0.0402919
XLOC_312103	AL353763.1	0.66331	0.00203778	0.0402919
XLOC_278836	GTF2IP13	1.37972	0.00207581	0.040783
XLOC_009952	NA	2.10582	0.00207987	0.0408274
XLOC_313587	NA	0.679312	0.00208681	0.0408576
XLOC_013953	Z98259.3	2.88241	0.00211037	0.041165
XLOC_220747	AC108517.2	4.70662	0.00211333	0.041199
XLOC_197925	NA	1.94253	0.00213477	0.0415361
XLOC_082583	AL365295.1	0.876723	0.00216481	0.0418906
XLOC_100891	NA	0.775913	0.00216661	0.0419108
XLOC_081616	AL133304.3	-1.8075	0.0021701	0.0419332
XLOC_081616	LINC00609	-1.8075	0.0021701	0.0419332
XLOC_308938	AC109322.1	-0.962518	0.0021812	0.0420999
XLOC_276127	NA	-0.736776	0.00218378	0.0421259
XLOC_253973	LINC02520	1.83312	0.00218538	0.0421417
XLOC_031588	NA	0.910349	0.00218861	0.0421831
XLOC_071398	NA	1.54425	0.0022147	0.0424934
XLOC_212903	LEF1-AS1	-1.24996	0.00221713	0.0425281
XLOC_134238	AC093227.3	1.50809	0.00223276	0.0427235
XLOC_325796	NA	1.51127	0.00223803	0.0427601
XLOC_074339	AL162493.1	2.3921	0.0022526	0.0429782
XLOC_184180	AL008636.1	2.95012	0.00225545	0.0429974
XLOC_278959	AC004830.2	1.05382	0.00227225	0.0432682
XLOC_256319	NA	1.10493	0.00228958	0.0434738
XLOC_175756	NA	1.14247	0.00233098	0.0439925
XLOC_157967	NA	2.64897	0.00235831	0.0442928
XLOC_032771	NA	1.84316	0.0023643	0.0443628
XLOC_220783	AC092596.1	-2.58244	0.00239114	0.0446483
XLOC_262109	OFCC1	1.06039	0.00239176	0.0446483
XLOC_070180	NA	-1.48226	0.00242753	0.0450033
XLOC_306029	KRT8P4	-0.933643	0.00243878	0.045138
XLOC_259561	AL590006.1	1.20015	0.00244546	0.0452247
XLOC_110604	NA	1.58903	0.00246134	0.0454235
XLOC_207729	AC092574.2	-0.88429	0.00249103	0.0457689
XLOC_207729	ZNF519P4	-0.88429	0.00249103	0.0457689
XLOC_257356	AL589740.1	1.25606	0.00249245	0.0457703
XLOC_105941	AC092720.1	0.857781	0.0025172	0.0460438
XLOC_283031	NA	-0.710667	0.00253087	0.0461356
XLOC_052800	AP003123.1	-1.57423	0.00254209	0.0462326
XLOC_308497	NA	1.86417	0.00255618	0.0464144
XLOC_003369	AL355483.1	-1.37961	0.00263022	0.047217
XLOC_331989	NA	-1.83182	0.00263916	0.0472965
XLOC_064954	NA	1.01386	0.00270474	0.0480476
XLOC_319889	NA	1.28689	0.00270734	0.0480787
XLOC_129369	NA	1.74847	0.00271669	0.0481342
XLOC_000030	NA	1.67178	0.00273347	0.0483057
XLOC_238855	AC011365.2	-1.64364	0.00273735	0.0483492
XLOC_238855	AC011365.1	-1.64364	0.00273735	0.0483492
XLOC_297461	AC069133.1	2.39639	0.00274681	0.0484784
XLOC_297461	LINC01289	2.39639	0.00274681	0.0484784
XLOC_271778	NA	1.96876	0.00277001	0.0487867
XLOC_141505	NA	1.11007	0.00278432	0.0489501
XLOC_229929	PURPL	-2.16606	0.00279664	0.0490275
